# Supplementary material for: A fast numerical method for oxygen supply in tissue with complex blood vessel network
Source: PLoS One. 2021 Feb 26;16(2):e0247641. doi: 10.1371/journal.pone.0247641 (PMC7909958; doi:10.1371/journal.pone.0247641)
Supplement: S1 File — (ZIP) [file pone.0247641.s001.zip]

Archive with 26 entries (21 files):
- supplementary material/
- supplementary material/2D cobweb/
- supplementary material/2D cobweb/connect.txt
- supplementary material/2D cobweb/diameter.txt
- supplementary material/2D cobweb/network_visualize.m
- supplementary material/2D cobweb/point_total.txt
- supplementary material/2D cobweb/vessel.txt
- supplementary material/2D retina/
- supplementary material/2D retina/connect.txt
- supplementary material/2D retina/diameter.txt
- supplementary material/2D retina/network_visualize.m
- supplementary material/2D retina/point_total.txt
- supplementary material/2D retina/vessel.txt
- supplementary material/3D retina/
- supplementary material/3D retina/connect.txt
- supplementary material/3D retina/diameter.txt
- supplementary material/3D retina/network_visualize.m
- supplementary material/3D retina/point_total.txt
- supplementary material/3D retina/vessel.txt
- supplementary material/3D single vessel/
- supplementary material/3D single vessel/connect.txt
- supplementary material/3D single vessel/diameter.txt
- supplementary material/3D single vessel/network_visualize.m
- supplementary material/3D single vessel/point_total.txt
- supplementary material/3D single vessel/vessel.txt
- supplementary material/read_me.txt
