# Supplementary material for: A fast numerical method for oxygen supply in tissue with complex blood vessel network
Source: PLoS One. 2021 Feb 26;16(2):e0247641. doi: 10.1371/journal.pone.0247641 (PMC7909958; doi:10.1371/journal.pone.0247641)
Supplement: S1 File — (ZIP) [file pone.0247641.s001.zip › supplementary material/2D cobweb/connect.txt]

0	1	0
1	6	2
1	2	2
2	7	2
2	3	2
3	8	2
3	4	2
4	9	2
6	5	1
6	11	2
7	6	2
7	12	2
8	7	2
8	13	2
9	8	2
9	14	2
10	11	0
11	16	2
11	12	2
12	17	2
12	13	2
13	18	2
13	14	2
14	19	2
16	15	1
16	21	2
17	16	2
17	22	2
18	17	2
18	23	2
19	18	2
19	24	2
20	21	0
21	26	2
21	22	2
22	27	2
22	23	2
23	28	2
23	24	2
24	29	2
26	25	1
26	31	2
27	26	2
27	32	2
28	27	2
28	33	2
29	28	2
29	34	2
30	31	0
31	36	2
31	32	2
32	37	2
32	33	2
33	38	2
33	34	2
34	39	2
36	35	1
36	41	2
37	36	2
37	42	2
38	37	2
38	43	2
39	38	2
39	44	2
40	41	0
41	46	2
41	42	2
42	47	2
42	43	2
43	48	2
43	44	2
44	49	2
46	45	1
46	51	2
47	46	2
47	52	2
48	47	2
48	53	2
49	48	2
49	54	2
50	51	0
51	56	2
51	52	2
52	57	2
52	53	2
53	58	2
53	54	2
54	59	2
56	55	1
56	1	2
57	56	2
57	2	2
58	57	2
58	3	2
59	58	2
59	4	2
