# Supplementary material for: A fast numerical method for oxygen supply in tissue with complex blood vessel network
Source: PLoS One. 2021 Feb 26;16(2):e0247641. doi: 10.1371/journal.pone.0247641 (PMC7909958; doi:10.1371/journal.pone.0247641)
Supplement: S1 File — (ZIP) [file pone.0247641.s001.zip › supplementary material/2D cobweb/diameter.txt]

1
0.15
1
0.3
1
0.45
1
0.6
1
0.15
1
0.3
1
0.45
1
0.6
1
0.15
1
0.3
1
0.45
1
0.6
1
0.15
1
0.3
1
0.45
1
0.6
1
0.15
1
0.3
1
0.45
1
0.6
1
0.15
1
0.3
1
0.45
1
0.6
1
0.15
1
0.3
1
0.45
1
0.6
1
0.15
1
0.3
1
0.45
1
0.6
1
0.15
1
0.3
1
0.45
1
0.6
1
0.15
1
0.3
1
0.45
1
0.6
1
0.15
1
0.3
1
0.45
1
0.6
1
0.15
1
0.3
1
0.45
1
0.6
