# Supplementary material for: A fast numerical method for oxygen supply in tissue with complex blood vessel network
Source: PLoS One. 2021 Feb 26;16(2):e0247641. doi: 10.1371/journal.pone.0247641 (PMC7909958; doi:10.1371/journal.pone.0247641)
Supplement: S1 File — (ZIP) [file pone.0247641.s001.zip › supplementary material/2D cobweb/network_visualize.m]

clear all
close all
load point_total.txt
load diameter.txt
point_total=point_total/100;
v=cell(0,1);
fid_v=fopen('vessel.txt','rt');

i=0;
while feof(fid_v)~=1 
    i=i+1;
    filed=fgetl(fid_v);
    co=str2num(filed);
    v{1,i}=co+1;
end
fclose(fid_v);
figure 
hold on
for i=1:length(diameter)
    co=v{1,i};
    xx=point_total(co,1);
    yy=point_total(co,2);
    if (size(point_total,2)==2)
        plot(xx,yy,'linewidth',diameter(i),'color','r')
    else
        zz=point_total(co,3);
        plot3(xx,yy,zz,'linewidth',diameter(i),'color','r')
        view(210,30)
    end
end
 axis equal
xlabel('mm')
set(gca,'fontsize',20)
