# Supplementary material for: A fast numerical method for oxygen supply in tissue with complex blood vessel network
Source: PLoS One. 2021 Feb 26;16(2):e0247641. doi: 10.1371/journal.pone.0247641 (PMC7909958; doi:10.1371/journal.pone.0247641)
Supplement: S1 File — (ZIP) [file pone.0247641.s001.zip › supplementary material/2D cobweb/point_total.txt]

258.199	255.898
306.2	290.428
339.719	314.54
380.708	344.026
412.438	366.85
254.152	259.207
283.538	324.38
304.507	370.885
320.966	407.39
332.25	432.414
248.992	260.05
241.627	333.453
238.525	364.364
234.349	405.984
230.023	449.1
244.102	258.199
185.227	340.043
168.04	363.935
151.743	386.591
133.15	412.438
240.793	254.152
164.575	288.518
140.784	299.245
103.152	316.213
67.5857	332.25
239.95	248.992
154.624	240.43
104.771	235.428
78.0885	232.751
50.8997	230.023
241.801	244.102
185.325	203.476
151.076	178.839
117.368	154.59
87.5624	133.15
245.848	240.793
221.814	187.489
206.496	153.516
195.334	128.761
167.75	67.5857
251.008	239.95
257.392	176.329
261.108	139.295
264.599	104.496
269.977	50.8997
255.898	241.801
299.867	180.678
317.872	155.65
334.128	133.051
366.85	87.5624
259.207	245.848
336.398	211.043
366.564	197.442
405.394	179.934
432.414	167.75
260.05	251.008
336.11	258.64
370.493	262.09
421.924	267.25
449.1	269.977
