# Supplementary material for: A fast numerical method for oxygen supply in tissue with complex blood vessel network
Source: PLoS One. 2021 Feb 26;16(2):e0247641. doi: 10.1371/journal.pone.0247641 (PMC7909958; doi:10.1371/journal.pone.0247641)
Supplement: S1 File — (ZIP) [file pone.0247641.s001.zip › supplementary material/2D cobweb/vessel.txt]

0	1
1	6
1	2
2	7
2	3
3	8
3	4
4	9
6	5
6	11
7	6
7	12
8	7
8	13
9	8
9	14
10	11
11	16
11	12
12	17
12	13
13	18
13	14
14	19
16	15
16	21
17	16
17	22
18	17
18	23
19	18
19	24
20	21
21	26
21	22
22	27
22	23
23	28
23	24
24	29
26	25
26	31
27	26
27	32
28	27
28	33
29	28
29	34
30	31
31	36
31	32
32	37
32	33
33	38
33	34
34	39
36	35
36	41
37	36
37	42
38	37
38	43
39	38
39	44
40	41
41	46
41	42
42	47
42	43
43	48
43	44
44	49
46	45
46	51
47	46
47	52
48	47
48	53
49	48
49	54
50	51
51	56
51	52
52	57
52	53
53	58
53	54
54	59
56	55
56	1
57	56
57	2
58	57
58	3
59	58
59	4
