# Supplementary material for: A fast numerical method for oxygen supply in tissue with complex blood vessel network
Source: PLoS One. 2021 Feb 26;16(2):e0247641. doi: 10.1371/journal.pone.0247641 (PMC7909958; doi:10.1371/journal.pone.0247641)
Supplement: S1 File — (ZIP) [file pone.0247641.s001.zip › supplementary material/2D retina/connect.txt]

0 1 1
2 0 2
3 0 2
2 3 2
3 4 2
4 5 2
5 6 2
6 7 2
8 5 2
9 2 2
10 9 2
11 10 2
12 4 2
9 13 2
10 13 2
13 12 2
14 8 2
11 14 2
14 15 2
16 7 2
17 16 2
18 17 2
19 18 2
15 19 2
15 20 2
19 21 2
20 21 2
21 22 2
21 22 2
23 11 2
23 24 2
24 25 2
24 25 2
25 26 2
26 20 2
22 18 2
26 27 2
28 27 2
29 28 2
30 23 2
30 29 2
29 31 2
31 28 2
32 30 2
32 31 2
27 33 2
33 34 2
34 17 2
35 32 2
36 35 2
35 37 2
37 38 2
38 39 2
39 27 2
38 39 2
37 40 2
40 33 2
34 41 2
16 42 2
36 43 2
43 44 2
44 40 2
44 45 2
45 46 2
47 46 2
41 47 2
47 48 2
48 49 2
41 48 2
49 42 2
50 42 2
49 50 2
46 51 2
51 52 2
52 50 2
52 53 2
51 54 2
54 55 2
55 53 2
55 56 2
56 53 2
45 57 2
57 58 2
58 56 2
59 58 2
44 60 2
60 59 2
7 61 2
61 62 2
63 61 2
64 63 2
59 64 2
65 64 2
66 67 2
68 65 2
69 65 2
69 60 2
70 69 2
70 69 2
71 70 2
71 68 2
72 71 2
73 74 2
43 72 2
75 68 2
72 76 2
77 75 2
76 77 2
76 77 2
75 78 2
74 79 2
78 64 2
80 78 2
80 36 2
81 80 2
81 82 2
82 83 2
83 84 2
83 85 2
86 85 2
82 86 2
85 84 2
84 87 2
87 88 2
88 78 2
87 89 2
85 90 2
86 91 2
91 92 2
92 93 2
93 94 2
94 95 2
95 96 2
96 97 2
91 90 2
92 90 2
94 89 2
89 98 2
98 99 2
98 100 2
100 101 2
100 102 2
88 101 2
99 103 2
96 99 2
101 104 2
103 102 2
104 105 2
102 106 2
105 107 2
107 108 2
108 63 2
108 66 2
106 104 2
73 107 2
97 109 2
79 67 2
110 73 2
109 103 2
97 111 2
109 111 2
111 110 2
111 106 2
112 79 2
110 112 2
96 113 2
113 114 2
112 115 2
116 113 2
114 117 2
117 115 2
115 118 2
118 119 2
67 119 2
119 120 2
121 119 2
118 121 2
122 121 2
123 122 2
124 123 2
117 124 2
95 125 2
125 116 2
114 126 2
116 127 2
126 128 2
127 129 2
130 129 2
126 131 2
131 132 2
122 133 2
128 131 2
122 133 2
133 132 2
134 133 2
124 134 2
134 123 2
132 135 2
120 62 2
135 120 2
136 81 2
127 128 2
129 137 2
138 125 2
138 139 2
137 140 2
139 141 2
93 142 2
136 143 2
143 144 2
143 145 2
145 144 2
144 146 2
144 147 2
147 146 2
146 142 2
148 149 2
147 150 2
130 148 2
142 151 2
150 151 2
130 152 2
149 137 2
152 153 2
151 138 2
141 154 2
149 153 2
140 155 2
154 152 2
153 156 2
140 155 2
156 157 2
156 157 2
155 157 2
157 158 2
158 159 2
160 135 2
159 160 2
161 158 2
162 161 2
163 162 2
154 163 2
164 136 2
164 165 2
166 164 2
167 166 2
168 165 2
166 168 2
168 169 2
170 150 2
171 170 2
145 171 2
165 169 2
167 172 2
172 173 2
169 174 2
173 174 2
174 175 2
175 171 2
175 176 2
177 176 2
178 177 2
174 178 2
179 173 2
180 172 2
181 170 2
180 182 2
176 181 2
182 179 2
179 178 2
183 141 2
177 184 2
184 176 2
181 185 2
185 186 2
183 187 2
186 188 2
186 189 2
187 139 2
185 189 2
189 187 2
190 184 2
182 191 2
191 192 2
193 180 2
194 191 2
62 195 2
196 195 2
197 163 2
194 198 2
198 199 2
199 192 2
192 200 2
199 201 2
201 200 2
200 202 2
202 190 2
190 203 2
203 204 2
204 188 2
188 183 2
205 197 2
206 205 2
207 205 2
208 202 2
197 209 2
210 204 2
211 183 2
206 212 2
213 183 2
213 207 2
211 214 2
214 213 2
215 203 2
216 207 2
216 217 2
212 209 2
209 218 2
217 206 2
219 220 2
218 162 2
221 218 2
212 221 2
222 215 2
217 223 2
224 161 2
225 221 2
223 226 2
226 225 2
227 224 2
228 226 2
229 223 2
222 210 2
230 225 2
230 231 2
231 232 2
232 227 2
233 216 2
229 228 2
234 233 2
235 214 2
235 210 2
236 233 2
236 234 2
237 234 2
237 235 2
238 208 2
239 215 2
159 240 2
241 233 2
242 236 2
243 194 2
244 201 2
245 244 2
246 237 2
238 245 2
247 229 2
248 239 2
247 241 2
246 248 2
248 222 2
242 249 2
250 196 2
251 250 2
252 196 2
253 252 2
254 253 2
255 253 2
254 252 2
256 254 2
255 256 2
257 256 2
258 250 2
251 258 2
257 258 2
259 257 2
260 251 2
259 260 2
261 259 2
135 261 2
262 195 2
263 262 2
264 262 2
264 260 2
265 263 2
266 265 2
267 266 2
268 264 2
268 267 2
261 269 2
269 268 2
270 267 2
270 269 2
271 265 2
272 270 2
273 272 2
160 273 2
274 271 2
274 266 2
272 274 2
273 275 2
275 276 2
276 274 2
271 277 2
277 263 2
278 277 2
279 278 2
280 278 2
281 278 2
280 281 2
276 279 2
282 275 2
283 280 2
279 283 2
284 283 2
282 284 2
285 281 2
286 285 2
284 286 2
287 282 2
240 287 2
287 288 2
289 286 2
290 289 2
291 240 2
292 289 2
288 290 2
290 293 2
293 294 2
294 292 2
291 295 2
295 288 2
288 293 2
295 296 2
296 297 2
297 294 2
298 291 2
298 299 2
299 295 2
299 296 2
300 296 2
301 298 2
302 297 2
302 292 2
224 301 2
300 302 2
303 299 2
227 304 2
304 305 2
303 300 2
305 303 2
301 303 2
304 306 2
232 307 2
308 292 2
305 309 2
306 309 2
309 310 2
306 310 2
310 311 2
306 311 2
311 312 2
312 313 2
313 314 2
314 308 2
315 308 2
316 314 2
316 315 2
317 312 2
317 318 2
318 313 2
318 316 2
319 315 2
320 219 2
307 321 2
322 317 2
321 322 2
323 319 2
324 319 2
324 323 2
325 324 2
322 326 2
326 327 2
320 328 2
327 325 2
327 316 2
329 323 2
330 325 2
329 330 2
331 329 2
332 330 2
331 332 2
333 326 2
332 333 2
334 333 2
334 335 2
336 321 2
335 336 2
337 307 2
337 336 2
337 335 2
338 334 2
338 331 2
339 337 2
340 339 2
341 231 2
340 341 2
249 241 2
342 339 2
343 342 2
343 338 2
344 341 2
344 230 2
345 343 2
346 342 2
347 344 2
347 340 2
348 347 2
348 346 2
345 346 2
349 228 2
349 348 2
350 349 2
351 350 2
351 345 2
352 247 2
352 350 2
353 352 2
353 354 2
355 351 2
355 354 2
356 353 2
356 242 2
357 167 2
357 193 2
243 193 2
358 357 2
358 243 2
359 198 2
360 244 2
361 245 2
362 238 2
363 208 2
208 239 2
363 364 2
364 248 2
365 246 2
365 364 2
366 356 2
367 365 2
367 366 2
328 355 2
220 363 2
219 367 2
320 366 2
359 358 2
360 359 2
361 360 2
362 361 2
362 220 2
368 6 0
369 0 2
2 369 2
369 370 2
370 371 2
371 372 2
372 373 2
374 371 2
375 370 2
9 376 2
10 376 2
376 375 2
377 374 2
11 377 2
377 378 2
379 373 2
380 379 2
381 380 2
382 381 2
378 382 2
378 383 2
382 384 2
383 384 2
384 385 2
384 385 2
23 386 2
386 387 2
386 387 2
387 388 2
388 383 2
385 381 2
388 389 2
390 389 2
391 390 2
30 391 2
391 392 2
392 390 2
32 392 2
389 393 2
393 394 2
394 380 2
35 395 2
395 396 2
396 397 2
397 389 2
396 397 2
395 398 2
398 393 2
394 399 2
379 400 2
36 401 2
401 402 2
402 398 2
402 403 2
403 404 2
405 404 2
399 405 2
405 406 2
406 407 2
399 406 2
407 400 2
408 400 2
407 408 2
404 409 2
409 410 2
410 408 2
410 411 2
409 412 2
412 413 2
413 411 2
413 414 2
414 411 2
403 415 2
415 416 2
416 414 2
417 416 2
402 418 2
418 417 2
373 419 2
419 420 2
421 419 2
422 421 2
417 422 2
423 422 2
424 425 2
426 423 2
427 423 2
427 418 2
428 427 2
428 427 2
429 428 2
429 426 2
430 429 2
431 432 2
401 430 2
433 426 2
430 434 2
435 433 2
434 435 2
434 435 2
433 436 2
432 437 2
436 422 2
80 436 2
81 438 2
438 439 2
439 440 2
439 441 2
442 441 2
438 442 2
441 440 2
440 443 2
443 444 2
444 436 2
443 445 2
441 446 2
442 447 2
447 448 2
448 449 2
449 450 2
450 451 2
451 452 2
452 453 2
447 446 2
448 446 2
450 445 2
445 454 2
454 455 2
454 456 2
456 457 2
456 458 2
444 457 2
455 459 2
452 455 2
457 460 2
459 458 2
460 461 2
458 462 2
461 463 2
463 464 2
464 421 2
464 424 2
462 460 2
431 463 2
453 465 2
437 425 2
466 431 2
465 459 2
453 467 2
465 467 2
467 466 2
467 462 2
468 437 2
466 468 2
452 469 2
469 470 2
468 471 2
472 469 2
470 473 2
473 471 2
471 474 2
474 475 2
425 475 2
475 476 2
477 475 2
474 477 2
478 477 2
479 478 2
480 479 2
473 480 2
451 481 2
481 472 2
470 482 2
472 483 2
482 484 2
483 485 2
486 485 2
482 487 2
487 488 2
478 489 2
484 487 2
478 489 2
489 488 2
490 489 2
480 490 2
490 479 2
488 491 2
476 420 2
491 476 2
483 484 2
485 492 2
493 481 2
493 494 2
492 495 2
494 496 2
449 497 2
136 498 2
498 499 2
498 500 2
500 499 2
499 501 2
499 502 2
502 501 2
501 497 2
503 504 2
502 505 2
486 503 2
497 506 2
505 506 2
486 507 2
504 492 2
507 508 2
506 493 2
496 509 2
504 508 2
495 510 2
509 507 2
508 511 2
495 510 2
511 512 2
511 512 2
510 512 2
512 513 2
513 514 2
515 491 2
514 515 2
516 513 2
517 516 2
518 517 2
509 518 2
164 519 2
520 519 2
166 520 2
520 521 2
522 505 2
523 522 2
500 523 2
519 521 2
167 524 2
524 525 2
521 526 2
525 526 2
526 527 2
527 523 2
527 528 2
529 528 2
530 529 2
526 530 2
531 525 2
532 524 2
533 522 2
532 534 2
528 533 2
534 531 2
531 530 2
535 496 2
529 536 2
536 528 2
533 537 2
537 538 2
535 539 2
538 540 2
538 541 2
539 494 2
537 541 2
541 539 2
542 536 2
534 543 2
543 544 2
545 532 2
546 543 2
420 547 2
548 547 2
549 518 2
546 550 2
550 551 2
551 544 2
544 552 2
551 553 2
553 552 2
552 554 2
554 542 2
542 555 2
555 556 2
556 540 2
540 535 2
557 549 2
558 557 2
559 557 2
560 554 2
549 561 2
562 556 2
563 535 2
558 564 2
565 535 2
565 559 2
563 566 2
566 565 2
567 555 2
568 559 2
568 569 2
564 561 2
561 570 2
569 558 2
570 517 2
571 570 2
564 571 2
572 567 2
569 573 2
574 516 2
575 571 2
573 576 2
576 575 2
577 574 2
578 576 2
579 573 2
572 562 2
580 575 2
580 581 2
581 582 2
582 577 2
583 568 2
579 578 2
584 583 2
585 566 2
585 562 2
586 583 2
586 584 2
587 584 2
587 585 2
588 560 2
589 567 2
514 590 2
591 583 2
592 586 2
593 546 2
594 553 2
595 594 2
596 587 2
588 595 2
597 579 2
598 589 2
597 591 2
596 598 2
598 572 2
592 599 2
600 548 2
601 600 2
602 548 2
603 602 2
604 603 2
605 603 2
604 602 2
606 604 2
605 606 2
607 606 2
608 600 2
601 608 2
607 608 2
609 607 2
610 601 2
609 610 2
611 609 2
491 611 2
612 547 2
613 612 2
614 612 2
614 610 2
615 613 2
616 615 2
617 616 2
618 614 2
618 617 2
611 619 2
619 618 2
620 617 2
620 619 2
621 615 2
622 620 2
623 622 2
515 623 2
624 621 2
624 616 2
622 624 2
623 625 2
625 626 2
626 624 2
621 627 2
627 613 2
628 627 2
629 628 2
630 628 2
631 628 2
630 631 2
626 629 2
632 625 2
633 630 2
629 633 2
634 633 2
632 634 2
635 631 2
636 635 2
634 636 2
637 632 2
590 637 2
637 638 2
639 636 2
640 639 2
641 590 2
642 639 2
638 640 2
640 643 2
643 644 2
644 642 2
641 645 2
645 638 2
638 643 2
645 646 2
646 647 2
647 644 2
648 641 2
648 649 2
649 645 2
649 646 2
650 646 2
651 648 2
652 647 2
652 642 2
574 651 2
650 652 2
653 649 2
577 654 2
654 655 2
653 650 2
655 653 2
651 653 2
654 656 2
582 657 2
658 642 2
655 659 2
656 659 2
659 660 2
656 660 2
660 661 2
656 661 2
661 662 2
662 663 2
663 664 2
664 658 2
665 658 2
666 664 2
666 665 2
667 662 2
667 668 2
668 663 2
668 666 2
669 665 2
657 670 2
671 667 2
670 671 2
672 669 2
673 669 2
673 672 2
674 673 2
671 675 2
675 676 2
676 674 2
676 666 2
677 672 2
678 674 2
677 678 2
679 677 2
680 678 2
679 680 2
681 675 2
680 681 2
682 681 2
682 683 2
684 670 2
683 684 2
685 657 2
685 684 2
685 683 2
686 682 2
686 679 2
687 685 2
688 687 2
689 581 2
688 689 2
599 591 2
690 687 2
691 690 2
691 686 2
692 689 2
692 580 2
693 691 2
694 690 2
695 692 2
695 688 2
696 695 2
696 694 2
693 694 2
697 578 2
697 696 2
698 697 2
699 698 2
699 693 2
700 597 2
700 698 2
701 700 2
701 702 2
703 699 2
703 702 2
704 701 2
704 592 2
357 545 2
593 545 2
358 593 2
359 550 2
360 594 2
361 595 2
362 588 2
705 560 2
560 589 2
705 706 2
706 598 2
707 596 2
707 706 2
708 704 2
709 707 2
709 708 2
328 703 2
220 705 2
219 709 2
320 708 2
710 372 0
711 712 1
713 711 2
714 711 2
713 714 2
714 715 2
715 716 2
716 372 2
717 716 2
718 713 2
719 718 2
720 719 2
721 715 2
718 722 2
719 722 2
722 721 2
723 717 2
720 723 2
723 724 2
725 373 2
726 725 2
727 726 2
728 727 2
724 728 2
724 729 2
728 730 2
729 730 2
730 731 2
730 731 2
732 720 2
732 733 2
733 734 2
733 734 2
734 735 2
735 729 2
731 727 2
735 736 2
737 736 2
738 737 2
739 732 2
739 738 2
738 740 2
740 737 2
741 739 2
741 740 2
736 742 2
742 743 2
743 726 2
744 741 2
745 744 2
744 746 2
746 747 2
747 748 2
748 736 2
747 748 2
746 749 2
749 742 2
743 750 2
725 751 2
745 752 2
752 753 2
753 749 2
753 754 2
754 755 2
756 755 2
750 756 2
756 757 2
757 758 2
750 757 2
758 751 2
759 751 2
758 759 2
755 760 2
760 761 2
761 759 2
761 762 2
760 763 2
763 764 2
764 762 2
764 765 2
765 762 2
754 766 2
766 767 2
767 765 2
768 767 2
753 769 2
769 768 2
770 419 2
771 770 2
768 771 2
772 771 2
773 774 2
775 772 2
776 772 2
776 769 2
777 776 2
777 776 2
778 777 2
778 775 2
779 778 2
780 781 2
752 779 2
782 775 2
779 783 2
784 782 2
783 784 2
783 784 2
782 785 2
781 786 2
785 771 2
787 785 2
787 745 2
788 787 2
788 789 2
789 790 2
790 791 2
790 792 2
793 792 2
789 793 2
792 791 2
791 794 2
794 795 2
795 785 2
794 796 2
792 797 2
793 798 2
798 799 2
799 800 2
800 801 2
801 802 2
802 803 2
803 804 2
798 797 2
799 797 2
801 796 2
796 805 2
805 806 2
805 807 2
807 808 2
807 809 2
795 808 2
806 810 2
803 806 2
808 811 2
810 809 2
811 812 2
809 813 2
812 814 2
814 815 2
815 770 2
815 773 2
813 811 2
780 814 2
804 816 2
786 774 2
817 780 2
816 810 2
804 818 2
816 818 2
818 817 2
818 813 2
819 786 2
817 819 2
803 820 2
820 821 2
819 822 2
823 820 2
821 824 2
824 822 2
822 825 2
825 826 2
774 826 2
826 827 2
828 826 2
825 828 2
829 828 2
830 829 2
831 830 2
824 831 2
802 832 2
832 823 2
821 833 2
823 834 2
833 835 2
834 836 2
837 836 2
833 838 2
838 839 2
829 840 2
835 838 2
829 840 2
840 839 2
841 840 2
831 841 2
841 830 2
839 842 2
827 420 2
842 827 2
843 788 2
834 835 2
836 844 2
845 832 2
845 846 2
844 847 2
846 848 2
800 849 2
843 850 2
850 851 2
850 852 2
852 851 2
851 853 2
851 854 2
854 853 2
853 849 2
855 856 2
854 857 2
837 855 2
849 858 2
857 858 2
837 859 2
856 844 2
859 860 2
858 845 2
848 861 2
856 860 2
847 862 2
861 859 2
860 863 2
847 862 2
863 864 2
863 864 2
862 864 2
864 865 2
865 866 2
867 842 2
866 867 2
868 865 2
869 868 2
870 869 2
861 870 2
871 843 2
871 872 2
873 871 2
874 873 2
875 872 2
873 875 2
875 876 2
877 857 2
878 877 2
852 878 2
872 876 2
874 879 2
879 880 2
876 881 2
880 881 2
881 882 2
882 878 2
882 883 2
884 883 2
885 884 2
881 885 2
886 880 2
887 879 2
888 877 2
887 889 2
883 888 2
889 886 2
886 885 2
890 848 2
884 891 2
891 883 2
888 892 2
892 893 2
890 894 2
893 895 2
893 896 2
894 846 2
892 896 2
896 894 2
897 891 2
889 898 2
898 899 2
900 887 2
901 898 2
902 547 2
903 870 2
901 904 2
904 905 2
905 899 2
899 906 2
905 907 2
907 906 2
906 908 2
908 897 2
897 909 2
909 910 2
910 895 2
895 890 2
911 903 2
912 911 2
913 911 2
914 908 2
903 915 2
916 910 2
917 890 2
912 918 2
919 890 2
919 913 2
917 920 2
920 919 2
921 909 2
922 913 2
922 923 2
918 915 2
915 924 2
923 912 2
925 926 2
924 869 2
927 924 2
918 927 2
928 921 2
923 929 2
930 868 2
931 927 2
929 932 2
932 931 2
933 930 2
934 932 2
935 929 2
928 916 2
936 931 2
936 937 2
937 938 2
938 933 2
939 922 2
935 934 2
940 939 2
941 920 2
941 916 2
942 939 2
942 940 2
943 940 2
943 941 2
944 914 2
945 921 2
866 946 2
947 939 2
948 942 2
949 901 2
950 907 2
951 950 2
952 943 2
944 951 2
953 935 2
954 945 2
953 947 2
952 954 2
954 928 2
948 955 2
956 902 2
957 956 2
958 902 2
959 958 2
960 959 2
961 959 2
960 958 2
962 960 2
961 962 2
963 962 2
964 956 2
957 964 2
963 964 2
965 963 2
966 957 2
965 966 2
967 965 2
842 967 2
968 612 2
968 966 2
969 613 2
970 969 2
971 970 2
972 968 2
972 971 2
967 973 2
973 972 2
974 971 2
974 973 2
975 969 2
976 974 2
977 976 2
867 977 2
978 975 2
978 970 2
976 978 2
977 979 2
979 980 2
980 978 2
975 627 2
981 628 2
982 628 2
982 631 2
980 981 2
983 979 2
984 982 2
981 984 2
985 984 2
983 985 2
985 636 2
986 983 2
946 986 2
986 987 2
988 639 2
989 946 2
987 988 2
988 990 2
990 991 2
991 642 2
989 992 2
992 987 2
987 990 2
992 993 2
993 994 2
994 991 2
995 989 2
995 996 2
996 992 2
996 993 2
997 993 2
998 995 2
999 994 2
999 642 2
930 998 2
997 999 2
1000 996 2
933 1001 2
1001 1002 2
1000 997 2
1002 1000 2
998 1000 2
1001 1003 2
938 1004 2
1002 1005 2
1003 1005 2
1005 1006 2
1003 1006 2
1006 1007 2
1003 1007 2
1007 1008 2
1008 1009 2
1009 1010 2
1010 658 2
1011 1010 2
1011 665 2
1012 1008 2
1012 1013 2
1013 1009 2
1013 1011 2
1014 925 2
1004 1015 2
1016 1012 2
1015 1016 2
1017 669 2
1017 672 2
1018 1017 2
1016 1019 2
1019 1020 2
1014 1021 2
1020 1018 2
1020 1011 2
1022 1018 2
677 1022 2
1023 677 2
1024 1022 2
1023 1024 2
1025 1019 2
1024 1025 2
1026 1025 2
1026 1027 2
1028 1015 2
1027 1028 2
1029 1004 2
1029 1028 2
1029 1027 2
1030 1026 2
1030 1023 2
1031 1029 2
1032 1031 2
1033 937 2
1032 1033 2
955 947 2
1034 1031 2
1035 1034 2
1035 1030 2
1036 1033 2
1036 936 2
1037 1035 2
1038 1034 2
1039 1036 2
1039 1032 2
1040 1039 2
1040 1038 2
1037 1038 2
1041 934 2
1041 1040 2
1042 1041 2
1043 1042 2
1043 1037 2
1044 953 2
1044 1042 2
1045 1044 2
1045 1046 2
1047 1043 2
1047 1046 2
1048 1045 2
1048 948 2
1049 874 2
1049 900 2
949 900 2
1050 1049 2
1050 949 2
1051 904 2
1052 950 2
1053 951 2
1054 944 2
1055 914 2
914 945 2
1055 1056 2
1056 954 2
1057 952 2
1057 1056 2
1058 1048 2
1059 1057 2
1059 1058 2
1021 1047 2
926 1055 2
925 1059 2
1014 1058 2
1051 1050 2
1052 1051 2
1053 1052 2
1054 1053 2
1054 926 2
1060 711 2
713 1060 2
1060 1061 2
1061 1062 2
1062 1063 2
1063 1064 2
1065 1062 2
1066 1061 2
718 1067 2
719 1067 2
1067 1066 2
1068 1065 2
720 1068 2
1068 1069 2
1070 1064 2
1071 1070 2
1072 1071 2
1073 1072 2
1069 1073 2
1069 1074 2
1073 1075 2
1074 1075 2
1075 1076 2
1075 1076 2
732 1077 2
1077 1078 2
1077 1078 2
1078 1079 2
1079 1074 2
1076 1072 2
1079 1080 2
1081 1080 2
1082 1081 2
739 1082 2
1082 1083 2
1083 1081 2
741 1083 2
1080 1084 2
1084 1085 2
1085 1071 2
744 1086 2
1086 1087 2
1087 1088 2
1088 1080 2
1087 1088 2
1086 1089 2
1089 1084 2
1085 1090 2
1070 1091 2
745 1092 2
1092 1093 2
1093 1089 2
1093 1094 2
1094 1095 2
1096 1095 2
1090 1096 2
1096 1097 2
1097 1098 2
1090 1097 2
1098 1091 2
1099 1091 2
1098 1099 2
1095 1100 2
1100 1101 2
1101 1099 2
1101 1102 2
1100 1103 2
1103 1104 2
1104 1102 2
1104 1105 2
1105 1102 2
1094 1106 2
1106 1107 2
1107 1105 2
1108 1107 2
1093 1109 2
1109 1108 2
1064 1110 2
1110 1111 2
1112 1110 2
1113 1112 2
1108 1113 2
1114 1113 2
1115 1116 2
1117 1114 2
1118 1114 2
1118 1109 2
1119 1118 2
1119 1118 2
1120 1119 2
1120 1117 2
1121 1120 2
1122 1123 2
1092 1121 2
1124 1117 2
1121 1125 2
1126 1124 2
1125 1126 2
1125 1126 2
1124 1127 2
1123 1128 2
1127 1113 2
787 1127 2
788 1129 2
1129 1130 2
1130 1131 2
1130 1132 2
1133 1132 2
1129 1133 2
1132 1131 2
1131 1134 2
1134 1135 2
1135 1127 2
1134 1136 2
1132 1137 2
1133 1138 2
1138 1139 2
1139 1140 2
1140 1141 2
1141 1142 2
1142 1143 2
1143 1144 2
1138 1137 2
1139 1137 2
1141 1136 2
1136 1145 2
1145 1146 2
1145 1147 2
1147 1148 2
1147 1149 2
1135 1148 2
1146 1150 2
1143 1146 2
1148 1151 2
1150 1149 2
1151 1152 2
1149 1153 2
1152 1154 2
1154 1155 2
1155 1112 2
1155 1115 2
1153 1151 2
1122 1154 2
1144 1156 2
1128 1116 2
1157 1122 2
1156 1150 2
1144 1158 2
1156 1158 2
1158 1157 2
1158 1153 2
1159 1128 2
1157 1159 2
1143 1160 2
1160 1161 2
1159 1162 2
1163 1160 2
1161 1164 2
1164 1162 2
1162 1165 2
1165 1166 2
1116 1166 2
1166 1167 2
1168 1166 2
1165 1168 2
1169 1168 2
1170 1169 2
1171 1170 2
1164 1171 2
1142 1172 2
1172 1163 2
1161 1173 2
1163 1174 2
1173 1175 2
1174 1176 2
1177 1176 2
1173 1178 2
1178 1179 2
1169 1180 2
1175 1178 2
1169 1180 2
1180 1179 2
1181 1180 2
1171 1181 2
1181 1170 2
1179 1182 2
1167 1111 2
1182 1167 2
1174 1175 2
1176 1183 2
1184 1172 2
1184 1185 2
1183 1186 2
1185 1187 2
1140 1188 2
843 1189 2
1189 1190 2
1189 1191 2
1191 1190 2
1190 1192 2
1190 1193 2
1193 1192 2
1192 1188 2
1194 1195 2
1193 1196 2
1177 1194 2
1188 1197 2
1196 1197 2
1177 1198 2
1195 1183 2
1198 1199 2
1197 1184 2
1187 1200 2
1195 1199 2
1186 1201 2
1200 1198 2
1199 1202 2
1186 1201 2
1202 1203 2
1202 1203 2
1201 1203 2
1203 1204 2
1204 1205 2
1206 1182 2
1205 1206 2
1207 1204 2
1208 1207 2
1209 1208 2
1200 1209 2
871 1210 2
1211 1210 2
873 1211 2
1211 1212 2
1213 1196 2
1214 1213 2
1191 1214 2
1210 1212 2
874 1215 2
1215 1216 2
1212 1217 2
1216 1217 2
1217 1218 2
1218 1214 2
1218 1219 2
1220 1219 2
1221 1220 2
1217 1221 2
1222 1216 2
1223 1215 2
1224 1213 2
1223 1225 2
1219 1224 2
1225 1222 2
1222 1221 2
1226 1187 2
1220 1227 2
1227 1219 2
1224 1228 2
1228 1229 2
1226 1230 2
1229 1231 2
1229 1232 2
1230 1185 2
1228 1232 2
1232 1230 2
1233 1227 2
1225 1234 2
1234 1235 2
1236 1223 2
1237 1234 2
1111 1238 2
1239 1238 2
1240 1209 2
1237 1241 2
1241 1242 2
1242 1235 2
1235 1243 2
1242 1244 2
1244 1243 2
1243 1245 2
1245 1233 2
1233 1246 2
1246 1247 2
1247 1231 2
1231 1226 2
1248 1240 2
1249 1248 2
1250 1248 2
1251 1245 2
1240 1252 2
1253 1247 2
1254 1226 2
1249 1255 2
1256 1226 2
1256 1250 2
1254 1257 2
1257 1256 2
1258 1246 2
1259 1250 2
1259 1260 2
1255 1252 2
1252 1261 2
1260 1249 2
1261 1208 2
1262 1261 2
1255 1262 2
1263 1258 2
1260 1264 2
1265 1207 2
1266 1262 2
1264 1267 2
1267 1266 2
1268 1265 2
1269 1267 2
1270 1264 2
1263 1253 2
1271 1266 2
1271 1272 2
1272 1273 2
1273 1268 2
1274 1259 2
1270 1269 2
1275 1274 2
1276 1257 2
1276 1253 2
1277 1274 2
1277 1275 2
1278 1275 2
1278 1276 2
1279 1251 2
1280 1258 2
1205 1281 2
1282 1274 2
1283 1277 2
1284 1237 2
1285 1244 2
1286 1285 2
1287 1278 2
1279 1286 2
1288 1270 2
1289 1280 2
1288 1282 2
1287 1289 2
1289 1263 2
1283 1290 2
1291 1239 2
1292 1291 2
1293 1239 2
1294 1293 2
1295 1294 2
1296 1294 2
1295 1293 2
1297 1295 2
1296 1297 2
1298 1297 2
1299 1291 2
1292 1299 2
1298 1299 2
1300 1298 2
1301 1292 2
1300 1301 2
1302 1300 2
1182 1302 2
1303 1238 2
1304 1303 2
1305 1303 2
1305 1301 2
1306 1304 2
1307 1306 2
1308 1307 2
1309 1305 2
1309 1308 2
1302 1310 2
1310 1309 2
1311 1308 2
1311 1310 2
1312 1306 2
1313 1311 2
1314 1313 2
1206 1314 2
1315 1312 2
1315 1307 2
1313 1315 2
1314 1316 2
1316 1317 2
1317 1315 2
1312 1318 2
1318 1304 2
1319 1318 2
1320 1319 2
1321 1319 2
1322 1319 2
1321 1322 2
1317 1320 2
1323 1316 2
1324 1321 2
1320 1324 2
1325 1324 2
1323 1325 2
1326 1322 2
1327 1326 2
1325 1327 2
1328 1323 2
1281 1328 2
1328 1329 2
1330 1327 2
1331 1330 2
1332 1281 2
1333 1330 2
1329 1331 2
1331 1334 2
1334 1335 2
1335 1333 2
1332 1336 2
1336 1329 2
1329 1334 2
1336 1337 2
1337 1338 2
1338 1335 2
1339 1332 2
1339 1340 2
1340 1336 2
1340 1337 2
1341 1337 2
1342 1339 2
1343 1338 2
1343 1333 2
1265 1342 2
1341 1343 2
1344 1340 2
1268 1345 2
1345 1346 2
1344 1341 2
1346 1344 2
1342 1344 2
1345 1347 2
1273 1348 2
1349 1333 2
1346 1350 2
1347 1350 2
1350 1351 2
1347 1351 2
1351 1352 2
1347 1352 2
1352 1353 2
1353 1354 2
1354 1355 2
1355 1349 2
1356 1349 2
1357 1355 2
1357 1356 2
1358 1353 2
1358 1359 2
1359 1354 2
1359 1357 2
1360 1356 2
1348 1361 2
1362 1358 2
1361 1362 2
1363 1360 2
1364 1360 2
1364 1363 2
1365 1364 2
1362 1366 2
1366 1367 2
1367 1365 2
1367 1357 2
1368 1363 2
1369 1365 2
1368 1369 2
1370 1368 2
1371 1369 2
1370 1371 2
1372 1366 2
1371 1372 2
1373 1372 2
1373 1374 2
1375 1361 2
1374 1375 2
1376 1348 2
1376 1375 2
1376 1374 2
1377 1373 2
1377 1370 2
1378 1376 2
1379 1378 2
1380 1272 2
1379 1380 2
1290 1282 2
1381 1378 2
1382 1381 2
1382 1377 2
1383 1380 2
1383 1271 2
1384 1382 2
1385 1381 2
1386 1383 2
1386 1379 2
1387 1386 2
1387 1385 2
1384 1385 2
1388 1269 2
1388 1387 2
1389 1388 2
1390 1389 2
1390 1384 2
1391 1288 2
1391 1389 2
1392 1391 2
1392 1393 2
1394 1390 2
1394 1393 2
1395 1392 2
1395 1283 2
1049 1236 2
1284 1236 2
1050 1284 2
1051 1241 2
1052 1285 2
1053 1286 2
1054 1279 2
1396 1251 2
1251 1280 2
1396 1397 2
1397 1289 2
1398 1287 2
1398 1397 2
1399 1395 2
1400 1398 2
1400 1399 2
1021 1394 2
926 1396 2
925 1400 2
1014 1399 2
1401 1063 0
1402 1403 1
1404 1402 2
1405 1402 2
1404 1405 2
1405 1406 2
1406 1407 2
1407 1063 2
1408 1407 2
1409 1404 2
1410 1409 2
1411 1410 2
1412 1406 2
1409 1413 2
1410 1413 2
1413 1412 2
1414 1408 2
1411 1414 2
1414 1415 2
1416 1064 2
1417 1416 2
1418 1417 2
1419 1418 2
1415 1419 2
1415 1420 2
1419 1421 2
1420 1421 2
1421 1422 2
1421 1422 2
1423 1411 2
1423 1424 2
1424 1425 2
1424 1425 2
1425 1426 2
1426 1420 2
1422 1418 2
1426 1427 2
1428 1427 2
1429 1428 2
1430 1423 2
1430 1429 2
1429 1431 2
1431 1428 2
1432 1430 2
1432 1431 2
1427 1433 2
1433 1434 2
1434 1417 2
1435 1432 2
1436 1435 2
1435 1437 2
1437 1438 2
1438 1439 2
1439 1427 2
1438 1439 2
1437 1440 2
1440 1433 2
1434 1441 2
1416 1442 2
1436 1443 2
1443 1444 2
1444 1440 2
1444 1445 2
1445 1446 2
1447 1446 2
1441 1447 2
1447 1448 2
1448 1449 2
1441 1448 2
1449 1442 2
1450 1442 2
1449 1450 2
1446 1451 2
1451 1452 2
1452 1450 2
1452 1453 2
1451 1454 2
1454 1455 2
1455 1453 2
1455 1456 2
1456 1453 2
1445 1457 2
1457 1458 2
1458 1456 2
1459 1458 2
1444 1460 2
1460 1459 2
1461 1110 2
1462 1461 2
1459 1462 2
1463 1462 2
1464 1465 2
1466 1463 2
1467 1463 2
1467 1460 2
1468 1467 2
1468 1467 2
1469 1468 2
1469 1466 2
1470 1469 2
1471 1472 2
1443 1470 2
1473 1466 2
1470 1474 2
1475 1473 2
1474 1475 2
1474 1475 2
1473 1476 2
1472 1477 2
1476 1462 2
1478 1476 2
1478 1436 2
1479 1478 2
1479 1480 2
1480 1481 2
1481 1482 2
1481 1483 2
1484 1483 2
1480 1484 2
1483 1482 2
1482 1485 2
1485 1486 2
1486 1476 2
1485 1487 2
1483 1488 2
1484 1489 2
1489 1490 2
1490 1491 2
1491 1492 2
1492 1493 2
1493 1494 2
1494 1495 2
1489 1488 2
1490 1488 2
1492 1487 2
1487 1496 2
1496 1497 2
1496 1498 2
1498 1499 2
1498 1500 2
1486 1499 2
1497 1501 2
1494 1497 2
1499 1502 2
1501 1500 2
1502 1503 2
1500 1504 2
1503 1505 2
1505 1506 2
1506 1461 2
1506 1464 2
1504 1502 2
1471 1505 2
1495 1507 2
1477 1465 2
1508 1471 2
1507 1501 2
1495 1509 2
1507 1509 2
1509 1508 2
1509 1504 2
1510 1477 2
1508 1510 2
1494 1511 2
1511 1512 2
1510 1513 2
1514 1511 2
1512 1515 2
1515 1513 2
1513 1516 2
1516 1517 2
1465 1517 2
1517 1518 2
1519 1517 2
1516 1519 2
1520 1519 2
1521 1520 2
1522 1521 2
1515 1522 2
1493 1523 2
1523 1514 2
1512 1524 2
1514 1525 2
1524 1526 2
1525 1527 2
1528 1527 2
1524 1529 2
1529 1530 2
1520 1531 2
1526 1529 2
1520 1531 2
1531 1530 2
1532 1531 2
1522 1532 2
1532 1521 2
1530 1533 2
1518 1111 2
1533 1518 2
1534 1479 2
1525 1526 2
1527 1535 2
1536 1523 2
1536 1537 2
1535 1538 2
1537 1539 2
1491 1540 2
1534 1541 2
1541 1542 2
1541 1543 2
1543 1542 2
1542 1544 2
1542 1545 2
1545 1544 2
1544 1540 2
1546 1547 2
1545 1548 2
1528 1546 2
1540 1549 2
1548 1549 2
1528 1550 2
1547 1535 2
1550 1551 2
1549 1536 2
1539 1552 2
1547 1551 2
1538 1553 2
1552 1550 2
1551 1554 2
1538 1553 2
1554 1555 2
1554 1555 2
1553 1555 2
1555 1556 2
1556 1557 2
1558 1533 2
1557 1558 2
1559 1556 2
1560 1559 2
1561 1560 2
1552 1561 2
1562 1534 2
1562 1563 2
1564 1562 2
1565 1564 2
1566 1563 2
1564 1566 2
1566 1567 2
1568 1548 2
1569 1568 2
1543 1569 2
1563 1567 2
1565 1570 2
1570 1571 2
1567 1572 2
1571 1572 2
1572 1573 2
1573 1569 2
1573 1574 2
1575 1574 2
1576 1575 2
1572 1576 2
1577 1571 2
1578 1570 2
1579 1568 2
1578 1580 2
1574 1579 2
1580 1577 2
1577 1576 2
1581 1539 2
1575 1582 2
1582 1574 2
1579 1583 2
1583 1584 2
1581 1585 2
1584 1586 2
1584 1587 2
1585 1537 2
1583 1587 2
1587 1585 2
1588 1582 2
1580 1589 2
1589 1590 2
1591 1578 2
1592 1589 2
1593 1238 2
1594 1561 2
1592 1595 2
1595 1596 2
1596 1590 2
1590 1597 2
1596 1598 2
1598 1597 2
1597 1599 2
1599 1588 2
1588 1600 2
1600 1601 2
1601 1586 2
1586 1581 2
1602 1594 2
1603 1602 2
1604 1602 2
1605 1599 2
1594 1606 2
1607 1601 2
1608 1581 2
1603 1609 2
1610 1581 2
1610 1604 2
1608 1611 2
1611 1610 2
1612 1600 2
1613 1604 2
1613 1614 2
1609 1606 2
1606 1615 2
1614 1603 2
1616 1617 2
1615 1560 2
1618 1615 2
1609 1618 2
1619 1612 2
1614 1620 2
1621 1559 2
1622 1618 2
1620 1623 2
1623 1622 2
1624 1621 2
1625 1623 2
1626 1620 2
1619 1607 2
1627 1622 2
1627 1628 2
1628 1629 2
1629 1624 2
1630 1613 2
1626 1625 2
1631 1630 2
1632 1611 2
1632 1607 2
1633 1630 2
1633 1631 2
1634 1631 2
1634 1632 2
1635 1605 2
1636 1612 2
1557 1637 2
1638 1630 2
1639 1633 2
1640 1592 2
1641 1598 2
1642 1641 2
1643 1634 2
1635 1642 2
1644 1626 2
1645 1636 2
1644 1638 2
1643 1645 2
1645 1619 2
1639 1646 2
1647 1593 2
1648 1647 2
1649 1593 2
1650 1649 2
1651 1650 2
1652 1650 2
1651 1649 2
1653 1651 2
1652 1653 2
1654 1653 2
1655 1647 2
1648 1655 2
1654 1655 2
1656 1654 2
1657 1648 2
1656 1657 2
1658 1656 2
1533 1658 2
1659 1303 2
1659 1657 2
1660 1304 2
1661 1660 2
1662 1661 2
1663 1659 2
1663 1662 2
1658 1664 2
1664 1663 2
1665 1662 2
1665 1664 2
1666 1660 2
1667 1665 2
1668 1667 2
1558 1668 2
1669 1666 2
1669 1661 2
1667 1669 2
1668 1670 2
1670 1671 2
1671 1669 2
1666 1318 2
1672 1319 2
1673 1319 2
1673 1322 2
1671 1672 2
1674 1670 2
1675 1673 2
1672 1675 2
1676 1675 2
1674 1676 2
1676 1327 2
1677 1674 2
1637 1677 2
1677 1678 2
1679 1330 2
1680 1637 2
1678 1679 2
1679 1681 2
1681 1682 2
1682 1333 2
1680 1683 2
1683 1678 2
1678 1681 2
1683 1684 2
1684 1685 2
1685 1682 2
1686 1680 2
1686 1687 2
1687 1683 2
1687 1684 2
1688 1684 2
1689 1686 2
1690 1685 2
1690 1333 2
1621 1689 2
1688 1690 2
1691 1687 2
1624 1692 2
1692 1693 2
1691 1688 2
1693 1691 2
1689 1691 2
1692 1694 2
1629 1695 2
1693 1696 2
1694 1696 2
1696 1697 2
1694 1697 2
1697 1698 2
1694 1698 2
1698 1699 2
1699 1700 2
1700 1701 2
1701 1349 2
1702 1701 2
1702 1356 2
1703 1699 2
1703 1704 2
1704 1700 2
1704 1702 2
1705 1616 2
1695 1706 2
1707 1703 2
1706 1707 2
1708 1360 2
1708 1363 2
1709 1708 2
1707 1710 2
1710 1711 2
1705 1712 2
1711 1709 2
1711 1702 2
1713 1709 2
1368 1713 2
1714 1368 2
1715 1713 2
1714 1715 2
1716 1710 2
1715 1716 2
1717 1716 2
1717 1718 2
1719 1706 2
1718 1719 2
1720 1695 2
1720 1719 2
1720 1718 2
1721 1717 2
1721 1714 2
1722 1720 2
1723 1722 2
1724 1628 2
1723 1724 2
1646 1638 2
1725 1722 2
1726 1725 2
1726 1721 2
1727 1724 2
1727 1627 2
1728 1726 2
1729 1725 2
1730 1727 2
1730 1723 2
1731 1730 2
1731 1729 2
1728 1729 2
1732 1625 2
1732 1731 2
1733 1732 2
1734 1733 2
1734 1728 2
1735 1644 2
1735 1733 2
1736 1735 2
1736 1737 2
1738 1734 2
1738 1737 2
1739 1736 2
1739 1639 2
1740 1565 2
1740 1591 2
1640 1591 2
1741 1740 2
1741 1640 2
1742 1595 2
1743 1641 2
1744 1642 2
1745 1635 2
1746 1605 2
1605 1636 2
1746 1747 2
1747 1645 2
1748 1643 2
1748 1747 2
1749 1739 2
1750 1748 2
1750 1749 2
1712 1738 2
1617 1746 2
1616 1750 2
1705 1749 2
1742 1741 2
1743 1742 2
1744 1743 2
1745 1744 2
1745 1617 2
1751 1402 2
1404 1751 2
1751 1752 2
1752 1753 2
1753 1754 2
1754 1755 2
1756 1753 2
1757 1752 2
1409 1758 2
1410 1758 2
1758 1757 2
1759 1756 2
1411 1759 2
1759 1760 2
1761 1755 2
1762 1761 2
1763 1762 2
1764 1763 2
1760 1764 2
1760 1765 2
1764 1766 2
1765 1766 2
1766 1767 2
1766 1767 2
1423 1768 2
1768 1769 2
1768 1769 2
1769 1770 2
1770 1765 2
1767 1763 2
1770 1771 2
1772 1771 2
1773 1772 2
1430 1773 2
1773 1774 2
1774 1772 2
1432 1774 2
1771 1775 2
1775 1776 2
1776 1762 2
1435 1777 2
1777 1778 2
1778 1779 2
1779 1771 2
1778 1779 2
1777 1780 2
1780 1775 2
1776 1781 2
1761 1782 2
1436 1783 2
1783 1784 2
1784 1780 2
1784 1785 2
1785 1786 2
1787 1786 2
1781 1787 2
1787 1788 2
1788 1789 2
1781 1788 2
1789 1782 2
1790 1782 2
1789 1790 2
1786 1791 2
1791 1792 2
1792 1790 2
1792 1793 2
1791 1794 2
1794 1795 2
1795 1793 2
1795 1796 2
1796 1793 2
1785 1797 2
1797 1798 2
1798 1796 2
1799 1798 2
1784 1800 2
1800 1799 2
1755 1801 2
1801 1802 2
1803 1801 2
1804 1803 2
1799 1804 2
1805 1804 2
1806 1807 2
1808 1805 2
1809 1805 2
1809 1800 2
1810 1809 2
1810 1809 2
1811 1810 2
1811 1808 2
1812 1811 2
1813 1814 2
1783 1812 2
1815 1808 2
1812 1816 2
1817 1815 2
1816 1817 2
1816 1817 2
1815 1818 2
1814 1819 2
1818 1804 2
1478 1818 2
1479 1820 2
1820 1821 2
1821 1822 2
1821 1823 2
1824 1823 2
1820 1824 2
1823 1822 2
1822 1825 2
1825 1826 2
1826 1818 2
1825 1827 2
1823 1828 2
1824 1829 2
1829 1830 2
1830 1831 2
1831 1832 2
1832 1833 2
1833 1834 2
1834 1835 2
1829 1828 2
1830 1828 2
1832 1827 2
1827 1836 2
1836 1837 2
1836 1838 2
1838 1839 2
1838 1840 2
1826 1839 2
1837 1841 2
1834 1837 2
1839 1842 2
1841 1840 2
1842 1843 2
1840 1844 2
1843 1845 2
1845 1846 2
1846 1803 2
1846 1806 2
1844 1842 2
1813 1845 2
1835 1847 2
1819 1807 2
1848 1813 2
1847 1841 2
1835 1849 2
1847 1849 2
1849 1848 2
1849 1844 2
1850 1819 2
1848 1850 2
1834 1851 2
1851 1852 2
1850 1853 2
1854 1851 2
1852 1855 2
1855 1853 2
1853 1856 2
1856 1857 2
1807 1857 2
1857 1858 2
1859 1857 2
1856 1859 2
1860 1859 2
1861 1860 2
1862 1861 2
1855 1862 2
1833 1863 2
1863 1854 2
1852 1864 2
1854 1865 2
1864 1866 2
1865 1867 2
1868 1867 2
1864 1869 2
1869 1870 2
1860 1871 2
1866 1869 2
1860 1871 2
1871 1870 2
1872 1871 2
1862 1872 2
1872 1861 2
1870 1873 2
1858 1802 2
1873 1858 2
1865 1866 2
1867 1874 2
1875 1863 2
1875 1876 2
1874 1877 2
1876 1878 2
1831 1879 2
1534 1880 2
1880 1881 2
1880 1882 2
1882 1881 2
1881 1883 2
1881 1884 2
1884 1883 2
1883 1879 2
1885 1886 2
1884 1887 2
1868 1885 2
1879 1888 2
1887 1888 2
1868 1889 2
1886 1874 2
1889 1890 2
1888 1875 2
1878 1891 2
1886 1890 2
1877 1892 2
1891 1889 2
1890 1893 2
1877 1892 2
1893 1894 2
1893 1894 2
1892 1894 2
1894 1895 2
1895 1896 2
1897 1873 2
1896 1897 2
1898 1895 2
1899 1898 2
1900 1899 2
1891 1900 2
1562 1901 2
1902 1901 2
1564 1902 2
1902 1903 2
1904 1887 2
1905 1904 2
1882 1905 2
1901 1903 2
1565 1906 2
1906 1907 2
1903 1908 2
1907 1908 2
1908 1909 2
1909 1905 2
1909 1910 2
1911 1910 2
1912 1911 2
1908 1912 2
1913 1907 2
1914 1906 2
1915 1904 2
1914 1916 2
1910 1915 2
1916 1913 2
1913 1912 2
1917 1878 2
1911 1918 2
1918 1910 2
1915 1919 2
1919 1920 2
1917 1921 2
1920 1922 2
1920 1923 2
1921 1876 2
1919 1923 2
1923 1921 2
1924 1918 2
1916 1925 2
1925 1926 2
1927 1914 2
1928 1925 2
1802 1929 2
1930 1929 2
1931 1900 2
1928 1932 2
1932 1933 2
1933 1926 2
1926 1934 2
1933 1935 2
1935 1934 2
1934 1936 2
1936 1924 2
1924 1937 2
1937 1938 2
1938 1922 2
1922 1917 2
1939 1931 2
1940 1939 2
1941 1939 2
1942 1936 2
1931 1943 2
1944 1938 2
1945 1917 2
1940 1946 2
1947 1917 2
1947 1941 2
1945 1948 2
1948 1947 2
1949 1937 2
1950 1941 2
1950 1951 2
1946 1943 2
1943 1952 2
1951 1940 2
1952 1899 2
1953 1952 2
1946 1953 2
1954 1949 2
1951 1955 2
1956 1898 2
1957 1953 2
1955 1958 2
1958 1957 2
1959 1956 2
1960 1958 2
1961 1955 2
1954 1944 2
1962 1957 2
1962 1963 2
1963 1964 2
1964 1959 2
1965 1950 2
1961 1960 2
1966 1965 2
1967 1948 2
1967 1944 2
1968 1965 2
1968 1966 2
1969 1966 2
1969 1967 2
1970 1942 2
1971 1949 2
1896 1972 2
1973 1965 2
1974 1968 2
1975 1928 2
1976 1935 2
1977 1976 2
1978 1969 2
1970 1977 2
1979 1961 2
1980 1971 2
1979 1973 2
1978 1980 2
1980 1954 2
1974 1981 2
1982 1930 2
1983 1982 2
1984 1930 2
1985 1984 2
1986 1985 2
1987 1985 2
1986 1984 2
1988 1986 2
1987 1988 2
1989 1988 2
1990 1982 2
1983 1990 2
1989 1990 2
1991 1989 2
1992 1983 2
1991 1992 2
1993 1991 2
1873 1993 2
1994 1929 2
1995 1994 2
1996 1994 2
1996 1992 2
1997 1995 2
1998 1997 2
1999 1998 2
2000 1996 2
2000 1999 2
1993 2001 2
2001 2000 2
2002 1999 2
2002 2001 2
2003 1997 2
2004 2002 2
2005 2004 2
1897 2005 2
2006 2003 2
2006 1998 2
2004 2006 2
2005 2007 2
2007 2008 2
2008 2006 2
2003 2009 2
2009 1995 2
2010 2009 2
2011 2010 2
2012 2010 2
2013 2010 2
2012 2013 2
2008 2011 2
2014 2007 2
2015 2012 2
2011 2015 2
2016 2015 2
2014 2016 2
2017 2013 2
2018 2017 2
2016 2018 2
2019 2014 2
1972 2019 2
2019 2020 2
2021 2018 2
2022 2021 2
2023 1972 2
2024 2021 2
2020 2022 2
2022 2025 2
2025 2026 2
2026 2024 2
2023 2027 2
2027 2020 2
2020 2025 2
2027 2028 2
2028 2029 2
2029 2026 2
2030 2023 2
2030 2031 2
2031 2027 2
2031 2028 2
2032 2028 2
2033 2030 2
2034 2029 2
2034 2024 2
1956 2033 2
2032 2034 2
2035 2031 2
1959 2036 2
2036 2037 2
2035 2032 2
2037 2035 2
2033 2035 2
2036 2038 2
1964 2039 2
2040 2024 2
2037 2041 2
2038 2041 2
2041 2042 2
2038 2042 2
2042 2043 2
2038 2043 2
2043 2044 2
2044 2045 2
2045 2046 2
2046 2040 2
2047 2040 2
2048 2046 2
2048 2047 2
2049 2044 2
2049 2050 2
2050 2045 2
2050 2048 2
2051 2047 2
2039 2052 2
2053 2049 2
2052 2053 2
2054 2051 2
2055 2051 2
2055 2054 2
2056 2055 2
2053 2057 2
2057 2058 2
2058 2056 2
2058 2048 2
2059 2054 2
2060 2056 2
2059 2060 2
2061 2059 2
2062 2060 2
2061 2062 2
2063 2057 2
2062 2063 2
2064 2063 2
2064 2065 2
2066 2052 2
2065 2066 2
2067 2039 2
2067 2066 2
2067 2065 2
2068 2064 2
2068 2061 2
2069 2067 2
2070 2069 2
2071 1963 2
2070 2071 2
1981 1973 2
2072 2069 2
2073 2072 2
2073 2068 2
2074 2071 2
2074 1962 2
2075 2073 2
2076 2072 2
2077 2074 2
2077 2070 2
2078 2077 2
2078 2076 2
2075 2076 2
2079 1960 2
2079 2078 2
2080 2079 2
2081 2080 2
2081 2075 2
2082 1979 2
2082 2080 2
2083 2082 2
2083 2084 2
2085 2081 2
2085 2084 2
2086 2083 2
2086 1974 2
1740 1927 2
1975 1927 2
1741 1975 2
1742 1932 2
1743 1976 2
1744 1977 2
1745 1970 2
2087 1942 2
1942 1971 2
2087 2088 2
2088 1980 2
2089 1978 2
2089 2088 2
2090 2086 2
2091 2089 2
2091 2090 2
1712 2085 2
1617 2087 2
1616 2091 2
1705 2090 2
2092 1754 0
2093 2094 1
2095 2093 2
2096 2093 2
2095 2096 2
2096 2097 2
2097 2098 2
2098 1754 2
2099 2098 2
2100 2095 2
2101 2100 2
2102 2101 2
2103 2097 2
2100 2104 2
2101 2104 2
2104 2103 2
2105 2099 2
2102 2105 2
2105 2106 2
2107 1755 2
2108 2107 2
2109 2108 2
2110 2109 2
2106 2110 2
2106 2111 2
2110 2112 2
2111 2112 2
2112 2113 2
2112 2113 2
2114 2102 2
2114 2115 2
2115 2116 2
2115 2116 2
2116 2117 2
2117 2111 2
2113 2109 2
2117 2118 2
2119 2118 2
2120 2119 2
2121 2114 2
2121 2120 2
2120 2122 2
2122 2119 2
2123 2121 2
2123 2122 2
2118 2124 2
2124 2125 2
2125 2108 2
2126 2123 2
2127 2126 2
2126 2128 2
2128 2129 2
2129 2130 2
2130 2118 2
2129 2130 2
2128 2131 2
2131 2124 2
2125 2132 2
2107 2133 2
2127 2134 2
2134 2135 2
2135 2131 2
2135 2136 2
2136 2137 2
2138 2137 2
2132 2138 2
2138 2139 2
2139 2140 2
2132 2139 2
2140 2133 2
2141 2133 2
2140 2141 2
2137 2142 2
2142 2143 2
2143 2141 2
2143 2144 2
2142 2145 2
2145 2146 2
2146 2144 2
2146 2147 2
2147 2144 2
2136 2148 2
2148 2149 2
2149 2147 2
2150 2149 2
2135 2151 2
2151 2150 2
2152 1801 2
2153 2152 2
2150 2153 2
2154 2153 2
2155 2156 2
2157 2154 2
2158 2154 2
2158 2151 2
2159 2158 2
2159 2158 2
2160 2159 2
2160 2157 2
2161 2160 2
2162 2163 2
2134 2161 2
2164 2157 2
2161 2165 2
2166 2164 2
2165 2166 2
2165 2166 2
2164 2167 2
2163 2168 2
2167 2153 2
2169 2167 2
2169 2127 2
2170 2169 2
2170 2171 2
2171 2172 2
2172 2173 2
2172 2174 2
2175 2174 2
2171 2175 2
2174 2173 2
2173 2176 2
2176 2177 2
2177 2167 2
2176 2178 2
2174 2179 2
2175 2180 2
2180 2181 2
2181 2182 2
2182 2183 2
2183 2184 2
2184 2185 2
2185 2186 2
2180 2179 2
2181 2179 2
2183 2178 2
2178 2187 2
2187 2188 2
2187 2189 2
2189 2190 2
2189 2191 2
2177 2190 2
2188 2192 2
2185 2188 2
2190 2193 2
2192 2191 2
2193 2194 2
2191 2195 2
2194 2196 2
2196 2197 2
2197 2152 2
2197 2155 2
2195 2193 2
2162 2196 2
2186 2198 2
2168 2156 2
2199 2162 2
2198 2192 2
2186 2200 2
2198 2200 2
2200 2199 2
2200 2195 2
2201 2168 2
2199 2201 2
2185 2202 2
2202 2203 2
2201 2204 2
2205 2202 2
2203 2206 2
2206 2204 2
2204 2207 2
2207 2208 2
2156 2208 2
2208 2209 2
2210 2208 2
2207 2210 2
2211 2210 2
2212 2211 2
2213 2212 2
2206 2213 2
2184 2214 2
2214 2205 2
2203 2215 2
2205 2216 2
2215 2217 2
2216 2218 2
2219 2218 2
2215 2220 2
2220 2221 2
2211 2222 2
2217 2220 2
2211 2222 2
2222 2221 2
2223 2222 2
2213 2223 2
2223 2212 2
2221 2224 2
2209 1802 2
2224 2209 2
2225 2170 2
2216 2217 2
2218 2226 2
2227 2214 2
2227 2228 2
2226 2229 2
2228 2230 2
2182 2231 2
2225 2232 2
2232 2233 2
2232 2234 2
2234 2233 2
2233 2235 2
2233 2236 2
2236 2235 2
2235 2231 2
2237 2238 2
2236 2239 2
2219 2237 2
2231 2240 2
2239 2240 2
2219 2241 2
2238 2226 2
2241 2242 2
2240 2227 2
2230 2243 2
2238 2242 2
2229 2244 2
2243 2241 2
2242 2245 2
2229 2244 2
2245 2246 2
2245 2246 2
2244 2246 2
2246 2247 2
2247 2248 2
2249 2224 2
2248 2249 2
2250 2247 2
2251 2250 2
2252 2251 2
2243 2252 2
2253 2225 2
2253 2254 2
2255 2253 2
2256 2255 2
2257 2254 2
2255 2257 2
2257 2258 2
2259 2239 2
2260 2259 2
2234 2260 2
2254 2258 2
2256 2261 2
2261 2262 2
2258 2263 2
2262 2263 2
2263 2264 2
2264 2260 2
2264 2265 2
2266 2265 2
2267 2266 2
2263 2267 2
2268 2262 2
2269 2261 2
2270 2259 2
2269 2271 2
2265 2270 2
2271 2268 2
2268 2267 2
2272 2230 2
2266 2273 2
2273 2265 2
2270 2274 2
2274 2275 2
2272 2276 2
2275 2277 2
2275 2278 2
2276 2228 2
2274 2278 2
2278 2276 2
2279 2273 2
2271 2280 2
2280 2281 2
2282 2269 2
2283 2280 2
2284 1929 2
2285 2252 2
2283 2286 2
2286 2287 2
2287 2281 2
2281 2288 2
2287 2289 2
2289 2288 2
2288 2290 2
2290 2279 2
2279 2291 2
2291 2292 2
2292 2277 2
2277 2272 2
2293 2285 2
2294 2293 2
2295 2293 2
2296 2290 2
2285 2297 2
2298 2292 2
2299 2272 2
2294 2300 2
2301 2272 2
2301 2295 2
2299 2302 2
2302 2301 2
2303 2291 2
2304 2295 2
2304 2305 2
2300 2297 2
2297 2306 2
2305 2294 2
2307 2308 2
2306 2251 2
2309 2306 2
2300 2309 2
2310 2303 2
2305 2311 2
2312 2250 2
2313 2309 2
2311 2314 2
2314 2313 2
2315 2312 2
2316 2314 2
2317 2311 2
2310 2298 2
2318 2313 2
2318 2319 2
2319 2320 2
2320 2315 2
2321 2304 2
2317 2316 2
2322 2321 2
2323 2302 2
2323 2298 2
2324 2321 2
2324 2322 2
2325 2322 2
2325 2323 2
2326 2296 2
2327 2303 2
2248 2328 2
2329 2321 2
2330 2324 2
2331 2283 2
2332 2289 2
2333 2332 2
2334 2325 2
2326 2333 2
2335 2317 2
2336 2327 2
2335 2329 2
2334 2336 2
2336 2310 2
2330 2337 2
2338 2284 2
2339 2338 2
2340 2284 2
2341 2340 2
2342 2341 2
2343 2341 2
2342 2340 2
2344 2342 2
2343 2344 2
2345 2344 2
2346 2338 2
2339 2346 2
2345 2346 2
2347 2345 2
2348 2339 2
2347 2348 2
2349 2347 2
2224 2349 2
2350 1994 2
2350 2348 2
2351 1995 2
2352 2351 2
2353 2352 2
2354 2350 2
2354 2353 2
2349 2355 2
2355 2354 2
2356 2353 2
2356 2355 2
2357 2351 2
2358 2356 2
2359 2358 2
2249 2359 2
2360 2357 2
2360 2352 2
2358 2360 2
2359 2361 2
2361 2362 2
2362 2360 2
2357 2009 2
2363 2010 2
2364 2010 2
2364 2013 2
2362 2363 2
2365 2361 2
2366 2364 2
2363 2366 2
2367 2366 2
2365 2367 2
2367 2018 2
2368 2365 2
2328 2368 2
2368 2369 2
2370 2021 2
2371 2328 2
2369 2370 2
2370 2372 2
2372 2373 2
2373 2024 2
2371 2374 2
2374 2369 2
2369 2372 2
2374 2375 2
2375 2376 2
2376 2373 2
2377 2371 2
2377 2378 2
2378 2374 2
2378 2375 2
2379 2375 2
2380 2377 2
2381 2376 2
2381 2024 2
2312 2380 2
2379 2381 2
2382 2378 2
2315 2383 2
2383 2384 2
2382 2379 2
2384 2382 2
2380 2382 2
2383 2385 2
2320 2386 2
2384 2387 2
2385 2387 2
2387 2388 2
2385 2388 2
2388 2389 2
2385 2389 2
2389 2390 2
2390 2391 2
2391 2392 2
2392 2040 2
2393 2392 2
2393 2047 2
2394 2390 2
2394 2395 2
2395 2391 2
2395 2393 2
2396 2307 2
2386 2397 2
2398 2394 2
2397 2398 2
2399 2051 2
2399 2054 2
2400 2399 2
2398 2401 2
2401 2402 2
2396 2403 2
2402 2400 2
2402 2393 2
2404 2400 2
2059 2404 2
2405 2059 2
2406 2404 2
2405 2406 2
2407 2401 2
2406 2407 2
2408 2407 2
2408 2409 2
2410 2397 2
2409 2410 2
2411 2386 2
2411 2410 2
2411 2409 2
2412 2408 2
2412 2405 2
2413 2411 2
2414 2413 2
2415 2319 2
2414 2415 2
2337 2329 2
2416 2413 2
2417 2416 2
2417 2412 2
2418 2415 2
2418 2318 2
2419 2417 2
2420 2416 2
2421 2418 2
2421 2414 2
2422 2421 2
2422 2420 2
2419 2420 2
2423 2316 2
2423 2422 2
2424 2423 2
2425 2424 2
2425 2419 2
2426 2335 2
2426 2424 2
2427 2426 2
2427 2428 2
2429 2425 2
2429 2428 2
2430 2427 2
2430 2330 2
2431 2256 2
2431 2282 2
2331 2282 2
2432 2431 2
2432 2331 2
2433 2286 2
2434 2332 2
2435 2333 2
2436 2326 2
2437 2296 2
2296 2327 2
2437 2438 2
2438 2336 2
2439 2334 2
2439 2438 2
2440 2430 2
2441 2439 2
2441 2440 2
2403 2429 2
2308 2437 2
2307 2441 2
2396 2440 2
2433 2432 2
2434 2433 2
2435 2434 2
2436 2435 2
2436 2308 2
2442 2093 2
2095 2442 2
2442 2443 2
2443 2444 2
2444 6 2
2445 2444 2
2446 2443 2
2100 2447 2
2101 2447 2
2447 2446 2
2448 2445 2
2102 2448 2
2448 2449 2
2450 7 2
2451 2450 2
2452 2451 2
2453 2452 2
2449 2453 2
2449 2454 2
2453 2455 2
2454 2455 2
2455 2456 2
2455 2456 2
2114 2457 2
2457 2458 2
2457 2458 2
2458 2459 2
2459 2454 2
2456 2452 2
2459 2460 2
2461 2460 2
2462 2461 2
2121 2462 2
2462 2463 2
2463 2461 2
2123 2463 2
2460 2464 2
2464 2465 2
2465 2451 2
2126 2466 2
2466 2467 2
2467 2468 2
2468 2460 2
2467 2468 2
2466 2469 2
2469 2464 2
2465 2470 2
2450 2471 2
2127 2472 2
2472 2473 2
2473 2469 2
2473 2474 2
2474 2475 2
2476 2475 2
2470 2476 2
2476 2477 2
2477 2478 2
2470 2477 2
2478 2471 2
2479 2471 2
2478 2479 2
2475 2480 2
2480 2481 2
2481 2479 2
2481 2482 2
2480 2483 2
2483 2484 2
2484 2482 2
2484 2485 2
2485 2482 2
2474 2486 2
2486 2487 2
2487 2485 2
2488 2487 2
2473 2489 2
2489 2488 2
2490 61 2
2491 2490 2
2488 2491 2
2492 2491 2
2493 2494 2
2495 2492 2
2496 2492 2
2496 2489 2
2497 2496 2
2497 2496 2
2498 2497 2
2498 2495 2
2499 2498 2
2500 2501 2
2472 2499 2
2502 2495 2
2499 2503 2
2504 2502 2
2503 2504 2
2503 2504 2
2502 2505 2
2501 2506 2
2505 2491 2
2169 2505 2
2170 2507 2
2507 2508 2
2508 2509 2
2508 2510 2
2511 2510 2
2507 2511 2
2510 2509 2
2509 2512 2
2512 2513 2
2513 2505 2
2512 2514 2
2510 2515 2
2511 2516 2
2516 2517 2
2517 2518 2
2518 2519 2
2519 2520 2
2520 2521 2
2521 2522 2
2516 2515 2
2517 2515 2
2519 2514 2
2514 2523 2
2523 2524 2
2523 2525 2
2525 2526 2
2525 2527 2
2513 2526 2
2524 2528 2
2521 2524 2
2526 2529 2
2528 2527 2
2529 2530 2
2527 2531 2
2530 2532 2
2532 2533 2
2533 2490 2
2533 2493 2
2531 2529 2
2500 2532 2
2522 2534 2
2506 2494 2
2535 2500 2
2534 2528 2
2522 2536 2
2534 2536 2
2536 2535 2
2536 2531 2
2537 2506 2
2535 2537 2
2521 2538 2
2538 2539 2
2537 2540 2
2541 2538 2
2539 2542 2
2542 2540 2
2540 2543 2
2543 2544 2
2494 2544 2
2544 2545 2
2546 2544 2
2543 2546 2
2547 2546 2
2548 2547 2
2549 2548 2
2542 2549 2
2520 2550 2
2550 2541 2
2539 2551 2
2541 2552 2
2551 2553 2
2552 2554 2
2555 2554 2
2551 2556 2
2556 2557 2
2547 2558 2
2553 2556 2
2547 2558 2
2558 2557 2
2559 2558 2
2549 2559 2
2559 2548 2
2557 2560 2
2545 62 2
2560 2545 2
2552 2553 2
2554 2561 2
2562 2550 2
2562 2563 2
2561 2564 2
2563 2565 2
2518 2566 2
2225 2567 2
2567 2568 2
2567 2569 2
2569 2568 2
2568 2570 2
2568 2571 2
2571 2570 2
2570 2566 2
2572 2573 2
2571 2574 2
2555 2572 2
2566 2575 2
2574 2575 2
2555 2576 2
2573 2561 2
2576 2577 2
2575 2562 2
2565 2578 2
2573 2577 2
2564 2579 2
2578 2576 2
2577 2580 2
2564 2579 2
2580 2581 2
2580 2581 2
2579 2581 2
2581 2582 2
2582 2583 2
2584 2560 2
2583 2584 2
2585 2582 2
2586 2585 2
2587 2586 2
2578 2587 2
2253 2588 2
2589 2588 2
2255 2589 2
2589 2590 2
2591 2574 2
2592 2591 2
2569 2592 2
2588 2590 2
2256 2593 2
2593 2594 2
2590 2595 2
2594 2595 2
2595 2596 2
2596 2592 2
2596 2597 2
2598 2597 2
2599 2598 2
2595 2599 2
2600 2594 2
2601 2593 2
2602 2591 2
2601 2603 2
2597 2602 2
2603 2600 2
2600 2599 2
2604 2565 2
2598 2605 2
2605 2597 2
2602 2606 2
2606 2607 2
2604 2608 2
2607 2609 2
2607 2610 2
2608 2563 2
2606 2610 2
2610 2608 2
2611 2605 2
2603 2612 2
2612 2613 2
2614 2601 2
2615 2612 2
2616 195 2
2617 2587 2
2615 2618 2
2618 2619 2
2619 2613 2
2613 2620 2
2619 2621 2
2621 2620 2
2620 2622 2
2622 2611 2
2611 2623 2
2623 2624 2
2624 2609 2
2609 2604 2
2625 2617 2
2626 2625 2
2627 2625 2
2628 2622 2
2617 2629 2
2630 2624 2
2631 2604 2
2626 2632 2
2633 2604 2
2633 2627 2
2631 2634 2
2634 2633 2
2635 2623 2
2636 2627 2
2636 2637 2
2632 2629 2
2629 2638 2
2637 2626 2
2638 2586 2
2639 2638 2
2632 2639 2
2640 2635 2
2637 2641 2
2642 2585 2
2643 2639 2
2641 2644 2
2644 2643 2
2645 2642 2
2646 2644 2
2647 2641 2
2640 2630 2
2648 2643 2
2648 2649 2
2649 2650 2
2650 2645 2
2651 2636 2
2647 2646 2
2652 2651 2
2653 2634 2
2653 2630 2
2654 2651 2
2654 2652 2
2655 2652 2
2655 2653 2
2656 2628 2
2657 2635 2
2583 2658 2
2659 2651 2
2660 2654 2
2661 2615 2
2662 2621 2
2663 2662 2
2664 2655 2
2656 2663 2
2665 2647 2
2666 2657 2
2665 2659 2
2664 2666 2
2666 2640 2
2660 2667 2
2668 2616 2
2669 2668 2
2670 2616 2
2671 2670 2
2672 2671 2
2673 2671 2
2672 2670 2
2674 2672 2
2673 2674 2
2675 2674 2
2676 2668 2
2669 2676 2
2675 2676 2
2677 2675 2
2678 2669 2
2677 2678 2
2679 2677 2
2560 2679 2
2680 262 2
2680 2678 2
2681 263 2
2682 2681 2
2683 2682 2
2684 2680 2
2684 2683 2
2679 2685 2
2685 2684 2
2686 2683 2
2686 2685 2
2687 2681 2
2688 2686 2
2689 2688 2
2584 2689 2
2690 2687 2
2690 2682 2
2688 2690 2
2689 2691 2
2691 2692 2
2692 2690 2
2687 277 2
2693 278 2
2694 278 2
2694 281 2
2692 2693 2
2695 2691 2
2696 2694 2
2693 2696 2
2697 2696 2
2695 2697 2
2697 286 2
2698 2695 2
2658 2698 2
2698 2699 2
2700 289 2
2701 2658 2
2699 2700 2
2700 2702 2
2702 2703 2
2703 292 2
2701 2704 2
2704 2699 2
2699 2702 2
2704 2705 2
2705 2706 2
2706 2703 2
2707 2701 2
2707 2708 2
2708 2704 2
2708 2705 2
2709 2705 2
2710 2707 2
2711 2706 2
2711 292 2
2642 2710 2
2709 2711 2
2712 2708 2
2645 2713 2
2713 2714 2
2712 2709 2
2714 2712 2
2710 2712 2
2713 2715 2
2650 2716 2
2714 2717 2
2715 2717 2
2717 2718 2
2715 2718 2
2718 2719 2
2715 2719 2
2719 2720 2
2720 2721 2
2721 2722 2
2722 308 2
2723 2722 2
2723 315 2
2724 2720 2
2724 2725 2
2725 2721 2
2725 2723 2
2716 2726 2
2727 2724 2
2726 2727 2
2728 319 2
2728 323 2
2729 2728 2
2727 2730 2
2730 2731 2
2731 2729 2
2731 2723 2
2732 2729 2
329 2732 2
2733 329 2
2734 2732 2
2733 2734 2
2735 2730 2
2734 2735 2
2736 2735 2
2736 2737 2
2738 2726 2
2737 2738 2
2739 2716 2
2739 2738 2
2739 2737 2
2740 2736 2
2740 2733 2
2741 2739 2
2742 2741 2
2743 2649 2
2742 2743 2
2667 2659 2
2744 2741 2
2745 2744 2
2745 2740 2
2746 2743 2
2746 2648 2
2747 2745 2
2748 2744 2
2749 2746 2
2749 2742 2
2750 2749 2
2750 2748 2
2747 2748 2
2751 2646 2
2751 2750 2
2752 2751 2
2753 2752 2
2753 2747 2
2754 2665 2
2754 2752 2
2755 2754 2
2755 2756 2
2757 2753 2
2757 2756 2
2758 2755 2
2758 2660 2
2431 2614 2
2661 2614 2
2432 2661 2
2433 2618 2
2434 2662 2
2435 2663 2
2436 2656 2
2759 2628 2
2628 2657 2
2759 2760 2
2760 2666 2
2761 2664 2
2761 2760 2
2762 2758 2
2763 2761 2
2763 2762 2
2403 2757 2
2308 2759 2
2307 2763 2
2396 2762 2
