# Supplementary material for: A fast numerical method for oxygen supply in tissue with complex blood vessel network
Source: PLoS One. 2021 Feb 26;16(2):e0247641. doi: 10.1371/journal.pone.0247641 (PMC7909958; doi:10.1371/journal.pone.0247641)
Supplement: S1 File — (ZIP) [file pone.0247641.s001.zip › supplementary material/2D retina/diameter.txt]

2 
2 
1 
0.75 
0.75 
0.5 
1 
1.75 
1 
2.5 
2.5 
2.5 
0.5 
0.75 
0.5 
0.5 
0.75 
1.5 
1.5 
0.75 
1.5 
1.5 
1 
1 
1 
1 
1 
1 
0.5 
2 
1.5 
1 
0.5 
1 
1 
1 
1 
1 
1 
2.5 
1 
1 
1 
2.5 
1 
1.5 
1.5 
1.5 
2.5 
2.5 
1.5 
1 
1 
1 
1 
1 
1 
0.5 
0.5 
1.75 
1.75 
1 
1.5 
1 
1 
1 
1 
0.75 
0.75 
0.75 
0.75 
0.75 
0.75 
1 
1 
1 
1 
0.5 
0.5 
0.5 
0.5 
0.5 
0.5 
0.5 
0.5 
0.75 
0.75 
2 
2 
1.5 
1.5 
1 
1 
1 
0.5 
0.5 
0.5 
1 
1 
1 
1 
1 
1 
1.5 
1 
1 
1 
1 
1 
1 
1 
1.5 
1.25 
2.5 
2.5 
1.75 
1 
1 
0.5 
1 
1 
1 
1 
1.5 
1.5 
0.75 
0.75 
1.5 
1.5 
1.5 
1.5 
1.5 
1.5 
1.5 
0.75 
0.75 
0.75 
0.75 
0.75 
0.75 
1 
1 
1 
1 
1 
1 
1 
1 
1 
1 
1 
1 
1 
1 
1 
1.5 
1.5 
1.5 
1.5 
1.5 
1.5 
1.5 
1.5 
1.5 
1.5 
1.5 
1.5 
1.5 
1.5 
1.5 
1.5 
1.5 
1 
1 
0.5 
1 
1 
1 
1 
0.5 
0.5 
0.5 
0.5 
1.5 
1.5 
1.5 
1.5 
1.5 
1.25 
1.25 
1.25 
1.25 
1.25 
1.25 
1 
1 
1 
0.75 
2 
2 
2.5 
1 
1.5 
1 
1.5 
1.5 
1.5 
1 
1 
1 
1 
1 
1 
1 
1.5 
1 
1 
1 
1 
1 
1 
1 
1 
1 
1.5 
2 
1 
1 
1 
1 
1 
1 
1 
1 
1 
2 
2 
2 
2 
2 
2 
2 
2.5 
1 
2 
2 
1 
1 
1 
1 
1 
1 
1.25 
1.5 
1.25 
1.25 
1.25 
1.5 
0.75 
1.5 
0.75 
0.75 
1 
1 
1 
1 
1 
1 
1 
1 
2 
1 
1 
1 
0.75 
1 
1 
1 
1 
1 
1 
1 
1 
1.25 
1.25 
1 
2 
1.25 
1 
1 
1.5 
1.5 
1 
1.25 
1.5 
1.5 
1.5 
1.5 
1.5 
1.5 
1.5 
1 
1 
1 
1.25 
1.25 
1.25 
1.25 
1.25 
1.25 
1.25 
1.25 
1.25 
1.25 
1.25 
1.25 
1.25 
0.75 
1 
2 
1 
1 
1 
1 
1 
1 
1 
1 
1.25 
1 
1 
1.25 
1.25 
1.25 
1.25 
1 
1.5 
1.5 
1.5 
1.5 
1.5 
1 
1 
1 
1 
1 
1 
1 
1 
1 
1 
1 
1 
1 
1 
1 
1 
1 
1 
1 
1 
1.25 
1.25 
1.25 
1.25 
1 
1 
1 
1 
1 
1 
1 
1 
1 
1 
0.75 
1 
1 
0.5 
0.5 
2 
2 
0.5 
0.5 
0.5 
0.5 
1 
0.5 
0.5 
0.5 
0.5 
0.5 
0.5 
1 
1 
1 
1 
1 
0.5 
0.5 
0.5 
1 
1 
1.5 
1.5 
2 
0.5 
0.5 
1.75 
1 
1 
1 
1 
0.75 
0.75 
0.75 
1.5 
1.5 
1.5 
0.75 
0.75 
0.75 
1.5 
1 
0.5 
1.5 
0.75 
0.75 
0.75 
1.5 
1 
1 
1 
1 
1 
1 
0.5 
0.5 
0.5 
0.5 
0.5 
0.5 
0.5 
0.5 
0.75 
0.75 
0.75 
0.75 
0.75 
0.75 
0.75 
0.75 
0.75 
1.25 
1.5 
1 
1 
1 
1 
1 
1 
1 
1 
1 
1 
1 
1 
1 
1 
1 
1 
0.5 
2 
2 
1 
1 
1 
1.5 
1 
1 
1 
1 
1 
2 
1 
1 
1 
1 
1.25 
2 
1 
1 
1 
1 
1 
1 
1 
1 
1 
0.75 
0.75 
1 
2 
1 
0.5 
1 
1 
1 
1 
1 
2 
1 
1 
2 
2 
1 
1 
1.25 
1.25 
1.25 
1.25 
1.25 
1.25 
1.25 
2 
1 
1 
1 
0.5 
2 
1 
1.5 
1.5 
1.5 
1 
1 
2 
1 
1 
1 
1 
1 
1 
1 
1 
1 
1 
1 
1 
1 
1 
2 
1 
1 
1 
2 
2 
2 
2 
2 
2 
1 
0.75 
0.75 
0.5 
1 
1.75 
1 
0.5 
0.75 
0.5 
0.5 
0.75 
1.5 
1.5 
0.75 
1.5 
1.5 
1 
1 
1 
1 
1 
1 
0.5 
1.5 
1 
0.5 
1 
1 
1 
1 
1 
1 
1 
1 
1 
1 
1.5 
1.5 
1.5 
1.5 
1 
1 
1 
1 
1 
1 
0.5 
0.5 
1.75 
1.75 
1 
1.5 
1 
1 
1 
1 
0.75 
0.75 
0.75 
0.75 
0.75 
0.75 
1 
1 
1 
1 
0.5 
0.5 
0.5 
0.5 
0.5 
0.5 
0.5 
0.5 
0.75 
0.75 
2 
2 
1.5 
1.5 
1 
1 
1 
0.5 
0.5 
0.5 
1 
1 
1 
1 
1 
1 
1.5 
1 
1 
1 
1 
1 
1 
1 
1.5 
1.25 
1.75 
1 
1 
0.5 
1 
1 
1 
1 
1.5 
1.5 
0.75 
0.75 
1.5 
1.5 
1.5 
1.5 
1.5 
1.5 
1.5 
0.75 
0.75 
0.75 
0.75 
0.75 
0.75 
1 
1 
1 
1 
1 
1 
1 
1 
1 
1 
1 
1 
1 
1 
1 
1.5 
1.5 
1.5 
1.5 
1.5 
1.5 
1.5 
1.5 
1.5 
1.5 
1.5 
1.5 
1.5 
1.5 
1.5 
1.5 
1.5 
1 
1 
0.5 
1 
1 
1 
1 
0.5 
0.5 
0.5 
0.5 
1.5 
1.5 
1.5 
1.5 
1.5 
1.25 
1.25 
1.25 
1.25 
1.25 
1.25 
1 
1 
1 
0.75 
2 
2 
1 
1.5 
1 
1.5 
1.5 
1.5 
1 
1 
1 
1 
1 
1 
1 
1.5 
1 
1 
1 
1 
1 
1 
1 
1 
1 
1.5 
2 
1 
1 
1 
1 
1 
1 
1 
1 
1 
2 
2 
2 
2 
2 
2 
2 
1 
1 
1 
1 
1 
1 
1 
1.25 
1.5 
1.25 
1.25 
1.25 
1.5 
0.75 
1.5 
0.75 
0.75 
1 
1 
1 
1 
1 
1 
1 
1 
2 
1 
1 
1 
0.75 
1 
1 
1 
1 
1 
1 
1 
1 
1.25 
1.25 
1 
2 
1.25 
1 
1 
1.5 
1.5 
1 
1.25 
1.5 
1.5 
1.5 
1.5 
1.5 
1.5 
1.5 
1 
1 
1 
1.25 
1.25 
1.25 
1.25 
1.25 
1.25 
1.25 
1.25 
1.25 
1.25 
1.25 
1.25 
1.25 
0.75 
1 
1 
1 
1 
1 
1 
1 
1 
1 
1.25 
1 
1 
1.25 
1.25 
1.25 
1.25 
1 
1.5 
1.5 
1.5 
1.5 
1.5 
1 
1 
1 
1 
1 
1 
1 
1 
1 
1 
1 
1 
1 
1 
1 
1 
1 
1 
1 
1 
1.25 
1.25 
1.25 
1.25 
1 
1 
1 
1 
1 
1 
1 
1 
1 
1 
0.75 
1 
1 
0.5 
0.5 
2 
2 
0.5 
0.5 
0.5 
0.5 
1 
0.5 
0.5 
0.5 
0.5 
0.5 
0.5 
1 
1 
1 
1 
1 
0.5 
0.5 
0.5 
1 
1 
1.5 
1.5 
2 
0.5 
0.5 
1.75 
1 
1 
1 
1 
0.75 
0.75 
0.75 
1.5 
1.5 
1.5 
0.75 
0.75 
0.75 
1.5 
1 
0.5 
1.5 
0.75 
0.75 
0.75 
1.5 
1 
1 
1 
1 
1 
1 
0.5 
0.5 
0.5 
0.5 
0.5 
0.5 
0.5 
0.5 
0.75 
0.75 
0.75 
0.75 
0.75 
0.75 
0.75 
0.75 
0.75 
1.25 
1.5 
1 
1 
1 
1 
1 
1 
1 
1 
1 
1 
1 
1 
1 
1 
1 
1 
0.5 
2 
1 
1 
1 
1.5 
1 
1 
1 
1 
1 
1 
1 
1 
1 
1.25 
2 
1 
1 
1 
1 
1 
1 
1 
1 
1 
0.75 
0.75 
1 
2 
1 
0.5 
1 
1 
1 
1 
1 
2 
1 
1 
2 
2 
1 
1 
1.25 
1.25 
1.25 
1.25 
1.25 
1.25 
1.25 
2 
1 
1 
1 
0.5 
2 
1 
1.5 
1.5 
1 
1 
1 
1 
1 
1 
1 
1 
1 
1 
1 
1 
1 
1 
1 
1 
2 
1 
1 
1 
2 
2 
2 
1 
0.75 
0.75 
0.5 
1 
1 
2.5 
2.5 
2.5 
0.5 
0.75 
0.5 
0.5 
0.75 
1.5 
1.5 
0.75 
1.5 
1.5 
1 
1 
1 
1 
1 
1 
0.5 
2 
1.5 
1 
0.5 
1 
1 
1 
1 
1 
1 
2.5 
1 
1 
1 
2.5 
1 
1.5 
1.5 
1.5 
2.5 
2.5 
1.5 
1 
1 
1 
1 
1 
1 
0.5 
0.5 
1.75 
1.75 
1 
1.5 
1 
1 
1 
1 
0.75 
0.75 
0.75 
0.75 
0.75 
0.75 
1 
1 
1 
1 
0.5 
0.5 
0.5 
0.5 
0.5 
0.5 
0.5 
0.5 
0.75 
0.75 
1.5 
1.5 
1 
1 
1 
0.5 
0.5 
0.5 
1 
1 
1 
1 
1 
1 
1.5 
1 
1 
1 
1 
1 
1 
1 
1.5 
1.25 
2.5 
2.5 
1.75 
1 
1 
0.5 
1 
1 
1 
1 
1.5 
1.5 
0.75 
0.75 
1.5 
1.5 
1.5 
1.5 
1.5 
1.5 
1.5 
0.75 
0.75 
0.75 
0.75 
0.75 
0.75 
1 
1 
1 
1 
1 
1 
1 
1 
1 
1 
1 
1 
1 
1 
1 
1.5 
1.5 
1.5 
1.5 
1.5 
1.5 
1.5 
1.5 
1.5 
1.5 
1.5 
1.5 
1.5 
1.5 
1.5 
1.5 
1.5 
1 
1 
0.5 
1 
1 
1 
1 
0.5 
0.5 
0.5 
0.5 
1.5 
1.5 
1.5 
1.5 
1.5 
1.25 
1.25 
1.25 
1.25 
1.25 
1.25 
1 
1 
1 
0.75 
2 
2 
2.5 
1 
1.5 
1 
1.5 
1.5 
1.5 
1 
1 
1 
1 
1 
1 
1 
1.5 
1 
1 
1 
1 
1 
1 
1 
1 
1 
1.5 
2 
1 
1 
1 
1 
1 
1 
1 
1 
1 
2 
2 
2 
2 
2 
2 
2 
2.5 
1 
2 
2 
1 
1 
1 
1 
1 
1 
1.25 
1.5 
1.25 
1.25 
1.25 
1.5 
0.75 
1.5 
0.75 
0.75 
1 
1 
1 
1 
1 
1 
1 
1 
2 
1 
1 
1 
0.75 
1 
1 
1 
1 
1 
1 
1 
1 
1.25 
1.25 
1 
1.25 
1 
1 
1.5 
1.5 
1 
1.25 
1.5 
1.5 
1.5 
1.5 
1.5 
1.5 
1.5 
1 
1 
1 
1.25 
1.25 
1.25 
1.25 
1.25 
1.25 
1.25 
1.25 
1.25 
1.25 
1.25 
1.25 
1.25 
0.75 
1 
2 
1 
1 
1 
1 
1 
1 
1 
1 
1.25 
1 
1 
1.25 
1.25 
1.25 
1.25 
1 
1.5 
1.5 
1.5 
1.5 
1.5 
1 
1 
1 
1 
1 
1 
1 
1 
1 
1 
1 
1 
1 
1 
1 
1 
1 
1 
1 
1 
1.25 
1.25 
1.25 
1.25 
1 
1 
1 
1 
1 
1 
1 
1 
1 
1 
0.75 
1 
1 
0.5 
0.5 
0.5 
0.5 
0.5 
0.5 
1 
0.5 
0.5 
0.5 
0.5 
0.5 
0.5 
1 
1 
1 
1 
1 
0.5 
0.5 
0.5 
1 
1 
1.5 
0.5 
0.5 
1 
1 
1 
1 
0.75 
0.75 
0.75 
1.5 
0.75 
0.75 
0.75 
1 
0.5 
0.75 
0.75 
0.75 
1.5 
1 
1 
1 
1 
1 
1 
0.5 
0.5 
0.5 
0.5 
0.5 
0.5 
0.5 
0.5 
0.75 
0.75 
0.75 
0.75 
0.75 
0.75 
0.75 
0.75 
0.75 
1.25 
1 
1 
1 
1 
1 
1 
1 
1 
1 
1 
1 
1 
1 
1 
1 
0.5 
2 
1 
1 
1 
1 
1 
1 
1 
1 
2 
1 
1 
1 
1.25 
2 
1 
1 
1 
1 
1 
1 
1 
1 
1 
0.75 
0.75 
1 
2 
1 
0.5 
1 
1 
1 
1 
1 
2 
1 
1 
2 
2 
1 
1 
1.25 
1.25 
1.25 
1.25 
1.25 
1.25 
1.25 
2 
1 
1 
1 
0.5 
2 
1 
1.5 
1.5 
1.5 
1 
1 
2 
1 
1 
1 
1 
1 
1 
1 
1 
1 
1 
1 
1 
1 
1 
2 
1 
1 
1 
2 
2 
2 
2 
2 
1 
0.75 
0.75 
0.5 
1 
1.75 
1 
0.5 
0.75 
0.5 
0.5 
0.75 
1.5 
1.5 
0.75 
1.5 
1.5 
1 
1 
1 
1 
1 
1 
0.5 
1.5 
1 
0.5 
1 
1 
1 
1 
1 
1 
1 
1 
1 
1 
1.5 
1.5 
1.5 
1.5 
1 
1 
1 
1 
1 
1 
0.5 
0.5 
1.75 
1.75 
1 
1.5 
1 
1 
1 
1 
0.75 
0.75 
0.75 
0.75 
0.75 
0.75 
1 
1 
1 
1 
0.5 
0.5 
0.5 
0.5 
0.5 
0.5 
0.5 
0.5 
0.75 
0.75 
2 
2 
1.5 
1.5 
1 
1 
1 
0.5 
0.5 
0.5 
1 
1 
1 
1 
1 
1 
1.5 
1 
1 
1 
1 
1 
1 
1 
1.5 
1.25 
1.75 
1 
1 
0.5 
1 
1 
1 
1 
1.5 
1.5 
0.75 
0.75 
1.5 
1.5 
1.5 
1.5 
1.5 
1.5 
1.5 
0.75 
0.75 
0.75 
0.75 
0.75 
0.75 
1 
1 
1 
1 
1 
1 
1 
1 
1 
1 
1 
1 
1 
1 
1 
1.5 
1.5 
1.5 
1.5 
1.5 
1.5 
1.5 
1.5 
1.5 
1.5 
1.5 
1.5 
1.5 
1.5 
1.5 
1.5 
1.5 
1 
1 
0.5 
1 
1 
1 
1 
0.5 
0.5 
0.5 
0.5 
1.5 
1.5 
1.5 
1.5 
1.5 
1.25 
1.25 
1.25 
1.25 
1.25 
1.25 
1 
1 
1 
0.75 
2 
2 
1 
1.5 
1 
1.5 
1.5 
1.5 
1 
1 
1 
1 
1 
1 
1 
1.5 
1 
1 
1 
1 
1 
1 
1 
1 
1 
1.5 
2 
1 
1 
1 
1 
1 
1 
1 
1 
1 
2 
2 
2 
2 
2 
2 
2 
1 
1 
1 
1 
1 
1 
1 
1.25 
1.5 
1.25 
1.25 
1.25 
1.5 
0.75 
1.5 
0.75 
0.75 
1 
1 
1 
1 
1 
1 
1 
1 
2 
1 
1 
1 
0.75 
1 
1 
1 
1 
1 
1 
1 
1 
1.25 
1.25 
1 
2 
1.25 
1 
1 
1.5 
1.5 
1 
1.25 
1.5 
1.5 
1.5 
1.5 
1.5 
1.5 
1.5 
1 
1 
1 
1.25 
1.25 
1.25 
1.25 
1.25 
1.25 
1.25 
1.25 
1.25 
1.25 
1.25 
1.25 
1.25 
0.75 
1 
1 
1 
1 
1 
1 
1 
1 
1 
1.25 
1 
1 
1.25 
1.25 
1.25 
1.25 
1 
1.5 
1.5 
1.5 
1.5 
1.5 
1 
1 
1 
1 
1 
1 
1 
1 
1 
1 
1 
1 
1 
1 
1 
1 
1 
1 
1 
1 
1.25 
1.25 
1.25 
1.25 
1 
1 
1 
1 
1 
1 
1 
1 
1 
1 
0.75 
1 
1 
0.5 
0.5 
2 
2 
0.5 
0.5 
0.5 
0.5 
1 
0.5 
0.5 
0.5 
0.5 
0.5 
0.5 
1 
1 
1 
1 
1 
0.5 
0.5 
0.5 
1 
1 
1.5 
1.5 
2 
0.5 
0.5 
1.75 
1 
1 
1 
1 
0.75 
0.75 
0.75 
1.5 
1.5 
1.5 
0.75 
0.75 
0.75 
1.5 
1 
0.5 
1.5 
0.75 
0.75 
0.75 
1.5 
1 
1 
1 
1 
1 
1 
0.5 
0.5 
0.5 
0.5 
0.5 
0.5 
0.5 
0.5 
0.75 
0.75 
0.75 
0.75 
0.75 
0.75 
0.75 
0.75 
0.75 
1.25 
1.5 
1 
1 
1 
1 
1 
1 
1 
1 
1 
1 
1 
1 
1 
1 
1 
1 
0.5 
2 
1 
1 
1 
1.5 
1 
1 
1 
1 
1 
1 
1 
1 
1 
1.25 
2 
1 
1 
1 
1 
1 
1 
1 
1 
1 
0.75 
0.75 
1 
2 
1 
0.5 
1 
1 
1 
1 
1 
2 
1 
1 
2 
2 
1 
1 
1.25 
1.25 
1.25 
1.25 
1.25 
1.25 
1.25 
2 
1 
1 
1 
0.5 
2 
1 
1.5 
1.5 
1 
1 
1 
1 
1 
1 
1 
1 
1 
1 
1 
1 
1 
1 
1 
1 
2 
1 
1 
1 
2 
2 
2 
1 
0.75 
0.75 
0.5 
1 
1 
2.5 
2.5 
2.5 
0.5 
0.75 
0.5 
0.5 
0.75 
1.5 
1.5 
0.75 
1.5 
1.5 
1 
1 
1 
1 
1 
1 
0.5 
2 
1.5 
1 
0.5 
1 
1 
1 
1 
1 
1 
2.5 
1 
1 
1 
2.5 
1 
1.5 
1.5 
1.5 
2.5 
2.5 
1.5 
1 
1 
1 
1 
1 
1 
0.5 
0.5 
1.75 
1.75 
1 
1.5 
1 
1 
1 
1 
0.75 
0.75 
0.75 
0.75 
0.75 
0.75 
1 
1 
1 
1 
0.5 
0.5 
0.5 
0.5 
0.5 
0.5 
0.5 
0.5 
0.75 
0.75 
1.5 
1.5 
1 
1 
1 
0.5 
0.5 
0.5 
1 
1 
1 
1 
1 
1 
1.5 
1 
1 
1 
1 
1 
1 
1 
1.5 
1.25 
2.5 
2.5 
1.75 
1 
1 
0.5 
1 
1 
1 
1 
1.5 
1.5 
0.75 
0.75 
1.5 
1.5 
1.5 
1.5 
1.5 
1.5 
1.5 
0.75 
0.75 
0.75 
0.75 
0.75 
0.75 
1 
1 
1 
1 
1 
1 
1 
1 
1 
1 
1 
1 
1 
1 
1 
1.5 
1.5 
1.5 
1.5 
1.5 
1.5 
1.5 
1.5 
1.5 
1.5 
1.5 
1.5 
1.5 
1.5 
1.5 
1.5 
1.5 
1 
1 
0.5 
1 
1 
1 
1 
0.5 
0.5 
0.5 
0.5 
1.5 
1.5 
1.5 
1.5 
1.5 
1.25 
1.25 
1.25 
1.25 
1.25 
1.25 
1 
1 
1 
0.75 
2 
2 
2.5 
1 
1.5 
1 
1.5 
1.5 
1.5 
1 
1 
1 
1 
1 
1 
1 
1.5 
1 
1 
1 
1 
1 
1 
1 
1 
1 
1.5 
2 
1 
1 
1 
1 
1 
1 
1 
1 
1 
2 
2 
2 
2 
2 
2 
2 
2.5 
1 
2 
2 
1 
1 
1 
1 
1 
1 
1.25 
1.5 
1.25 
1.25 
1.25 
1.5 
0.75 
1.5 
0.75 
0.75 
1 
1 
1 
1 
1 
1 
1 
1 
2 
1 
1 
1 
0.75 
1 
1 
1 
1 
1 
1 
1 
1 
1.25 
1.25 
1 
1.25 
1 
1 
1.5 
1.5 
1 
1.25 
1.5 
1.5 
1.5 
1.5 
1.5 
1.5 
1.5 
1 
1 
1 
1.25 
1.25 
1.25 
1.25 
1.25 
1.25 
1.25 
1.25 
1.25 
1.25 
1.25 
1.25 
1.25 
0.75 
1 
2 
1 
1 
1 
1 
1 
1 
1 
1 
1.25 
1 
1 
1.25 
1.25 
1.25 
1.25 
1 
1.5 
1.5 
1.5 
1.5 
1.5 
1 
1 
1 
1 
1 
1 
1 
1 
1 
1 
1 
1 
1 
1 
1 
1 
1 
1 
1 
1 
1.25 
1.25 
1.25 
1.25 
1 
1 
1 
1 
1 
1 
1 
1 
1 
1 
0.75 
1 
1 
0.5 
0.5 
0.5 
0.5 
0.5 
0.5 
1 
0.5 
0.5 
0.5 
0.5 
0.5 
0.5 
1 
1 
1 
1 
1 
0.5 
0.5 
0.5 
1 
1 
1.5 
0.5 
0.5 
1 
1 
1 
1 
0.75 
0.75 
0.75 
1.5 
0.75 
0.75 
0.75 
1 
0.5 
0.75 
0.75 
0.75 
1.5 
1 
1 
1 
1 
1 
1 
0.5 
0.5 
0.5 
0.5 
0.5 
0.5 
0.5 
0.5 
0.75 
0.75 
0.75 
0.75 
0.75 
0.75 
0.75 
0.75 
0.75 
1.25 
1 
1 
1 
1 
1 
1 
1 
1 
1 
1 
1 
1 
1 
1 
1 
0.5 
2 
1 
1 
1 
1 
1 
1 
1 
1 
2 
1 
1 
1 
1.25 
2 
1 
1 
1 
1 
1 
1 
1 
1 
1 
0.75 
0.75 
1 
2 
1 
0.5 
1 
1 
1 
1 
1 
2 
1 
1 
2 
2 
1 
1 
1.25 
1.25 
1.25 
1.25 
1.25 
1.25 
1.25 
2 
1 
1 
1 
0.5 
2 
1 
1.5 
1.5 
1.5 
1 
1 
2 
1 
1 
1 
1 
1 
1 
1 
1 
1 
1 
1 
1 
1 
1 
2 
1 
1 
1 
2 
2 
2 
2 
2 
1 
0.75 
0.75 
0.5 
1 
1.75 
1 
0.5 
0.75 
0.5 
0.5 
0.75 
1.5 
1.5 
0.75 
1.5 
1.5 
1 
1 
1 
1 
1 
1 
0.5 
1.5 
1 
0.5 
1 
1 
1 
1 
1 
1 
1 
1 
1 
1 
1.5 
1.5 
1.5 
1.5 
1 
1 
1 
1 
1 
1 
0.5 
0.5 
1.75 
1.75 
1 
1.5 
1 
1 
1 
1 
0.75 
0.75 
0.75 
0.75 
0.75 
0.75 
1 
1 
1 
1 
0.5 
0.5 
0.5 
0.5 
0.5 
0.5 
0.5 
0.5 
0.75 
0.75 
2 
2 
1.5 
1.5 
1 
1 
1 
0.5 
0.5 
0.5 
1 
1 
1 
1 
1 
1 
1.5 
1 
1 
1 
1 
1 
1 
1 
1.5 
1.25 
1.75 
1 
1 
0.5 
1 
1 
1 
1 
1.5 
1.5 
0.75 
0.75 
1.5 
1.5 
1.5 
1.5 
1.5 
1.5 
1.5 
0.75 
0.75 
0.75 
0.75 
0.75 
0.75 
1 
1 
1 
1 
1 
1 
1 
1 
1 
1 
1 
1 
1 
1 
1 
1.5 
1.5 
1.5 
1.5 
1.5 
1.5 
1.5 
1.5 
1.5 
1.5 
1.5 
1.5 
1.5 
1.5 
1.5 
1.5 
1.5 
1 
1 
0.5 
1 
1 
1 
1 
0.5 
0.5 
0.5 
0.5 
1.5 
1.5 
1.5 
1.5 
1.5 
1.25 
1.25 
1.25 
1.25 
1.25 
1.25 
1 
1 
1 
0.75 
2 
2 
1 
1.5 
1 
1.5 
1.5 
1.5 
1 
1 
1 
1 
1 
1 
1 
1.5 
1 
1 
1 
1 
1 
1 
1 
1 
1 
1.5 
2 
1 
1 
1 
1 
1 
1 
1 
1 
1 
2 
2 
2 
2 
2 
2 
2 
1 
1 
1 
1 
1 
1 
1 
1.25 
1.5 
1.25 
1.25 
1.25 
1.5 
0.75 
1.5 
0.75 
0.75 
1 
1 
1 
1 
1 
1 
1 
1 
2 
1 
1 
1 
0.75 
1 
1 
1 
1 
1 
1 
1 
1 
1.25 
1.25 
1 
2 
1.25 
1 
1 
1.5 
1.5 
1 
1.25 
1.5 
1.5 
1.5 
1.5 
1.5 
1.5 
1.5 
1 
1 
1 
1.25 
1.25 
1.25 
1.25 
1.25 
1.25 
1.25 
1.25 
1.25 
1.25 
1.25 
1.25 
1.25 
0.75 
1 
1 
1 
1 
1 
1 
1 
1 
1 
1.25 
1 
1 
1.25 
1.25 
1.25 
1.25 
1 
1.5 
1.5 
1.5 
1.5 
1.5 
1 
1 
1 
1 
1 
1 
1 
1 
1 
1 
1 
1 
1 
1 
1 
1 
1 
1 
1 
1 
1.25 
1.25 
1.25 
1.25 
1 
1 
1 
1 
1 
1 
1 
1 
1 
1 
0.75 
1 
1 
0.5 
0.5 
2 
2 
0.5 
0.5 
0.5 
0.5 
1 
0.5 
0.5 
0.5 
0.5 
0.5 
0.5 
1 
1 
1 
1 
1 
0.5 
0.5 
0.5 
1 
1 
1.5 
1.5 
2 
0.5 
0.5 
1.75 
1 
1 
1 
1 
0.75 
0.75 
0.75 
1.5 
1.5 
1.5 
0.75 
0.75 
0.75 
1.5 
1 
0.5 
1.5 
0.75 
0.75 
0.75 
1.5 
1 
1 
1 
1 
1 
1 
0.5 
0.5 
0.5 
0.5 
0.5 
0.5 
0.5 
0.5 
0.75 
0.75 
0.75 
0.75 
0.75 
0.75 
0.75 
0.75 
0.75 
1.25 
1.5 
1 
1 
1 
1 
1 
1 
1 
1 
1 
1 
1 
1 
1 
1 
1 
1 
0.5 
2 
1 
1 
1 
1.5 
1 
1 
1 
1 
1 
1 
1 
1 
1 
1.25 
2 
1 
1 
1 
1 
1 
1 
1 
1 
1 
0.75 
0.75 
1 
2 
1 
0.5 
1 
1 
1 
1 
1 
2 
1 
1 
2 
2 
1 
1 
1.25 
1.25 
1.25 
1.25 
1.25 
1.25 
1.25 
2 
1 
1 
1 
0.5 
2 
1 
1.5 
1.5 
1 
1 
1 
1 
1 
1 
1 
1 
1 
1 
1 
1 
1 
1 
1 
1 
2 
1 
1 
1 
2 
2 
2 
1 
0.75 
0.75 
0.5 
1 
1 
2.5 
2.5 
2.5 
0.5 
0.75 
0.5 
0.5 
0.75 
1.5 
1.5 
0.75 
1.5 
1.5 
1 
1 
1 
1 
1 
1 
0.5 
2 
1.5 
1 
0.5 
1 
1 
1 
1 
1 
1 
2.5 
1 
1 
1 
2.5 
1 
1.5 
1.5 
1.5 
2.5 
2.5 
1.5 
1 
1 
1 
1 
1 
1 
0.5 
0.5 
1.75 
1.75 
1 
1.5 
1 
1 
1 
1 
0.75 
0.75 
0.75 
0.75 
0.75 
0.75 
1 
1 
1 
1 
0.5 
0.5 
0.5 
0.5 
0.5 
0.5 
0.5 
0.5 
0.75 
0.75 
1.5 
1.5 
1 
1 
1 
0.5 
0.5 
0.5 
1 
1 
1 
1 
1 
1 
1.5 
1 
1 
1 
1 
1 
1 
1 
1.5 
1.25 
2.5 
2.5 
1.75 
1 
1 
0.5 
1 
1 
1 
1 
1.5 
1.5 
0.75 
0.75 
1.5 
1.5 
1.5 
1.5 
1.5 
1.5 
1.5 
0.75 
0.75 
0.75 
0.75 
0.75 
0.75 
1 
1 
1 
1 
1 
1 
1 
1 
1 
1 
1 
1 
1 
1 
1 
1.5 
1.5 
1.5 
1.5 
1.5 
1.5 
1.5 
1.5 
1.5 
1.5 
1.5 
1.5 
1.5 
1.5 
1.5 
1.5 
1.5 
1 
1 
0.5 
1 
1 
1 
1 
0.5 
0.5 
0.5 
0.5 
1.5 
1.5 
1.5 
1.5 
1.5 
1.25 
1.25 
1.25 
1.25 
1.25 
1.25 
1 
1 
1 
0.75 
2 
2 
2.5 
1 
1.5 
1 
1.5 
1.5 
1.5 
1 
1 
1 
1 
1 
1 
1 
1.5 
1 
1 
1 
1 
1 
1 
1 
1 
1 
1.5 
2 
1 
1 
1 
1 
1 
1 
1 
1 
1 
2 
2 
2 
2 
2 
2 
2 
2.5 
1 
2 
2 
1 
1 
1 
1 
1 
1 
1.25 
1.5 
1.25 
1.25 
1.25 
1.5 
0.75 
1.5 
0.75 
0.75 
1 
1 
1 
1 
1 
1 
1 
1 
2 
1 
1 
1 
0.75 
1 
1 
1 
1 
1 
1 
1 
1 
1.25 
1.25 
1 
1.25 
1 
1 
1.5 
1.5 
1 
1.25 
1.5 
1.5 
1.5 
1.5 
1.5 
1.5 
1.5 
1 
1 
1 
1.25 
1.25 
1.25 
1.25 
1.25 
1.25 
1.25 
1.25 
1.25 
1.25 
1.25 
1.25 
1.25 
0.75 
1 
2 
1 
1 
1 
1 
1 
1 
1 
1 
1.25 
1 
1 
1.25 
1.25 
1.25 
1.25 
1 
1.5 
1.5 
1.5 
1.5 
1.5 
1 
1 
1 
1 
1 
1 
1 
1 
1 
1 
1 
1 
1 
1 
1 
1 
1 
1 
1 
1 
1.25 
1.25 
1.25 
1.25 
1 
1 
1 
1 
1 
1 
1 
1 
1 
1 
0.75 
1 
1 
0.5 
0.5 
0.5 
0.5 
0.5 
0.5 
1 
0.5 
0.5 
0.5 
0.5 
0.5 
0.5 
1 
1 
1 
1 
1 
0.5 
0.5 
0.5 
1 
1 
1.5 
0.5 
0.5 
1 
1 
1 
1 
0.75 
0.75 
0.75 
1.5 
0.75 
0.75 
0.75 
1 
0.5 
0.75 
0.75 
0.75 
1.5 
1 
1 
1 
1 
1 
1 
0.5 
0.5 
0.5 
0.5 
0.5 
0.5 
0.5 
0.5 
0.75 
0.75 
0.75 
0.75 
0.75 
0.75 
0.75 
0.75 
0.75 
1.25 
1 
1 
1 
1 
1 
1 
1 
1 
1 
1 
1 
1 
1 
1 
1 
0.5 
2 
1 
1 
1 
1 
1 
1 
1 
1 
2 
1 
1 
1 
1.25 
2 
1 
1 
1 
1 
1 
1 
1 
1 
1 
0.75 
0.75 
1 
2 
1 
0.5 
1 
1 
1 
1 
1 
2 
1 
1 
2 
2 
1 
1 
1.25 
1.25 
1.25 
1.25 
1.25 
1.25 
1.25 
2 
1 
1 
1 
0.5 
2 
1 
1.5 
1.5 
1.5 
1 
1 
2 
1 
1 
1 
1 
1 
1 
1 
1 
1 
1 
1 
1 
1 
1 
2 
1 
1 
1 
2 
2 
2 
2 
2 
1 
0.75 
0.75 
0.5 
1 
1 
0.5 
0.75 
0.5 
0.5 
0.75 
1.5 
1.5 
0.75 
1.5 
1.5 
1 
1 
1 
1 
1 
1 
0.5 
1.5 
1 
0.5 
1 
1 
1 
1 
1 
1 
1 
1 
1 
1 
1.5 
1.5 
1.5 
1.5 
1 
1 
1 
1 
1 
1 
0.5 
0.5 
1.75 
1.75 
1 
1.5 
1 
1 
1 
1 
0.75 
0.75 
0.75 
0.75 
0.75 
0.75 
1 
1 
1 
1 
0.5 
0.5 
0.5 
0.5 
0.5 
0.5 
0.5 
0.5 
0.75 
0.75 
1.5 
1.5 
1 
1 
1 
0.5 
0.5 
0.5 
1 
1 
1 
1 
1 
1 
1.5 
1 
1 
1 
1 
1 
1 
1 
1.5 
1.25 
1.75 
1 
1 
0.5 
1 
1 
1 
1 
1.5 
1.5 
0.75 
0.75 
1.5 
1.5 
1.5 
1.5 
1.5 
1.5 
1.5 
0.75 
0.75 
0.75 
0.75 
0.75 
0.75 
1 
1 
1 
1 
1 
1 
1 
1 
1 
1 
1 
1 
1 
1 
1 
1.5 
1.5 
1.5 
1.5 
1.5 
1.5 
1.5 
1.5 
1.5 
1.5 
1.5 
1.5 
1.5 
1.5 
1.5 
1.5 
1.5 
1 
1 
0.5 
1 
1 
1 
1 
0.5 
0.5 
0.5 
0.5 
1.5 
1.5 
1.5 
1.5 
1.5 
1.25 
1.25 
1.25 
1.25 
1.25 
1.25 
1 
1 
1 
0.75 
2 
2 
1 
1.5 
1 
1.5 
1.5 
1.5 
1 
1 
1 
1 
1 
1 
1 
1.5 
1 
1 
1 
1 
1 
1 
1 
1 
1 
1.5 
2 
1 
1 
1 
1 
1 
1 
1 
1 
1 
2 
2 
2 
2 
2 
2 
2 
1 
1 
1 
1 
1 
1 
1 
1.25 
1.5 
1.25 
1.25 
1.25 
1.5 
0.75 
1.5 
0.75 
0.75 
1 
1 
1 
1 
1 
1 
1 
1 
2 
1 
1 
1 
0.75 
1 
1 
1 
1 
1 
1 
1 
1 
1.25 
1.25 
1 
1.25 
1 
1 
1.5 
1.5 
1 
1.25 
1.5 
1.5 
1.5 
1.5 
1.5 
1.5 
1.5 
1 
1 
1 
1.25 
1.25 
1.25 
1.25 
1.25 
1.25 
1.25 
1.25 
1.25 
1.25 
1.25 
1.25 
1.25 
0.75 
1 
1 
1 
1 
1 
1 
1 
1 
1 
1.25 
1 
1 
1.25 
1.25 
1.25 
1.25 
1 
1.5 
1.5 
1.5 
1.5 
1.5 
1 
1 
1 
1 
1 
1 
1 
1 
1 
1 
1 
1 
1 
1 
1 
1 
1 
1 
1 
1 
1.25 
1.25 
1.25 
1.25 
1 
1 
1 
1 
1 
1 
1 
1 
1 
1 
0.75 
1 
1 
0.5 
0.5 
0.5 
0.5 
0.5 
0.5 
1 
0.5 
0.5 
0.5 
0.5 
0.5 
0.5 
1 
1 
1 
1 
1 
0.5 
0.5 
0.5 
1 
1 
1.5 
0.5 
0.5 
1 
1 
1 
1 
0.75 
0.75 
0.75 
1.5 
0.75 
0.75 
0.75 
1 
0.5 
0.75 
0.75 
0.75 
1.5 
1 
1 
1 
1 
1 
1 
0.5 
0.5 
0.5 
0.5 
0.5 
0.5 
0.5 
0.5 
0.75 
0.75 
0.75 
0.75 
0.75 
0.75 
0.75 
0.75 
0.75 
1.25 
1 
1 
1 
1 
1 
1 
1 
1 
1 
1 
1 
1 
1 
1 
1 
0.5 
1 
1 
1 
1 
1 
1 
1 
1 
1 
1 
1 
1.25 
2 
1 
1 
1 
1 
1 
1 
1 
1 
1 
0.75 
0.75 
1 
2 
1 
0.5 
1 
1 
1 
1 
1 
2 
1 
1 
2 
2 
1 
1 
1.25 
1.25 
1.25 
1.25 
1.25 
1.25 
1.25 
2 
1 
1 
1 
0.5 
2 
1 
1.5 
1.5 
1 
1 
1 
1 
1 
1 
1 
1 
1 
1 
1 
1 
1 
1 
1 
1 
2 
1 
1 
1 
