# Supplementary material for: A fast numerical method for oxygen supply in tissue with complex blood vessel network
Source: PLoS One. 2021 Feb 26;16(2):e0247641. doi: 10.1371/journal.pone.0247641 (PMC7909958; doi:10.1371/journal.pone.0247641)
Supplement: S1 File — (ZIP) [file pone.0247641.s001.zip › supplementary material/2D retina/point_total.txt]

514.296 550.591
513.527 547.869
512.758 545.147
512.373 543.786
511.988 542.425
511.604 541.064
511.219 539.703
510.611 537.551
510.003 535.4
509.395 533.248
508.626 530.526
508.018 528.374
507.633 527.013
506.864 524.291
506.48 522.931
506.208 521.968
505.823 520.607
505.439 519.246
519.706 569.736
519.321 568.375
518.713 566.223
518.105 564.072
517.497 561.92
516.889 559.768
516.281 557.616
515.673 555.464
515.288 554.103
514.68 551.952
547.187 575.179
545.987 573.16
544.237 572.001
542.14 569.413
539.482 567.682
536.808 565.953
532.341 563.066
529.669 561.326
525.91 561.253
523.303 559.474
521.168 556.858
521.247 554.627
519.364 553.455
517.377 552.294
522.766 569.217
524.99 568.084
528.02 567.547
530.981 567.02
532.79 568.177
535.5 569.913
532.963 571.854
531.895 573.527
533.219 575.52
536.069 575.015
538.382 575.343
540.154 576.512
541.911 577.684
544.18 578.01
545.778 575.454
549.14 574.037
550.554 573.749
551.968 573.457
551.654 572.009
551.339 570.562
552.449 568.811
553.565 567.051
554.124 566.167
555.246 564.392
553.2 561.817
552.893 560.368
552.585 558.919
551.972 556.023
551.666 554.576
549.92 553.467
548.74 551.468
547.562 549.472
546.385 547.477
545.209 545.484
544.617 542.599
543.162 539.164
541.414 538.071
539.975 534.644
538.824 532.659
536.813 530.121
535.08 529.008
533.969 526.985
531.39 525.29
527.727 521.574
525.046 518.274
523.877 514.678
523.672 513.241
526.29 514.705
529.05 516.249
532.541 518.202
536.032 520.155
540.482 522.644
543.973 524.597
548.336 527.037
551.827 528.99
554.587 530.534
557.206 531.998
559.824 533.463
563.315 535.416
565.933 536.88
569.424 538.833
572.184 540.377
575.675 542.329
579.273 544.342
581.891 545.807
584.51 547.271
587.27 548.815
590.029 550.359
592.789 551.902
596.388 553.915
598.133 554.892
600.893 556.435
603.653 557.979
606.413 559.523
609.031 560.987
612.522 562.94
615.282 564.484
617.9 565.948
567.334 583.901
566.77 580.942
565.633 578.885
565.055 575.933
563.908 573.886
561.335 572.171
559.315 569.569
558.15 567.541
556.981 565.519
526.642 594.282
525.873 591.56
525.265 589.408
524.657 587.257
524.049 585.105
523.28 582.383
522.672 580.231
521.902 577.509
520.922 574.04
520.314 571.888
533.313 617.889
532.453 614.846
531.845 612.694
530.985 609.651
530.216 606.929
529.235 603.459
528.466 600.738
527.858 598.586
527.25 596.434
537.667 633.296
536.807 630.253
536.038 627.531
535.222 624.644
534.241 621.174
533.857 619.814
550.982 596.374
552.056 594.655
552.313 592.327
553.934 589.739
555.568 587.138
557.215 584.522
556.073 582.473
554.617 578.972
553.143 575.485
528.922 594.699
532.156 594.965
534.163 595.409
536.612 595.035
538.201 596.287
538.53 597.739
538.386 600.022
539.896 601.3
534.152 616.467
535.224 614.829
536.733 612.372
537.714 610.726
538.694 609.07
539.454 605.919
540.168 602.773
541.617 600.271
543.876 598.384
545.679 597.319
548.311 596.857
546.835 630.23
548.918 627.488
550.934 624.773
554.409 623.328
557.12 621.259
558.863 617.078
560.894 615.912
562.735 613.247
564.553 610.586
567.387 610.016
569.187 607.349
570.143 604.082
569.662 601.108
569.166 598.136
567.821 594.572
566.152 593.385
565.346 588.947
567.046 586.275
539.249 632.468
541.921 631.98
544.71 631.431
549.69 629.664
552.579 629.086
555.491 628.5
558.295 626.401
561.868 624.915
565.435 623.43
568.804 620.453
571.513 618.373
574.206 616.292
619.422 594.727
619.652 592.33
620.19 591.449
619.568 588.393
619.486 584.418
619.715 581.967
619.12 578.818
619.364 576.326
619.081 574.721
617.996 572.369
617.739 570.678
617.507 568.885
617.783 597.371
618.878 595.607
612.138 598.437
613.553 598.164
615.519 597.008
581.475 605.567
583.508 604.366
584.691 602.569
586.456 599.866
587.361 596.558
588.833 592.328
590.562 589.588
592.854 585.913
594.564 583.14
597.114 580.957
599.936 580.311
603.595 580.289
604.161 583.387
603.884 585.853
604.454 588.924
606.151 590.161
608.99 593.547
610.694 594.789
574.823 615.4
576.659 612.722
578.478 610.042
580.281 607.358
576.714 618.075
579.014 618.368
581.937 617.767
584.247 618.058
583.163 606.755
585.451 607.046
588.081 604.947
590.962 604.34
594.693 604.331
596.401 605.527
587.538 615.08
590.202 612.992
591.055 613.585
593.707 611.498
595.752 610.305
596.079 607.918
597.571 603.731
598.734 601.932
599.892 600.13
602.469 598.028
604.748 598.343
606.743 601.069
598.696 605.828
600.718 604.634
602.733 603.443
604.742 602.254
541.887 648.232
541.279 646.08
540.671 643.928
540.286 642.567
539.427 639.524
538.819 637.372
538.21 635.221
544.364 646.925
546.828 645.622
550.035 643.404
553.989 641.796
556.3 640.549
558.86 642.281
561.997 641.628
564.422 641.883
567.332 639.775
569.539 638.567
570.206 637.674
570.871 636.782
557.74 638.731
559.156 636.917
561.383 635.696
563.435 632.992
565.779 633.272
567.463 634.446
569.16 635.616
573.907 636.163
576.072 634.965
579.729 633.464
583.364 631.967
586.119 629.888
588.856 627.811
590.959 626.622
592.439 626.322
591.33 624.258
590.226 622.19
588.511 621.011
585.949 619.24
608.169 600.784
610.158 599.607
594.783 626.611
596.516 627.786
599.476 627.191
602.695 628.071
583.084 644.891
585.244 643.705
588.029 641.637
590.799 639.569
592.681 636.919
595.424 634.852
598.152 632.786
600.867 630.722
568.785 650.016
570.12 648.246
571.45 646.474
573.436 643.814
578.036 642.886
579.795 644.041
543.872 655.257
543.103 652.536
542.495 650.384
546.483 653.931
549.273 654.051
552.679 653.323
556.704 651.736
559.25 651.955
562.462 651.298
565.638 650.652
571.487 651.723
574.196 653.431
576.909 655.143
578.194 653.388
578.837 652.51
580.122 650.753
581.406 648.993
582.688 647.232
548.711 672.379
547.942 669.658
547.172 666.936
546.788 665.575
546.18 663.423
545.411 660.701
544.642 657.979
553.891 671.463
555.553 671.159
558.209 671.404
560.223 672.506
564.375 672.472
567.139 670.466
568.971 667.887
568.645 666.462
571.16 662.998
573.066 660.387
574.344 658.642
575.625 656.894
605.649 627.482
607.453 624.834
609.518 623.66
610.705 621.896
611.885 620.133
612.188 617.775
613.354 616.013
614.512 614.251
615.088 613.37
616.235 611.611
616.507 609.248
616.774 606.882
617.034 604.512
617.289 602.137
617.539 599.757
550.857 679.975
550.088 677.253
549.703 675.892
549.095 673.74
555.694 697.09
555.309 695.73
554.701 693.578
553.932 690.856
553.547 689.495
552.778 686.773
552.17 684.621
551.401 681.899
554.913 680.912
558.928 680.922
563.403 680.088
566.945 678.685
571.666 675.569
575.541 671.856
578.27 669.843
581.012 667.824
584.672 666.374
587.424 664.343
588.66 662.603
589.001 660.282
587.826 658.256
588.181 655.931
590.065 653.304
592.838 651.252
594.717 648.618
597.477 646.562
601.731 644.209
602.968 642.45
603.935 639.227
605.163 637.467
605.849 632.772
605.313 629.835
593.559 659.397
596.317 657.353
597.831 657.058
601.826 653.26
603.416 649.171
602.881 646.252
589.23 665.498
592.546 666.363
594.674 665.202
597.141 661.713
600.784 660.253
604.77 656.459
606.279 656.165
608.406 654.994
610.255 652.366
612.99 650.318
611.55 646.817
611.002 643.896
613.441 640.384
615.259 637.751
614.096 635.702
612.056 633.065
611.502 630.131
610.947 627.193
617.698 615.168
619.442 616.364
622.065 618.152
622.529 595.747
624.245 597.008
558.705 696.544
562.105 695.206
565.392 693.878
568.28 691.124
570.714 689.189
572.667 688.086
575.725 685.281
578.297 683.31
580.904 681.328
584.126 678.477
586.489 675.031
589.189 673.018
594.309 671.292
597.931 669.846
601.278 666.942
604.019 664.905
606.762 662.865
611.016 660.529
614.651 659.066
617.39 657.021
620.737 654.098
621.96 652.346
623.179 650.594
622.001 648.553
622.322 646.218
622.64 643.883
623.556 640.672
620.004 638.336
617.028 638.92
623.5 648.26
624.711 646.508
626.81 645.338
629.502 643.294
631.588 642.126
632.774 640.376
634.847 639.209
633.648 637.171
634.509 633.967
635.09 633.094
635.669 632.222
636.821 630.477
637.965 628.735
632.636 625.236
634.41 626.405
636.186 627.571
622.367 619.62
622.969 622.553
622.688 624.892
623.283 627.819
624.463 629.869
626.819 630.168
629.45 628.135
631.49 626.977
632.889 622.912
633.136 620.59
631.932 618.546
632.725 615.362
631.194 611.855
629.442 610.659
628.244 608.593
627.596 605.655
625.268 619.062
629.043 619.1
626.403 603.57
625.754 600.611
625.429 599.125
640.606 610.858
641.667 609.16
641.311 607.732
640.953 606.303
639.716 604.283
639.356 602.852
638.995 601.42
636.378 599.603
634.641 598.375
631.527 597.352
629.278 596.947
625.639 596.773
629.881 606.011
632.501 607.822
635.67 608.762
638.495 608.247
639.102 626.994
640.23 625.255
639.013 623.227
639.241 620.914
640.348 619.185
641.445 617.461
642.532 615.742
642.186 614.307
640.954 612.292
645.734 616.605
648.583 616.02
641.681 624.965
644.021 625.248
646.022 624.083
647.668 621.477
647.863 619.175
649.996 621.742
652.861 621.125
655.183 621.366
656.972 622.478
658.035 620.713
659.088 618.946
660.13 617.179
660.778 613.998
658.096 612.412
654.771 613.933
652.313 615.975
650.363 617.146
637.809 638.622
640.449 636.579
643.073 634.535
644.215 632.786
645.913 630.164
647.703 631.314
650.615 630.707
654.07 629.21
657.504 627.692
658.585 625.919
658.227 624.474
652.72 643.221
652.962 640.884
652.629 639.427
655.227 637.359
656.347 635.593
658.01 632.937
660.007 631.73
658.755 629.707
625.575 650.882
628.577 650.294
631.578 649.706
635.474 649.698
639.369 649.689
642.362 649.098
645.351 648.506
646.844 648.209
649.503 646.157
651.568 644.979
621.047 567.709
623.665 569.173
627.263 571.186
631.166 573.369
634.765 575.382
639.215 577.871
643.915 580.5
648.279 582.941
653.798 586.028
658.162 588.469
661.653 590.422
665.251 592.435
669.702 594.924
672.461 596.468
676.912 598.957
678.657 599.933
681.275 601.398
683.894 602.862
686.653 604.406
688.399 605.383
691.017 606.847
693.635 608.312
696.254 609.776
699.013 611.32
702.612 613.333
706.21 615.346
709.701 617.298
713.192 619.251
669.571 642.79
670.299 639.515
670.106 635.647
669.902 631.773
669.687 627.9
670.873 623.661
671.133 618.868
671.358 614.105
671.947 610.811
671.609 607.075
672.573 605.218
673.535 603.344
675.017 600.456
668.065 649.295
669.184 647.524
669.933 644.268
655.102 643.498
656.914 644.656
660.206 645.513
661.456 647.558
664.759 648.424
650.233 656.657
652.331 655.485
655.01 653.434
658.583 651.962
663.051 651.071
666.02 650.476
686.799 658.868
687.485 655.647
689.087 653.018
690.553 652.758
694.422 652.879
694.849 654.379
697.185 657.124
698.581 659.23
699.459 662.17
700.871 664.245
701.313 665.696
632.599 670.704
634.74 669.531
637.785 668.939
640.831 668.347
643.583 666.298
647.235 664.83
649.362 663.658
651.172 661.03
650.86 659.572
643.296 657.259
646.311 656.668
648.726 656.953
645.404 656.087
645.693 653.753
645.977 651.42
624.219 664.01
627.247 663.421
631.176 663.413
634.206 662.822
636.943 660.774
639.97 660.183
642.088 659.011
623.656 661.094
625.497 658.465
628.517 657.876
631.244 655.83
633.358 654.659
636.368 654.069
638.172 655.231
639.978 656.393
621.133 668.391
622.986 665.762
623.544 668.679
626.577 668.09
629.275 669.836
602.033 678.869
603.249 677.126
604.469 675.383
606.585 674.223
608.09 673.934
610.212 672.77
612.337 671.605
615.358 671.021
616.593 669.271
618.723 668.102
681.598 678.793
684.715 678.238
687.83 677.692
690.944 677.156
692.685 674.61
692.86 672.324
693.024 670.033
574.478 689.255
577.35 688.734
580.238 688.209
584.269 685.967
587.776 684.566
590.418 682.568
593.083 680.561
597.551 679.719
599.647 678.567
636.085 680.626
635.529 677.705
634.065 674.204
604.7 680.628
608.249 682.977
627.815 682.991
629.34 682.694
631.494 681.518
634.553 680.924
608.796 685.903
609.949 687.957
613.213 688.848
617.106 688.857
621.015 688.86
623.785 686.806
626.56 684.75
610.976 680.941
613.987 680.363
615.767 681.534
618.168 681.829
620.573 682.121
624.501 682.118
637.895 681.789
639.708 682.951
641.525 684.112
695.525 670.379
698.033 670.73
700.42 673.354
644.329 682.053
646.5 680.875
650.544 677.066
654.558 673.265
660.384 670.633
662.797 667.138
664.584 664.517
665.674 658.973
666.489 655.756
667.286 652.53
562.261 720.333
564.136 720.131
565.798 718.473
567.221 715.297
569.093 713.515
571.115 711.687
573.585 711.298
576.126 710.888
578.727 710.458
580.317 711.729
582.137 714.511
583.907 717.314
585.611 714.677
586.746 712.923
590.084 711.545
591.481 711.288
594.892 709.884
597.149 710.23
600.024 709.685
602.924 709.131
605.23 709.455
608.397 710.377
611.126 708.311
612.379 706.535
613.392 703.279
615.513 702.103
618.519 701.517
620.905 701.813
624.18 702.694
627.869 701.206
630.684 699.13
632.608 696.471
634.528 693.816
635.542 690.583
638.355 688.517
639.625 686.754
561.492 717.611
561.108 716.25
560.5 714.098
559.892 711.947
558.911 708.477
558.051 705.434
557.443 703.282
556.463 699.812
570.492 749.459
569.371 745.491
568.511 742.448
567.423 738.599
566.607 735.712
565.519 731.863
564.66 728.82
563.8 725.777
563.031 723.055
574.718 746.594
578.288 747.196
582.336 746.972
585.534 747.781
588.692 748.619
591.677 747.96
592.874 744.589
595.025 743.346
596.878 739.055
598.862 736.299
600.176 734.467
601.485 732.64
600.985 728.075
599.819 724.422
600.267 722.003
603.804 720.527
607.571 720.552
610.529 719.961
612.861 720.265
615.206 720.564
617.562 720.858
603.776 732.945
606.735 732.334
611.202 731.414
613.717 733.215
597.923 749.713
599.921 746.961
603.253 742.375
606.232 741.748
609.059 739.604
612.559 736.55
593.983 748.234
595.62 749.431
615.043 731.396
616.368 729.578
617.691 727.764
617.307 724.759
617.764 722.356
620.377 718.753
623.414 718.14
627.127 716.625
630.637 713.623
632.609 710.936
634.577 708.255
636.296 704.105
638.249 701.437
639.292 698.193
641.23 695.536
643.802 692
643.26 689.076
642.711 686.153
632.627 716.278
636.172 718.616
639.518 719.461
643.562 719.398
616.733 732.591
619.582 730.459
624.158 729.515
626.934 732.788
627.983 734.879
600.227 749.998
602.535 750.284
604.847 750.571
607.99 751.458
609.642 752.661
612.123 754.464
615.147 753.824
618.876 752.256
623.324 749.76
627.965 748.77
631.784 747.181
634.924 746.51
638.085 745.833
641.976 744.229
641.801 742.729
642.33 740.312
642.851 737.899
644.257 736.068
644.764 733.664
647.762 731.505
650.067 730.259
652.163 727.535
653.555 725.723
654.944 723.915
656.33 722.11
657.02 721.209
658.399 719.41
613.484 752.624
614.846 750.785
616.21 748.946
618.256 746.19
620.303 743.437
622.35 740.687
624.569 739.449
626.618 736.705
631.454 744.165
632.849 742.327
634.939 739.574
635.454 737.158
632.829 735.403
630.4 735.143
642.776 731.019
642.37 728.043
642.849 725.651
644.003 722.359
644.916 717.598
646.267 715.801
648.761 716.056
651.027 714.837
645.797 712.853
645.558 711.381
645.982 709.016
647.972 706.341
650.612 702.784
651.925 701.009
652.312 698.662
652.692 696.318
653.064 693.976
654.071 690.755
653.768 702.16
656.935 701.536
660.11 700.912
646.636 689.932
649.747 689.326
653.052 712.151
655.319 710.938
657.589 709.726
653.108 722.772
652.65 719.825
651.501 717.779
655.35 688.996
658.185 686.938
661.612 687.79
664.117 688.066
665.993 689.216
658.929 707.946
660.263 706.169
660.658 703.825
667.891 686.595
668.203 684.275
668.508 681.955
668.187 680.506
663.011 698.837
665.254 697.648
670.971 678.475
674.078 677.9
675.288 676.167
677.435 675.02
677.084 673.571
676.379 670.67
678.136 668.072
680.441 664.608
681.201 661.409
681.003 657.599
681.175 655.247
680.793 653.767
679.485 651.683
678.182 649.598
677.805 648.11
677.051 645.128
675.76 643.04
673.395 642.758
671.94 643.067
684.525 656.18
664.963 696.197
665.315 693.868
665.659 691.541
680.287 676.768
658.843 717.046
660.209 715.254
660.636 712.899
701.534 671.685
701.65 669.417
701.754 667.142
671.136 706.289
672.467 704.526
673.789 702.767
675.759 700.136
675.452 698.695
674.832 695.811
675.159 693.498
676.434 691.757
676.741 689.448
678.619 686.849
679.859 685.12
681.089 683.395
681.349 681.095
659.448 710.868
660.016 719.08
663.261 718.419
665.577 717.194
666.949 715.407
667.369 713.059
666.834 710.15
662.926 711.684
665.216 710.472
669.798 708.056
666.563 708.696
666.957 706.357
667.342 704.021
667.058 702.57
668.375 700.808
668.084 699.359
667.791 697.911
666.847 697.34
685.143 700.597
683.841 698.603
683.512 697.171
683.82 694.874
684.118 692.578
686.349 691.423
690.176 689.987
693.007 687.997
693.843 684.876
694.653 681.759
696.999 678.385
698.724 675.865
673.044 707.418
675.63 707.663
678.226 707.905
681.502 707.268
683.495 704.642
683.837 702.337
655.391 726.864
657.935 727.096
660.491 727.325
663.06 727.55
667.054 725.964
668.461 724.161
669.863 722.363
672.212 721.129
675.083 722.802
676.301 724.811
678.94 725.021
681.591 725.227
687.753 700.852
691.02 700.241
695.291 700.192
697.935 700.446
680.681 735.197
678.505 732.64
675.616 730.984
672.745 729.319
670.84 728.204
668.943 727.086
682.032 722.886
682.46 720.55
683.855 718.771
686.915 716.664
690.272 715.997
692.326 713.361
694.684 712.159
696.704 709.547
698.038 707.813
697.693 706.401
699.008 704.677
699.302 702.409
699.215 698.736
701.113 696.184
702.362 694.492
703.599 692.805
704.824 691.126
706.636 688.62
707.828 686.958
709.006 685.303
707.56 683.336
708.276 680.287
708.961 677.242
711.636 675.38
715.307 674.135
717.405 673.127
703.358 664.638
704.41 662.969
705.449 661.302
707.456 660.27
709.431 661.538
711.395 665.053
712.363 667.907
714.872 670.533
718.966 672.925
722.09 672.535
725.219 672.162
727.302 671.215
732 670.715
713.819 684.542
715.536 682.102
716.663 680.486
717.296 677.498
711.191 684.225
715.607 690.058
714.13 688.123
714.269 685.924
710.123 697.525
711.365 695.852
713.203 693.356
706.697 703.988
705.295 702.045
705.552 699.799
706.817 698.108
708.469 697.816
700.058 708.906
701.738 708.587
704.081 707.409
705.395 705.695
651.182 732.315
652.296 734.371
654.12 735.513
656.665 735.737
659.941 735.043
662.725 736.736
665.525 738.422
669.283 740.657
671.913 740.851
674.769 742.511
676.256 740.675
677.737 738.843
678.475 737.93
683.543 726.327
685.504 727.422
688.91 726.719
692.611 727.45
682.626 736.291
683.839 738.292
685.798 739.379
689.262 738.636
694.614 728.528
696.627 729.601
698.649 730.669
691.247 739.712
693.24 740.784
695.244 741.85
697.257 742.912
700.234 749.756
698.21 748.704
697.977 747.254
697.501 744.358
695.763 725.312
697.893 722.65
701.335 721.955
705.112 722.671
707.219 720.037
710.339 717.949
714.492 716.402
717.284 716.585
721.058 713.674
723.059 711.122
726.104 709.109
729.564 708.464
732.387 708.653
733.671 706.99
734.94 705.338
736.815 702.878
738.046 701.251
739.261 699.635
740.46 698.03
718.732 691.714
721.426 691.993
724.723 691.46
726.849 692.541
730.653 693.342
700.681 731.732
704.485 732.42
709.059 732.201
712.302 730.047
714.479 727.389
718.033 726.658
721.601 725.927
725.547 726.573
729.15 725.832
732.374 723.725
732.676 721.5
734.748 718.927
735.006 716.726
734.809 713.189
733.926 710.503
718.415 688.163
720.622 687.099
724.444 685.8
727.623 687.452
730.254 689.875
730.748 691.209
732.219 695.204
734.388 696.253
736.569 697.291
738.26 697.006
710.047 703.375
711.082 703.915
712.511 705.84
715.645 707.442
717.998 706.282
720.345 705.13
722.685 703.985
724.578 701.493
723.071 699.606
723.241 697.425
726.127 695.508
729.467 694.952
708.371 703.681
711.328 701.684
710.527 698.912
741.644 696.436
742.229 695.643
743.389 694.067
743.963 693.283
746.77 691.459
748.434 689.154
729.334 668.178
728.23 665.454
727.122 662.702
726.009 659.915
724.893 657.088
723.776 654.21
721.642 650.551
720.534 647.508
719.433 644.365
718.34 641.092
717.798 639.394
716.724 635.833
715.142 629.855
714.11 625.049
713.606 622.111
745.659 686.853
744.001 685.05
741.257 682.702
738.531 680.323
736.349 677.157
734.172 673.956
732.553 672.05
575.157 765.968
574.388 763.246
573.619 760.524
573.011 758.373
572.241 755.651
571.472 752.929
690.751 736.817
692.233 735.004
695.444 732.831
700.552 740.702
703.354 740.843
706.172 740.978
709.006 741.107
712.621 740.323
693.104 758.142
691.916 756.141
690.726 754.14
689.535 752.139
687.358 749.599
686.93 746.672
683.446 747.437
680.743 747.273
677.298 748.029
676.139 746.006
674.978 743.982
695.095 759.202
698.098 760.783
700.113 761.831
703.152 763.394
705.191 764.43
706.214 764.946
713.09 738.001
715.652 736.713
719.278 735.938
722.169 736.055
726.16 736.665
708.267 765.975
712.211 766.556
715.341 768.075
718.298 768.126
721.274 768.17
724.27 768.207
727.493 769.682
645.354 745.042
648.579 744.348
651.641 742.157
654.364 743.869
656.368 746.498
657.459 748.557
658.548 750.618
658.885 753.61
577.917 765.447
580.493 767.162
582.992 768.926
585.99 769.872
589.614 769.942
592.481 769.381
594.721 769.712
597.624 769.131
601.21 767.625
605.498 765.182
609.152 763.639
611.467 763.93
613.792 764.217
616.951 765.102
618.6 766.308
620.252 767.512
596.311 770.948
598.56 771.277
600.816 771.601
602.409 772.84
604 774.08
606.268 774.396
607.747 774.088
610.721 773.463
613.024 773.758
615.227 772.503
618.259 771.849
618.845 769.377
621.66 765.648
623.905 764.383
625.32 762.52
626.737 760.658
628.864 757.869
631.849 755.672
635.863 755.575
639.039 754.884
641.512 755.117
643.268 756.277
622.614 767.78
624.99 768.043
626.66 769.237
629.779 768.551
633.649 766.919
635.106 765.043
637.423 763.755
639.752 762.465
641.355 762.111
642.09 761.174
642.683 758.723
647.384 756.144
652.28 755.066
655.572 754.341
709.789 750.617
712.418 749.284
716.104 748.461
719.809 747.634
721.385 745.803
643.099 763.273
644.849 764.432
645.855 766.53
647.61 767.686
650.255 769.413
653.428 767.148
655.716 764.315
659.817 762.622
663.948 760.923
666.566 761.102
669.2 761.274
670.287 763.327
670.582 766.329
670.723 767.832
672.591 768.939
703.842 748.954
707.716 749.587
661.469 753.806
664.823 753.064
670.074 753.43
674.617 754.708
678.43 756.902
681.31 758.537
685.181 760.703
676.069 768.137
680.378 766.379
682.784 763.535
699.673 752.134
701.923 754.635
705.792 755.261
709.467 754.428
713.402 755.03
717.612 757.055
723.522 757.185
727.588 757.732
729.506 757.288
718.184 744.292
716.064 743.277
714.723 741.348
731.162 755.425
729.796 753.519
729.519 752.104
729.238 750.691
730.845 748.853
732.441 747.023
686.953 760.299
689.529 758.954
730.319 768.258
733.149 766.836
734.016 765.885
724.321 745.89
727.274 745.97
730.245 746.044
728.664 739.053
732.381 738.246
735.004 736.947
737.257 734.281
732.685 763.97
731.35 762.054
731.104 760.626
729.762 758.713
734.648 747.996
737.669 748.048
729.5 734.487
732.085 733.207
735.035 733.305
740.056 745.315
742.413 742.6
742.835 740.325
746.268 738.119
750.464 738.639
754.697 739.142
755.81 736.019
758.045 733.379
739.096 749.924
741.338 750.879
744.408 750.908
748.311 750.013
751.079 748.65
754.198 748.662
757.776 746.392
760.543 745.037
762.122 743.235
764.459 740.548
763.272 740.098
762.432 737.419
760.824 735.628
739.861 732.998
740.984 733.481
744.723 732.678
747.645 729.178
751.808 729.723
754.119 730.657
756.444 731.583
759.513 731.63
760.962 729.891
763.575 728.614
765.472 728.203
768.566 728.238
770.472 727.822
773.587 727.846
775.499 727.426
779.328 726.582
782.475 726.587
782.601 724.458
782.039 723.184
782.129 721.072
780.969 718.545
780.382 717.285
774.393 708.911
772.6 707.226
768.458 704.64
766.101 701.697
763.19 699.53
760.303 697.345
757.439 695.14
755.172 694.171
752.348 691.928
750.661 690.165
779.199 714.774
778.601 713.523
776.794 711.84
774.993 710.156
785.664 739.994
784.689 737.377
785.436 736.498
784.932 735.197
785.148 733.027
784.624 731.734
784.095 730.443
783.56 729.155
783.02 727.87
774.446 752.638
777.325 751.238
778.973 749.411
781.408 746.689
782.559 743.561
784.122 741.773
753.927 761.143
756.808 759.725
759.688 758.309
763.748 757.346
766.635 755.934
769.519 754.526
772.401 753.121
737.955 764.947
741.916 764.004
745.899 763.055
749.902 762.102
580.712 785.626
579.591 781.658
578.731 778.615
577.75 775.145
577.142 772.994
576.373 770.272
575.765 768.12
584.514 783.329
586.14 783.014
588.52 783.345
591.618 784.344
586.217 805.109
585.13 801.26
584.314 798.373
583.545 795.651
582.564 792.182
581.704 789.139
581.32 787.778
588.185 812.073
587.577 809.921
587.033 807.996
602.177 795.183
600.667 792.261
599.194 790.942
597.056 790.554
594.941 790.136
592.838 789.693
592.562 786.541
588.253 803.269
589.412 803.102
591.598 800.012
594.216 801.162
597.797 801.127
600.009 799.765
600.01 796.487
605.108 794.521
608.839 794.473
611.057 793.169
614.793 791.525
617.761 789.269
669.637 775.781
671.123 772.353
646.66 777.216
649.068 775.888
653.253 775.705
656.589 774.938
660.853 774.73
664.366 775.463
607.972 777.184
611.049 778.108
614.145 779.018
617.975 778.97
621.844 778.904
624.298 780.713
625.939 781.916
627.584 783.115
631.46 781.455
635.274 778.246
639.113 775.039
643.196 774.893
593.561 781.634
595.654 780.453
598.535 779.894
601.541 780.874
603.774 781.211
606.112 783.103
609.149 784.045
611.502 785.913
614.582 786.818
616.89 787.094
590.628 810.53
592.912 810.668
596.093 809.748
598.444 808.294
600.752 806.876
603.032 805.487
605.327 805.707
606.808 803.747
609.059 802.404
611.309 801.071
614.346 800.353
617.398 799.637
620.468 798.921
622.81 799.165
624.414 800.368
626.825 802.17
619.288 788.924
620.82 788.577
622.432 789.788
624.789 790.038
626.414 791.24
629.613 792.078
631.253 793.271
632.898 794.462
628.339 800.242
630.616 797.351
633.659 793.5
636.015 792.169
638.313 789.285
640.692 787.952
643.083 786.617
644.63 784.697
645.315 782.198
645.992 779.704
647.126 784.899
649.637 785.096
653.832 784.898
658.073 784.684
660.741 786.389
663.424 788.088
664.395 790.191
662.084 797.767
662.866 795.234
663.636 792.709
653.554 798.243
655.235 797.842
657.794 798.014
659.494 797.607
636.141 795.28
637.799 796.464
640.242 796.678
643.54 797.475
645.967 796.12
648.463 796.315
650.976 796.505
627.791 809.036
627.755 807.468
627.717 805.901
626.872 803.735
616.255 812.532
613.902 810.73
613.068 808.565
612.234 806.397
610.665 805.192
671.083 783.941
670.988 782.416
669.967 780.337
669.861 778.816
669.751 777.298
618.564 812.774
621.664 813.621
623.987 813.866
626.32 814.109
666.948 788.804
668.603 786.856
670.257 784.912
627.058 811.572
630.926 808.302
634.087 807.561
636.49 807.785
638.881 806.434
640.494 806.054
642.912 804.696
646.182 803.921
649.484 803.137
651.111 801.178
708.728 790.171
712.481 787.708
716.241 785.251
719.861 781.322
722.557 778.393
725.053 774.02
725.744 771.601
664.693 797.919
668.169 797.078
668.96 794.547
667.994 792.443
667.023 790.341
673.758 784.079
675.613 785.183
675.788 788.238
677.724 790.87
679.657 793.503
684.28 794.696
686.986 793.255
690.585 790.824
707.496 786.654
708.272 784.172
706.994 780.675
704.966 779.645
702.947 778.61
693.487 792.423
695.433 793.483
697.388 794.539
689.441 787.249
688.379 785.197
689.133 782.708
701.799 776.602
701.5 773.63
702.19 771.188
703.88 769.273
677.288 783.237
678.959 781.296
681.577 779.903
684.323 780.018
686.24 781.097
691.819 781.293
695.5 780.406
698.214 778.988
678.223 807.895
675.495 806.226
672.783 804.549
670.951 801.869
670.013 799.753
668.217 798.628
627.895 815.319
628.681 815.925
630.254 817.138
632.604 815.799
634.184 815.429
636.563 814.08
639.769 813.325
644.642 813.751
647.104 813.954
650.417 813.16
652.924 813.346
654.607 812.939
656.293 814.11
611.849 818.29
614.043 815.415
633.332 825.928
631.79 824.697
630.257 821.882
630.26 818.717
715.144 620.343
717.904 621.886
720.663 623.43
723.81 625.19
725.762 626.282
728.23 627.663
730.99 629.206
733.459 630.587
736.218 632.131
739.921 634.202
743.824 636.385
746.971 638.145
750.569 640.158
754.168 642.171
758.531 644.612
761.291 646.156
764.051 647.699
766.669 649.164
768.621 650.255
771.381 651.799
773.849 653.18
771.297 655.606
772.778 655.269
773.131 654.558
773.445 653.896
753.499 770.086
754.144 767.714
753.615 764.894
635.679 826.178
637.266 825.808
638.861 825.434
642.08 824.674
643.704 824.289
646.979 823.507
649.392 825.319
651.106 823.309
653.645 821.896
656.204 820.475
657.073 819.468
657.101 817.873
656.281 815.696
658.001 812.114
661.431 811.276
664.027 811.426
665.766 812.575
667.498 815.303
660.502 818.624
663.113 817.185
664.856 816.753
669.264 814.862
671.937 813.404
674.626 811.941
676.426 809.916
680.039 807.439
682.767 805.971
685.51 804.499
686.417 803.491
689.176 802.019
690.989 800.009
692.857 799.54
694.672 797.535
696.484 795.536
699.275 794.067
701.17 793.594
703.073 793.118
705.895 791.644
751.225 775.832
751.007 774.4
751.691 772.008
751.345 795.248
749.112 794.32
747.867 792.383
748.701 789.914
749.516 787.455
749.354 785.998
750.137 783.555
751.84 780.143
751.641 778.703
734.659 799.583
735.541 797.075
735.322 794.097
735.08 791.131
735.899 788.656
736.699 786.192
740.615 783.703
742.486 781.735
745.275 778.797
748.248 777.313
668.351 846.397
669.53 843.634
670.681 840.889
670.958 837.578
672.051 834.872
672.259 831.603
670.626 828.822
670.771 825.59
670.884 822.377
670.968 819.181
671.905 816.57
756.702 770.042
757.858 770.497
761.341 771.854
762.752 773.719
765.09 774.614
766.263 775.059
702.705 820.367
700.763 819.318
699.81 817.222
698.85 815.128
696.923 814.069
695 811.443
693.09 810.374
692.121 808.281
692.098 806.728
691.116 804.641
711.591 810.997
710.556 808.945
709.516 806.895
708.47 804.847
708.421 803.315
706.361 800.757
706.229 797.708
706.073 794.671
707.911 792.673
754.316 792.224
756.286 790.218
759.224 787.222
762.323 785.685
765.614 785.589
720.423 803.286
719.321 801.27
716.228 799.766
715.124 797.748
714.952 794.728
712.804 792.21
710.761 791.193
722.5 804.28
726.554 803.221
729.493 800.164
731.535 799.634
713.608 812.014
715.635 813.026
716.6 810.45
717.547 807.885
719.507 805.831
687.718 834.694
688.82 832.002
689.899 829.325
689.968 827.719
690.029 826.118
690.082 824.521
688.27 821.838
686.454 819.157
684.611 818.059
683.726 814.35
683.733 811.207
682.802 809.092
747.867 808.266
745.674 807.331
744.507 805.36
742.323 804.418
741.152 802.447
738.979 801.497
736.814 800.542
749.926 806.199
751.979 804.139
754.024 802.086
756.062 800.041
766.398 783.161
765.991 780.3
765.555 777.451
768.375 774.533
772.617 773.476
774.48 771.546
773.01 769.712
774.839 767.798
776.653 765.893
778.451 763.997
754.827 798.105
753.586 796.17
620.052 924.845
618.693 920.034
617.833 916.991
616.973 913.948
616.157 911.061
778.128 762.622
778.676 760.311
777.113 758.513
777.617 756.221
777.25 754.863
786.314 774.441
786.043 773.049
785.763 771.66
785.474 770.273
785.178 768.891
784.873 767.511
783.333 765.71
780.887 764.856
767.94 786.48
771.265 786.369
775.601 785.256
779.962 784.136
783.143 782.583
783.907 780.181
783.432 777.366
784.396 776.389
692.092 840.69
690.246 839.601
688.527 836.872
759.441 801.41
761.702 802.317
765.107 803.672
795.906 746.856
792.898 744.716
789.899 742.569
787.39 741.729
790.501 778.499
790.252 777.1
788.764 775.284
770.524 801.482
773.766 799.873
777.016 798.266
781.448 797.095
783.539 795.056
784.431 792.594
784.105 789.716
785.957 786.28
787.762 782.868
788.532 780.468
802.841 753.759
801.113 752.033
799.381 750.308
797.645 748.582
779.148 819.473
779.122 817.97
779.09 816.469
779.009 813.477
780.048 810.938
782.225 808.847
783.311 807.804
784.318 805.287
784.135 802.346
783.921 799.419
759.18 823.458
759.138 820.423
760.186 817.854
762.337 815.749
765.554 812.603
765.43 809.614
765.281 806.637
695.121 839.044
697.305 835.249
697.47 832.029
697.607 828.825
698.671 826.167
699.716 823.523
803.293 785.441
802.053 785.033
800.602 783.215
798.126 782.394
798.9 780.001
797.41 778.194
794.929 777.369
805.361 783.437
808.676 781.842
811.997 780.247
816.608 779.042
816.344 777.663
814.779 775.9
814.489 774.531
815.173 772.192
814.851 770.835
814.176 768.133
814.391 764.497
811.394 762.383
808.398 760.263
807.992 758.933
806.281 757.209
804.563 755.484
744.862 814.407
745.906 813.362
746.895 810.809
763.577 822.243
766.898 822.087
771.331 820.865
774.68 820.701
718.504 833.269
720.632 831.109
722.752 828.957
724.88 825.257
726.977 821.58
731.144 818.898
737.421 815.656
739.533 815.084
741.651 814.511
711.543 826.589
712.574 825.524
714.632 823.4
714.648 821.836
716.688 819.726
718.721 817.625
717.689 815.576
715.654 814.57
709.554 825.567
709.585 823.993
707.606 822.965
707.644 819.826
704.677 819.84
718.114 842.8
720.304 840.597
722.484 838.404
724.702 834.647
724.782 831.506
727.979 828.279
730.101 826.139
734.329 823.424
737.493 820.245
740.668 818.609
742.768 816.504
717.176 840.71
716.237 838.619
717.38 835.938
713.459 830.762
715.468 831.77
712.503 828.675
657.611 849.215
661.137 848.302
664.717 847.363
677.491 845.549
679.554 843.36
680.725 840.614
683.774 837.369
782.236 716.886
784.707 715.661
787.789 715.679
791.483 714.868
794.581 714.87
797.688 714.864
739.612 831.988
740.711 829.364
741.796 826.75
743.944 824.616
746.07 820.961
747.077 816.861
745.95 814.876
705.709 856.775
707.981 854.495
710.238 852.228
713.597 848.854
714.809 846.126
717.015 843.906
616.532 825.038
618.788 825.308
620.299 826.539
621.803 827.776
623.303 829.018
624.82 828.674
627.099 828.949
630.182 828.244
632.533 826.908
660.19 828.266
661.16 825.625
662.113 822.994
663.049 820.375
655.829 842.284
656.911 839.57
657.969 836.872
659.006 834.188
659.202 830.919
689.547 856.762
691.591 856.157
694.583 856.081
697.778 854.326
701.125 850.928
702.369 848.163
702.498 846.528
703.706 843.788
705.965 839.965
707.12 837.262
710.299 834.001
657.039 846.891
656.445 844.581
744.956 835.876
747.155 833.712
749.349 831.555
751.538 829.406
754.812 826.196
757.001 825.587
685.213 852.328
683.431 851.21
681.665 850.083
679.914 848.946
678.178 847.801
678.356 846.124
742.804 834.945
741.752 832.928
687.72 855.671
687.013 853.435
687.385 850.08
687.558 848.41
689.7 846.186
690.909 843.429
707.697 857.774
709.704 858.763
712.882 858.593
717.341 855.656
719.615 853.394
724.041 850.501
727.406 847.157
771.924 661.23
772.583 660.176
773.478 658.69
772.935 657.343
761.863 665.745
763.79 665.032
766.365 665.435
768.643 664.141
770.859 662.889
764.072 652.151
766.35 652.796
768.402 653.789
743.109 646.302
742.5 645.097
741.295 642.716
740.114 640.396
740.956 639.597
744.151 639.898
746.865 640.568
750.149 642.174
754.046 644.682
755.696 646.255
757.643 647.47
759.331 649.006
761.311 650.144
758.42 656.188
754.596 653.355
750.809 650.398
746.648 647.819
735.682 651.988
737.041 650.062
739.438 648.936
740.765 647.214
760.578 655.196
762.632 654.294
763.247 653.395
745.7 657.247
746.588 656.012
750.024 655.459
754.051 656.109
756.579 656.707
738.854 654.027
742.045 655.988
751.252 662.08
749.096 660.919
747.395 659.096
758.391 662.4
759.228 661.208
760.043 660.047
762.969 659.98
764.787 659.4
768.7 659.824
760.125 664.08
753.217 661.4
755.807 661.91
752.055 671.475
751.439 670.248
750.206 667.79
750.975 664.578
757.213 670.371
758.128 669.05
759.028 667.751
759.912 666.475
754.095 670.65
755.947 682.711
753.724 681.697
750.916 679.422
751.322 676.742
752.31 675.325
752.187 673.395
751.174 687.387
753.88 685.649
754.921 684.173
790.082 662.26
787.614 660.879
784.467 659.119
781.707 657.575
778.948 656.032
775.801 654.272
796.604 665.908
793.986 664.443
792.034 663.352
763.515 675.963
764.887 673.942
767.318 672.454
770.368 672.124
772.448 668.956
774.038 666.507
775.882 665.765
778.788 665.455
781.312 665.71
783.504 664.305
787.117 664.875
789.362 663.386
760.207 674.458
758.476 672.755
791.752 672.293
792.817 670.346
795.02 668.683
782.946 683.127
783.04 680.671
782.72 678.911
783.551 675.226
783.226 673.511
782.911 671.805
784.724 670.984
788.615 671.016
776.676 684.14
779.828 683.635
763.854 679.704
762.107 678.024
766.555 679.975
770.826 680.015
773.736 682.092
775.542 683.693
758.683 682.985
761.421 683.248
762.893 681.109
774.066 690.308
773.887 688.405
775.306 686.254
776.225 684.84
771.919 691.329
768.471 689.959
766.187 689.028
764.422 687.351
762.667 685.665
797.468 678.897
794.743 676.464
793.206 674.396
781.442 696.769
779.579 695.161
778.222 692.807
776.381 691.196
784.165 701.517
783.486 700.325
783.318 698.373
777.345 706.946
779.687 705.79
782.557 703.854
783.635 702.293
790.196 687.407
790.995 686.021
792.508 683.31
794.714 681.72
795.707 679.782
788.272 685.904
785.225 683.975
782.438 695.266
783.175 691.888
784.992 689.001
788.615 687.703
786.41 700.392
788.128 700.037
790.336 698.916
793.733 698.198
794.668 696.69
795.573 695.198
794.465 692.222
792.914 690.005
800.326 678.402
802.026 677.536
801.473 675.925
801.212 673.692
799.942 670.947
800.301 667.976
798.555 666.999
812.313 674.695
811.079 674.005
808.611 672.624
805.851 671.08
802.252 669.067
801.326 695.232
802.161 693.755
804.574 691.931
805.684 689.789
806.71 687.704
808.558 686.678
809.424 684.699
807.573 682.771
807.17 680.579
807.889 678.786
809.434 678.002
810.11 676.297
810.39 675.699
817.807 690.544
815.632 689.234
814.981 687.554
813.777 683.727
813.389 681.044
812.756 679.06
812.154 677.123
819.824 678.896
816.677 677.136
814.059 675.672
818.98 687.719
818.441 685.475
819.208 682.504
819.689 679.828
798.448 695.224
805.442 705.576
802.924 704.805
799.669 702.857
797.679 701.301
795.7 699.748
814.566 697.298
815.343 695.766
818.942 694.138
818.726 691.575
803.788 695.971
807.505 697.06
810.412 697.014
815.018 701.91
815.863 700.334
815.42 698.419
807.678 704.374
809.881 703.171
813.314 702.334
825.678 682.171
823.727 681.079
821.775 679.988
834.518 687.116
832.567 686.024
830.615 684.933
828.147 683.552
817.559 702.637
820.114 703.366
823.484 702.484
825.522 701.229
827.858 699.148
829.202 695.896
830.47 692.676
831.364 690.318
805.612 712.375
805.414 710.359
805.704 707.556
799.536 714.448
803.223 713.611
808.724 712.345
813.144 712.697
819.429 712.606
824.411 712.12
829.842 710.811
835.809 711.535
853.538 697.754
852.303 697.064
850.352 695.972
848.4 694.881
846.449 693.789
844.497 692.698
841.879 691.233
839.411 689.852
836.264 688.092
836.256 707.032
835.224 705.823
834.212 704.615
831.924 703.041
832.572 701.386
835.418 701.284
839.27 702.423
842.094 702.361
843.577 701.908
845.328 699.719
846.903 698.392
849.367 699.106
802.262 719.364
799.037 717.322
880.158 712.645
877.398 711.101
875.447 710.009
872.687 708.466
870.069 707.001
868.117 705.91
865.649 704.529
863.697 703.437
860.937 701.893
858.469 700.513
857.235 699.822
855.283 698.731
836.96 709.067
840.739 707.377
843.634 708.17
848.242 709.374
851.759 709.369
855.375 710.185
859.395 710.998
866.848 711.428
873.35 711.529
804.837 720.168
808.733 721.367
813.283 721.72
816.542 721.672
821.758 721.176
827.009 720.679
828.681 718.185
832.137 715.265
838.669 712.315
841.604 713.101
845.793 711.43
829.774 721.46
833.973 722.632
836.807 723.413
837.986 721.75
840.574 720.485
842.602 720.052
846.143 720.018
850.932 718.35
852.067 716.709
853.632 714.25
855.888 713.836
856.755 712.207
818.772 731.665
816.092 730.877
812.745 730.942
808.723 731.865
806.797 730.202
804.873 728.539
803.613 726.026
802.331 723.524
802.311 721.438
822.841 730.737
826.918 729.813
824.837 728.184
823.392 725.711
825.244 723.187
829.617 728.506
832.3 727.208
833.562 725.529
840.649 727.47
838.429 725.86
824.672 738.714
824.049 737.458
822.06 735.815
820.07 734.17
855.012 720.384
854.715 718.34
856.57 715.879
857.935 719.16
862.71 718.362
867.281 716.308
873.049 714.224
798.787 745.467
802.951 744.487
804.519 742.703
806.825 740.045
810.96 739.083
814.936 740.27
818.366 740.175
820.466 739.687
844.813 726.582
849.013 725.711
850.292 724.07
851.561 722.432
835.235 736.299
833.158 734.684
831.079 733.064
828.999 731.44
806.279 753.643
809.737 753.52
814.066 752.476
818.9 752.724
820.589 750.906
822.251 749.099
822.534 746.923
824.928 744.253
827.26 741.61
830.775 741.491
834.159 743.488
838.511 742.476
840.799 739.879
838.07 734.969
840.893 733.65
842.276 731.966
840.77 729.527
837.311 737.909
826.779 738.228
829.62 736.879
833.117 736.779
822.433 752.576
826.836 751.512
832.634 750.814
838.485 750.101
844.123 751.505
848.676 750.398
851.18 747.742
852.811 745.993
852.953 743.923
853.055 741.866
855.333 739.323
817.014 765.268
819.651 766.032
823.252 765.834
826.878 765.624
832.845 764.811
902.209 724.979
899.741 723.598
897.789 722.507
894.642 720.747
891.151 718.794
888.005 717.034
885.387 715.569
882.627 714.026
845.176 736.83
849.501 735.874
851.683 737.432
849.469 733.837
851.543 731.352
855.04 729.273
860.828 728.792
862.463 731.121
857.545 736.818
860.394 733.537
865.48 731.829
868.533 732.512
858.284 740.004
862.018 739.831
864.255 737.347
866.427 734.907
870.767 732.059
873.893 732.705
876.872 731.468
881.512 730.548
885.27 728.613
890.16 727.728
895.975 726.244
909.815 729.234
908.581 728.543
906.629 727.452
904.161 726.071
900.289 732.704
898.058 731.399
895.586 730.155
892.934 728.944
903.651 731.377
874.964 739.532
876.5 737.901
874.877 735.695
874.76 733.802
878.84 739.294
882.738 739.041
884.313 737.427
885.886 735.83
887.461 734.252
884.991 732.925
893.114 732.443
917.726 733.659
916.492 732.968
915.257 732.278
913.306 731.186
911.56 730.21
624.158 939.375
622.255 932.639
620.868 927.732
836.116 763.269
840.777 762.078
845.465 760.877
850.18 759.666
855.445 759.686
865.387 755.061
864.785 753.869
865.044 751.786
865.264 749.722
865.446 747.676
867.906 745.092
870.306 742.553
871.875 740.884
858.77 758.135
862.085 756.593
933.966 742.743
932.014 741.651
930.063 740.559
928.828 739.869
926.36 738.488
925.126 737.798
922.657 736.417
921.423 735.727
919.471 734.635
908.422 743.656
906.598 741.805
910.026 738.049
912.212 735.782
913.44 743.983
914.502 744.844
919.882 744.97
923.636 744.974
927.511 744.934
893.4 752.146
895.062 750.415
898.306 748.889
903.901 746.713
907.018 745.235
869.91 755.899
873.873 755.517
880.092 756.49
882.785 753.782
885.384 751.135
625.518 944.187
627.149 949.961
628.509 954.772
888.557 751.566
883.935 748.94
884.859 746.144
888.089 742.816
888.943 740.114
889.799 737.438
892.971 736.113
895.333 735.588
897.016 734.012
957.943 756.154
955.325 754.69
952.565 753.146
949.947 751.682
946.8 749.921
944.848 748.83
942.38 747.449
940.428 746.357
936.726 744.286
910.296 757.841
907.328 756.886
904.512 755.863
901.817 754.782
898.368 754.539
895.852 753.36
946.006 758.21
939.319 758.61
933.739 758.659
927.667 756.974
924.968 754.789
915.112 756.888
881.194 816.251
885.519 812.688
889.997 809.056
893.768 807.207
899.127 804.102
903.464 799.604
906.365 796.291
909.984 793.578
915.685 789.381
923.893 784.422
927.583 783.501
932.445 780.567
936.206 776.834
939.46 772.969
946.431 765.667
952.644 760.642
913.235 774.768
911.378 771.717
909.146 766.836
908.601 761.639
881.044 813.921
880.013 811.058
881.254 807.563
880.942 805.304
886.3 799.815
891.298 795.955
898.41 790.601
899.924 786.98
902.515 783.801
905.051 780.642
886.821 769.34
882.437 766.558
881.298 764.175
881.084 760.87
879.816 758.558
909.598 774.548
905.904 774.359
902.227 774.166
898.266 772.637
894.233 771.15
890.227 769.654
860.803 807.295
865.795 805.854
870.113 802.307
870.751 799.078
872.733 794.712
874.553 790.421
876.146 784.765
877.343 780.762
880.76 774.708
859.954 805.264
859.035 803.264
858.045 801.295
855.65 800.489
853.307 798.182
854.687 794.079
857.243 790.395
859.718 786.752
858.232 785.003
855.491 784.344
853.776 774.802
855.588 771.475
855.838 767.901
855.957 764.388
856.506 781.888
857.458 779.463
856.921 776.762
841.203 784.743
840.561 780.588
838.692 777.505
836.746 774.449
835.74 770.441
833.638 767.439
845.729 780.605
850.176 776.511
846.353 784.759
851.569 784.738
851.251 822.198
852.86 819.456
853.451 816.236
855.071 813.494
858.057 809.602
855.165 824.183
861.128 825.632
866.41 824.972
872.103 822.651
877 819.757
834.52 793.89
835.589 791.395
837.769 787.871
828.423 794.837
830.834 794.174
820.628 789.623
819.196 787.814
818.813 784.998
817.099 781.815
825.807 792.615
824.413 790.795
728.588 844.465
729.755 841.785
732.004 838.022
737.434 834.149
834.496 810.227
837.051 806.519
838.383 802.419
838.388 797.97
835.853 795.727
836.056 828.683
832.943 827.263
837.03 820.823
840.813 817.498
840.2 812.385
840.817 825.848
846.658 823.471
802.024 794.603
805.54 794.403
809.075 794.195
812.63 793.977
817.314 792.716
801.731 791.731
801.395 788.875
806.908 852.653
810.21 850.981
815.816 847.16
824.669 843.215
829.954 834.163
819.675 826.388
822.075 824.213
823.487 820.051
828.346 815.693
830.796 813.509
797.255 817.514
797.206 813.024
794.853 810.669
794.684 806.229
795.622 802.249
797.699 798.72
799.865 796.658
802.948 812.203
809.858 808.817
818.045 807.317
822.687 801.582
826.182 798.401
803.984 824.692
801.774 822.288
799.53 819.896
809.607 825.399
815.203 826.115
804.92 850.171
805.103 847.086
805.378 842.46
805.557 839.378
811.183 837.061
815.885 832.731
820.522 829.935
789.251 829.53
788.172 826.048
788.186 823.023
785.929 822.136
781.409 820.361
792.617 829.351
797.134 828.097
801.666 826.842
774.525 843.538
777.913 840.294
781.306 837.057
783.572 834.903
785.841 832.752
777.429 861.738
778.573 859.128
779.763 854.984
779.88 850.387
777.739 847.954
775.588 845.521
779.596 862.632
782.832 863.979
784.98 864.88
789.281 865.17
793.596 863.949
799 861.675
802.255 860.01
805.599 856.808
806.813 854.196
742.519 847.398
745.879 844.1
748.143 840.362
748.171 838.813
746.009 837.89
748.006 846.57
752.423 845.289
755.755 843.558
759.061 843.374
763.469 843.641
770.107 843.272
732.263 859.002
733.475 856.295
736.883 852.94
740.27 849.608
736.58 860.81
742.033 863.034
737.216 876.905
741.749 877.021
746.277 875.611
748.531 874.915
754.149 870.901
758.623 868.025
763.069 866.7
767.499 865.391
771.915 864.098
737.276 873.792
737.355 870.669
738.551 867.973
740.845 865.719
711.609 873.328
718.502 869.543
720.965 865.611
724.359 863.771
729.966 861.264
709.666 870.757
706.575 869.336
704.722 866.706
702.903 864.054
704.406 859.574
589.814 817.838
589.045 815.116
593.678 815.98
597.728 814.043
601.761 815.305
605.695 816.65
607.997 816.867
614.979 822.257
613.4 819.491
594.603 834.784
593.622 831.314
593.014 829.162
592.034 825.693
590.674 820.881
600.001 834.234
602.859 833.581
606.387 832.02
608.52 830.766
611.426 830.112
613.584 827.279
597.993 846.783
600.573 846.288
603.863 844.908
607.897 844.148
612.804 842.379
617.115 841.479
622.23 841.18
627.531 839.216
631.404 837.546
635.417 834.223
639.42 832.492
643.486 830.732
646.884 826.721
601.755 860.093
605.36 859.17
609.104 857.554
613.409 856.668
616.276 856.087
620.739 853.562
623.806 851.305
627.604 849.687
632.31 847.033
635.414 846.339
641.03 844.235
645.29 840.788
647.945 837.719
650.604 834.651
655.855 830.145
605.047 871.744
607.837 869.679
611.244 868.289
614.692 866.893
616.831 865.707
619.005 864.5
622.635 863.005
626.358 861.454
629.545 859.141
634.33 856.456
636.986 853.376
641.252 849.921
644.848 845.788
647.396 844.359
650.731 843.548
608.482 883.902
611.555 881.743
614.816 880.574
617.853 878.398
620.071 877.189
623.734 875.71
629.011 873.843
635.552 870.695
638.737 869.966
643.033 868.066
647.116 863.615
651.161 859.201
655.173 854.819
661.35 864.084
662.749 861.17
664.375 856.545
666.932 850.883
672.877 845.995
665.877 863.652
670.209 864.921
672.454 862.599
676.377 861.457
680.827 856.863
679.788 875.389
682.518 871.207
685.431 865.357
685.928 861.923
676.605 871.372
672.365 868.473
684.306 883.917
686.86 881.412
692.313 880.433
694.31 881.408
697.37 882.831
703.22 880.071
706.918 876.445
678.755 880.735
680.352 877.712
681.492 882.35
635.187 948.919
644.622 942.398
652.698 938.41
664.725 929.404
669.927 926.245
678.155 920.254
687.086 914.973
692.743 911.145
698.176 907.479
705.978 903.01
717.173 895.14
725.554 888.42
732.588 881.473
618.307 908.684
622.157 904.702
629.065 898.919
637.07 894.72
643.325 888.351
648.865 884.054
650.409 878.33
654.725 871.042
658.415 865.745
622.97 923.138
630.855 916.773
635.738 913.319
641.982 908.536
647.526 905.8
652.418 902.383
658.685 897.639
663.558 894.264
668.41 890.918
673.231 887.606
676.22 883.24
631.314 933.995
635.276 931.613
645.736 922.028
653.78 917.214
661.085 911.785
665.114 909.398
673.627 902.792
680.368 897.808
682.532 892.856
684.588 887.98
597.134 843.74
596.526 841.588
595.756 838.866
594.987 836.145
600.939 857.206
599.818 853.239
599.21 851.087
598.602 848.935
604.439 869.592
603.831 867.44
603.223 865.288
602.363 862.245
607.667 881.015
607.123 879.09
606.515 876.939
605.655 873.895
609.57 887.751
610.658 891.601
611.474 894.487
612.561 898.337
613.683 902.304
615.069 907.211
517.455 509.764
520.073 511.228
499.138 588.757
499.103 586.408
499.989 584.505
500.42 581.202
501.78 578.336
503.153 575.463
505.449 570.665
506.815 567.785
509.979 565.754
511.27 562.874
511.72 559.528
510.485 557.668
511.476 555.683
512.561 553.655
516.826 570.895
514.339 571.094
511.476 572.222
508.676 573.323
507.741 575.255
506.34 578.153
509.518 578.479
511.304 579.345
511.218 581.737
508.525 582.798
506.726 584.288
505.828 586.212
504.944 588.13
503.182 589.596
500.482 588.254
496.875 588.806
495.521 589.3
494.163 589.792
493.673 588.393
493.183 586.996
491.321 586.085
489.449 585.169
488.51 584.709
486.625 583.783
487.02 580.518
486.524 579.122
486.028 577.727
485.035 574.938
484.538 573.545
485.446 571.686
485.405 569.366
485.364 567.048
485.323 564.732
485.282 562.418
484.276 559.651
483.718 555.962
484.635 554.115
484.069 550.442
484.01 548.149
484.395 544.933
485.29 543.078
485.178 540.772
486.488 537.978
487.664 532.895
488.223 528.68
487.336 525.003
486.759 523.672
485.295 526.29
483.751 529.05
481.798 532.541
479.845 536.032
477.356 540.482
475.403 543.973
472.963 548.336
471.01 551.827
469.466 554.587
468.002 557.206
466.537 559.824
464.584 563.315
463.12 565.933
461.167 569.424
459.623 572.184
457.671 575.675
455.658 579.273
454.193 581.891
452.729 584.51
451.185 587.27
449.641 590.029
448.098 592.789
446.085 596.388
445.108 598.133
443.565 600.893
442.021 603.653
440.477 606.413
439.013 609.031
437.06 612.522
435.516 615.282
434.052 617.9
486.535 606.733
485.467 603.916
485.359 601.568
484.307 598.751
484.213 596.406
485.508 593.598
485.867 590.323
485.799 587.986
485.737 585.651
506.997 608.803
505.181 607.901
503.744 606.052
501.009 604.694
498.255 603.333
495.483 601.967
495.383 599.622
494.792 595.878
494.223 592.134
524.917 595.831
522.301 597.75
520.823 599.179
518.541 600.142
517.842 602.04
518.322 603.449
519.639 605.32
519.021 607.199
531.854 617.117
530.083 616.282
527.512 614.978
525.814 614.089
524.113 613.191
521.815 610.903
519.561 608.596
517.016 607.222
514.104 606.797
512.01 606.833
509.525 607.817
528.249 635.482
525.04 634.236
521.901 632.978
518.183 633.565
514.79 633.221
511.117 630.57
508.776 630.639
505.813 629.332
502.871 628.016
500.157 629.014
497.228 627.683
494.703 625.4
493.557 622.613
492.424 619.821
491.706 616.081
492.506 614.196
490.87 609.992
488.023 608.605
535.885 633.419
533.352 634.401
530.688 635.393
525.52 636.494
522.756 637.513
519.968 638.538
516.481 638.216
512.658 638.821
508.841 639.422
504.413 638.649
501.016 638.294
497.632 637.93
447.816 643.219
446.366 641.297
445.446 640.828
444.377 637.898
442.366 634.468
440.889 632.5
439.747 629.504
438.235 627.509
437.637 625.994
437.33 623.421
436.663 621.846
435.923 620.196
450.597 644.614
448.741 643.684
455.965 642.568
454.617 643.076
452.336 643.12
485.824 632.595
483.464 632.636
481.515 631.724
478.596 630.344
476.094 628
472.626 625.166
469.719 623.736
465.842 621.804
462.934 620.336
459.619 619.81
456.875 620.737
453.747 622.633
454.886 625.569
456.412 627.525
457.534 630.441
456.735 632.382
456.088 636.754
455.286 638.704
496.639 637.492
493.673 636.172
490.721 634.84
487.78 633.497
496.428 640.762
494.621 642.215
491.816 643.233
490 644.69
485.008 634.491
483.211 635.937
479.871 635.525
477.098 636.515
473.914 638.461
473.086 640.374
485.637 643.875
482.275 643.49
481.858 644.442
478.506 644.051
476.139 644.105
474.611 642.243
471.148 639.455
469.215 638.531
467.286 637.601
463.99 637.16
462.213 638.62
461.94 641.988
471.287 641.831
468.939 641.872
466.599 641.912
464.265 641.95
539.093 648.415
536.311 648.593
532.417 648.382
528.207 649.082
525.585 649.229
524.31 652.044
521.295 653.13
519.362 654.615
515.779 654.343
513.266 654.469
512.231 654.057
511.197 653.644
523.407 648.433
521.25 647.628
518.713 647.753
515.55 646.524
513.7 647.989
512.879 649.87
512.045 651.756
508.286 654.706
505.815 654.818
501.913 655.453
498.032 656.08
494.597 655.751
491.177 655.413
488.763 655.5
487.345 656.02
487.209 653.68
487.068 651.34
487.912 649.438
489.168 646.588
460.575 642.49
458.265 642.529
485.498 657.492
484.636 659.401
481.803 660.443
479.521 662.877
505.034 666.946
502.573 667.066
499.118 666.761
495.675 666.449
492.685 665.176
489.266 664.85
485.859 664.518
482.466 664.179
519.901 663.83
517.837 663.02
515.776 662.207
512.692 660.979
508.286 662.596
507.392 664.501
540.954 655.494
538.639 657.056
535.356 658.218
531.095 658.972
529.04 660.492
525.96 661.612
522.915 662.725
518.492 666.698
517.078 669.571
515.662 672.45
513.649 671.628
512.641 671.216
510.627 670.391
508.612 669.563
506.597 668.734
543.817 674.31
542.242 674.921
540.106 676.519
538.967 678.513
535.411 680.656
532.007 680.394
529.096 679.155
528.628 677.77
524.672 676.134
521.681 674.908
519.679 674.089
517.672 673.27
476.695 663.921
473.772 662.609
471.398 662.69
469.464 661.808
467.535 660.923
466.044 659.073
464.128 658.181
462.218 657.286
461.266 656.837
459.368 655.938
457.9 654.067
456.435 652.19
454.972 650.307
453.512 648.417
452.054 646.52
547.892 682.897
544.475 685.006
540.226 686.638
536.474 687.296
530.82 687.111
525.574 685.975
522.196 685.689
518.802 685.403
514.925 686.082
511.517 685.793
509.553 684.957
508.048 683.158
507.989 680.816
506.469 679.021
503.489 677.769
500.052 677.471
497.072 676.21
493.645 675.903
488.788 676.124
486.814 675.273
484.303 673.033
482.335 672.175
479.294 668.534
478.213 665.751
503.701 684.789
500.281 684.491
498.836 685.032
493.445 683.886
489.95 681.234
488.878 678.467
510.582 687.722
508.209 690.195
505.789 690.319
501.861 688.637
497.992 689.3
492.61 688.153
491.17 688.692
488.746 688.808
485.794 687.536
482.392 687.222
481.786 683.485
480.725 680.709
476.808 678.994
473.881 677.701
473.8 675.347
474.158 672.032
473.095 669.242
472.03 666.448
459.984 659.735
459.123 661.667
457.824 664.563
445.703 645.715
444.901 647.687
552.842 698.2
549.244 698.84
545.748 699.429
541.846 698.594
538.759 698.219
536.518 698.301
532.444 697.511
529.221 697.178
525.962 696.854
521.724 696.111
517.908 694.41
514.553 694.109
509.287 695.317
505.444 695.981
501.072 695.258
497.671 694.957
494.265 694.654
489.418 694.89
485.555 695.546
482.15 695.237
477.769 694.498
475.81 693.645
473.854 692.79
473.79 690.435
472.294 688.613
470.801 686.79
468.34 684.532
470.144 680.683
472.986 679.624
472.358 690.969
470.41 690.11
468.009 690.212
464.646 689.879
462.257 689.975
460.331 689.105
457.953 689.195
457.908 686.831
455.498 684.552
454.546 684.112
453.596 683.672
451.701 682.788
449.814 681.902
452.524 676.132
451.625 678.056
450.721 679.98
458.335 665.972
459.357 668.786
460.821 670.632
461.846 673.438
461.913 675.802
460.062 677.29
456.756 676.934
454.412 677.016
451.092 674.284
449.667 672.434
449.622 670.063
447.28 667.765
446.749 663.975
447.616 662.039
447.556 659.651
446.571 656.809
455.571 667.015
452.374 669.023
446.497 654.408
445.5 651.546
445 650.111
438.208 668.051
436.415 667.16
435.971 665.756
435.528 664.352
435.525 661.983
435.083 660.575
434.641 659.166
435.92 656.249
436.758 654.293
438.876 651.791
440.58 650.27
443.59 648.216
444.81 658.308
443.525 661.222
441.317 663.682
438.64 664.722
447.934 681.013
446.063 680.122
446.039 677.757
444.634 675.906
442.786 675.012
440.949 674.117
439.122 673.221
438.666 671.817
438.661 669.456
436.846 675.632
434.113 676.625
444.675 680.634
442.83 682.101
440.515 682.155
437.747 680.796
436.377 678.937
435.903 682.24
433.139 683.213
431.286 684.635
430.344 686.518
428.514 685.57
426.693 684.616
424.88 683.655
422.663 681.284
424.118 678.529
427.747 678.085
430.91 678.539
433.185 678.516
455.122 690.245
451.803 689.886
448.498 689.517
446.609 688.625
443.79 687.28
442.866 689.196
440.067 690.203
436.339 690.736
432.619 691.24
430.77 690.295
430.319 688.876
444.823 701.969
443.394 700.103
442.915 698.688
439.619 698.285
437.74 697.366
434.933 695.974
432.6 695.99
432.608 693.612
471.963 694.289
469.097 695.36
466.233 696.429
462.909 698.461
459.584 700.493
456.725 701.555
453.868 702.615
452.441 703.143
449.101 702.786
446.725 702.864
432.291 621.047
430.827 623.665
428.814 627.263
426.631 631.166
424.618 634.765
422.129 639.215
419.5 643.915
417.059 648.279
413.972 653.798
411.531 658.162
409.578 661.653
407.565 665.251
405.076 669.702
403.532 672.461
401.043 676.912
400.067 678.657
398.602 681.275
397.138 683.894
395.594 686.653
394.617 688.399
393.153 691.017
391.688 693.635
390.224 696.254
388.68 699.013
386.667 702.612
384.654 706.21
382.702 709.701
380.749 713.192
430.238 710.42
427.904 708.011
426.045 704.613
424.191 701.206
422.347 697.793
419.117 694.802
416.388 690.853
413.703 686.912
411.477 684.414
409.81 681.054
408.017 679.976
406.216 678.882
403.442 677.198
434.927 715.175
433.046 714.251
430.704 711.869
442.938 703.451
442 705.385
439.644 707.839
439.649 710.236
437.288 712.702
453.975 712.116
451.573 712.215
448.217 711.869
444.402 712.485
440.128 714.064
437.287 715.112
423.974 733.137
421.703 730.751
418.962 729.35
417.577 729.895
414.343 732.023
414.764 733.525
414.211 737.087
414.123 739.612
414.914 742.576
414.796 745.083
415.18 746.551
476.352 714.856
473.914 714.977
471.009 716.066
468.103 717.156
464.687 716.85
460.806 717.511
458.381 717.626
455.463 716.333
454.966 714.928
460.2 708.998
457.322 710.072
455.413 711.579
457.791 709.102
456.323 707.265
454.86 705.425
479.989 704.766
477.101 705.849
473.749 707.898
470.857 708.981
467.453 708.668
464.565 709.749
462.147 709.859
478.943 701.987
475.998 700.711
473.117 701.789
469.721 701.472
467.308 701.581
464.434 702.654
463.505 704.588
462.574 706.523
484.912 706.884
481.957 705.614
483.008 708.392
480.115 709.477
478.73 712.377
506.671 705.816
504.723 704.968
502.771 704.121
500.36 704.239
498.926 704.781
496.509 704.9
494.089 705.019
491.209 706.103
489.241 705.258
486.814 705.377
438.833 747.394
435.887 748.552
432.947 749.717
430.013 750.89
427.196 749.631
425.851 747.775
424.512 745.908
535.587 700.244
532.866 701.304
530.131 702.368
525.522 702.567
521.801 703.209
518.504 702.889
515.183 702.574
510.935 704.195
508.546 704.31
478.575 725.135
477.519 722.355
476.934 718.606
505.319 708.711
503.525 712.57
486.859 722.822
485.405 723.367
482.953 723.493
480.036 724.587
504.59 715.349
504.682 717.703
502.367 720.171
499.054 722.216
495.725 724.264
492.29 723.963
488.849 723.664
500.135 712.263
497.266 713.345
496.363 715.275
494.471 716.783
492.575 718.291
489.226 720.344
477.641 727.073
476.703 729.012
475.763 730.953
422.562 747.512
420.609 749.124
419.948 752.61
472.296 730.666
469.83 730.798
464.39 729.669
458.98 728.531
452.639 729.337
448.754 727.622
445.859 726.324
442.029 722.17
439.651 719.855
437.284 717.524
560.558 721.142
558.274 720.599
555.4 718.637
552.872 718.099
550.192 717.599
547.884 718.561
545.504 719.542
543.062 720.536
542.373 722.451
542.278 725.774
542.237 729.089
539.405 727.733
537.52 726.833
533.954 727.405
532.629 727.918
528.987 728.507
527.246 729.983
524.51 731.024
521.75 732.069
519.955 733.552
517.738 735.995
514.331 735.663
512.334 734.805
509.767 732.561
507.344 732.669
504.477 733.743
502.598 735.244
500.268 737.709
496.346 738.372
492.861 738.075
489.83 736.817
486.804 735.56
484.248 733.335
480.77 733.047
478.765 732.21
565.391 749.229
562.664 751.611
559.098 753.539
556.796 755.902
554.544 758.268
551.655 759.269
548.871 757.024
546.387 757.09
542.562 754.403
539.43 753.093
537.351 752.22
535.279 751.348
533.317 747.197
532.398 743.474
530.751 741.646
526.964 742.241
523.767 744.233
520.938 745.278
519.109 746.757
517.267 748.239
515.414 749.723
533.487 752.807
530.646 753.835
526.358 755.389
525.158 758.24
547.251 764.032
544.107 762.733
538.868 760.568
536.002 761.593
532.47 761.247
527.889 760.476
549.834 760.709
549.066 762.586
523.075 757.384
520.995 756.529
518.918 755.675
517.673 752.914
516.026 751.106
511.914 749.403
509.005 750.47
505.048 751.122
500.486 750.401
497.399 749.143
494.319 747.888
490.683 745.253
487.622 744.001
485.036 741.783
481.994 740.533
477.951 738.866
476.883 736.09
475.821 733.313
500.18 753.705
498.383 757.552
495.974 760.024
492.495 762.087
522.261 759.287
518.718 758.961
514.324 760.552
513.672 764.793
513.873 767.124
545.436 765.481
543.619 766.933
541.799 768.387
539.585 770.788
538.807 772.677
537.637 775.512
534.725 776.549
530.727 777.165
525.631 777.366
521.158 778.951
517.072 779.596
514.045 780.668
510.998 781.745
506.843 782.415
506.206 781.045
504.491 779.262
502.784 777.479
500.628 776.655
498.937 774.872
495.252 774.601
492.637 774.746
489.425 773.521
487.29 772.706
485.16 771.892
483.035 771.079
481.975 770.673
479.859 769.861
535.514 774.657
533.391 773.803
531.267 772.949
528.08 771.672
524.895 770.397
521.712 769.125
519.173 769.231
515.991 767.966
515.775 776.853
513.624 776.017
510.402 774.765
508.699 772.976
510.018 770.107
511.951 768.614
499.247 771.577
498.035 768.829
496.375 767.041
493.669 764.84
490.4 761.261
488.308 760.437
486.316 761.959
483.747 762.106
487.166 757.679
486.599 756.299
485 754.506
481.904 753.268
477.793 751.618
475.745 750.794
474.186 748.997
472.636 747.198
471.093 745.397
468.55 743.18
474.776 752.739
471.752 753.865
468.72 754.995
474.454 738.587
471.486 739.699
480.616 760.878
478.049 761.03
475.481 761.186
486.127 769.957
484.975 767.206
484.883 764.862
466.539 742.35
463.046 742.08
460.572 744.6
458.582 746.146
457.585 748.108
473.407 760.37
471.34 759.555
469.777 757.764
454.597 746.867
453.116 745.054
451.642 743.236
451.157 741.833
465.162 754.745
462.628 754.905
447.722 741.561
444.774 742.696
442.836 741.853
440.406 741.999
439.947 740.581
439.029 737.74
436.172 736.446
432.394 734.7
430.074 732.373
428.248 729.022
426.87 727.108
426.421 725.647
426.445 723.186
426.464 720.728
426.007 719.263
425.089 716.327
425.096 713.873
426.963 712.394
428.365 711.896
424.504 729.656
462.116 753.517
460.597 751.717
459.087 749.914
438.89 744.982
478.243 768.079
476.141 767.268
474.544 765.484
418.125 751.77
416.84 749.898
415.56 748.015
462.138 765.347
460.082 764.541
458.034 763.734
454.979 762.524
454.486 761.135
453.505 758.353
452.015 756.553
450.019 755.737
448.548 753.931
445.587 752.699
443.626 751.875
441.675 751.048
440.25 749.224
474.494 763.132
478.308 770.427
475.197 771.562
472.582 771.73
470.478 770.925
468.892 769.145
467.825 766.385
471.958 765.647
469.372 765.813
464.203 766.153
467.295 765.005
465.735 763.218
464.184 761.429
463.667 760.045
461.623 759.232
461.112 757.845
460.604 756.457
461.11 755.477
447.224 767.828
447.29 765.447
446.821 764.055
445.355 762.259
443.9 760.458
441.394 760.642
437.382 761.421
433.929 761.207
431.582 758.985
429.261 756.753
425.496 755.105
422.707 753.861
461.104 767.308
459.028 768.87
456.943 770.435
453.818 771.606
450.745 770.412
449.247 768.627
486.323 774.639
484.276 776.169
482.218 777.701
480.147 779.237
475.914 779.976
473.771 779.176
471.636 778.378
468.988 778.555
467.417 781.484
467.431 783.834
465.293 785.393
463.141 786.957
445.133 769.411
442.029 770.601
438.365 772.794
436.244 774.394
469.134 794.975
469.65 791.658
471.245 788.734
472.821 785.813
473.86 783.866
474.891 781.921
461.54 785.192
459.953 783.426
457.833 782.64
454.123 782.446
450.914 783.635
447.783 782.464
445.145 782.673
442.056 781.505
440.013 780.726
439.567 779.341
437.545 778.56
436.107 776.782
434.259 773.607
431.307 772.426
429.356 771.637
427.419 770.848
425.497 770.058
422.641 768.871
420.756 768.078
418.885 767.285
419.088 764.852
416.883 762.628
414.705 760.392
411.451 760.206
407.672 761.066
405.356 761.305
412.883 746.72
411.113 745.849
409.355 744.972
407.105 745.143
406.085 747.257
406.252 751.28
406.921 754.218
406.157 757.77
403.921 761.95
401.054 763.253
398.193 764.573
395.922 764.855
391.657 766.889
414.386 769.156
411.646 767.975
409.84 767.187
407.737 764.972
416.46 767.51
415.749 774.791
415.996 772.369
414.726 770.569
424.331 778.284
422.396 777.508
419.524 776.344
430.632 781.997
430.81 779.609
429.415 777.829
427.453 777.05
425.892 777.666
438.864 782.714
437.265 783.321
434.652 783.544
432.635 782.771
492.762 777.082
492.89 779.416
491.933 781.343
489.881 782.866
486.727 783.99
485.24 786.89
483.737 789.791
481.704 793.663
479.565 795.204
478 798.113
475.772 797.327
473.552 796.542
472.444 796.15
462.053 788.915
460.955 790.874
457.685 792.058
454.914 794.618
468.049 796.926
468.064 799.266
466.963 801.217
463.623 802.397
453.771 796.585
452.618 798.553
451.454 800.521
462.495 804.353
461.356 806.309
460.208 808.267
459.048 810.225
460.093 817.615
461.267 815.659
460.706 814.301
459.597 811.585
451.11 794.446
447.901 793.292
444.605 794.501
441.761 797.089
438.587 795.947
434.836 795.8
430.487 796.656
428.204 798.273
423.464 797.768
420.424 796.641
416.776 796.518
413.49 797.78
411.183 799.418
409.219 798.674
407.272 797.93
404.387 796.815
402.487 796.073
400.606 795.332
398.744 794.592
413.954 777.838
411.804 779.486
408.716 780.757
407.469 782.791
404.647 785.465
450.279 802.491
447.397 805.068
443.385 807.275
439.495 807.137
436.249 806.011
432.837 807.249
429.414 808.492
426.391 811.108
422.932 812.363
419.082 812.254
417.66 810.516
414.549 809.409
413.177 807.668
411.493 804.551
410.84 801.8
412.365 774.646
409.927 774.894
405.991 775.788
404.146 778.859
403.173 782.301
403.45 783.696
404.288 787.87
402.988 789.899
401.674 791.925
400.083 792.567
427.457 783.228
426.858 784.231
426.648 786.619
424.816 789.625
422.203 789.868
419.6 790.114
417.007 790.363
414.09 789.23
414.386 786.834
413.1 785.065
409.638 784.941
406.5 786.216
429.045 782.612
425.481 782.458
424.712 779.677
396.901 793.853
395.987 793.484
394.174 792.747
393.275 792.38
389.928 792.295
387.305 791.202
392.601 763.331
392.116 760.433
391.62 757.507
391.11 754.55
390.581 751.557
390.027 748.521
389.931 744.286
389.282 741.113
388.575 737.858
387.794 734.497
387.367 732.766
386.418 729.17
384.637 723.248
383.002 718.613
381.893 715.846
388.464 787.788
388.934 785.384
390.043 781.948
391.121 778.494
391.323 774.654
391.503 770.787
391.885 768.316
461.401 801.626
459.19 800.857
455.317 800.686
455.083 810.066
452.769 811.652
450.439 813.242
448.092 814.836
444.601 816.06
470.558 821.029
470.522 818.702
470.489 816.375
470.457 814.046
470.983 810.742
469.815 808.024
473.184 806.852
475.402 805.298
478.733 804.139
478.662 801.809
478.592 799.477
469.416 822.974
467.684 825.893
466.516 827.84
464.744 830.763
463.549 832.713
462.947 833.688
442.986 814.327
440.129 814.57
436.633 815.807
434.231 817.42
431.15 820.028
461.736 835.639
458.679 838.198
456.808 841.131
454.315 842.722
451.802 844.317
449.268 845.916
447.294 848.861
504.389 784.875
501.278 785.972
497.522 785.708
496.098 788.591
495.766 791.88
495.914 794.207
496.065 796.532
497.343 799.258
572.532 766.968
571.235 769.779
570.028 772.589
567.969 774.964
564.918 776.921
562.181 777.944
560.446 779.397
557.668 780.422
553.824 781.015
548.891 781.178
544.97 781.776
543.15 783.235
541.319 784.696
539.091 787.104
538.316 788.994
537.539 790.885
559.737 781.283
557.993 782.74
556.241 784.197
555.532 786.086
554.825 787.976
553.058 789.432
551.637 789.944
548.775 790.968
546.967 792.424
544.433 792.508
541.507 793.538
539.714 791.738
535.364 790.033
532.789 790.13
530.607 789.284
528.426 788.439
525.154 787.175
521.461 786.866
517.99 788.884
514.921 789.957
512.936 791.45
512.047 793.357
535.666 792.35
533.78 793.817
532.981 795.708
529.965 796.756
525.812 797.391
523.59 796.555
520.941 796.67
518.282 796.79
516.73 797.327
515.614 796.913
513.826 795.135
508.47 795.398
503.734 797.042
500.549 798.147
452.402 823.35
449.464 823.589
445.892 824.817
442.302 826.052
440.001 825.316
515.852 799.23
514.968 801.133
515.209 803.448
514.317 805.351
512.968 808.207
509.078 807.938
505.647 806.722
501.266 807.425
496.857 808.14
494.719 809.662
492.565 811.187
492.714 813.506
494.033 816.218
494.7 817.573
493.688 819.493
456.599 818.819
453.629 821.386
495.244 800.777
491.998 801.901
487.715 804.96
484.513 808.427
482.412 812.292
480.813 815.193
478.649 819.064
490.304 820.63
485.712 821.387
482.173 820.224
461.815 819.348
461.207 822.656
458.238 825.215
454.671 826.428
451.633 829
449.104 832.929
444.137 836.133
440.959 838.728
439.092 839.353
441.938 822.353
443.213 820.379
443.346 818.034
436.706 838.632
436.872 836.293
436.367 834.943
435.868 833.591
433.536 832.866
431.219 832.142
476.928 819.648
474.029 819.85
444.14 849.126
440.985 849.396
439.748 849.039
437.545 826.927
435.07 828.541
432.577 830.159
430.266 823.374
426.676 824.631
423.762 824.898
420.446 823.805
439.88 846.71
440.015 844.379
439.477 843.034
439.619 840.701
429.847 834.126
427.3 835.751
427.164 819.921
424.291 820.183
421.828 821.811
423.836 834.672
420.407 833.592
418.856 831.874
414.776 831.791
411.473 834.431
408.13 837.075
405.546 834.996
402.26 833.916
427.066 838.097
425.656 840.084
423.055 841.716
419.26 842.996
416.188 843.283
413.537 844.926
409.3 844.864
406.233 845.157
403.944 844.448
400.547 843.382
401.323 842.378
400.637 839.654
401.07 837.287
417.555 824.075
416.852 825.074
413.245 826.346
408.924 824.894
405.662 827.536
404.181 829.542
402.685 831.548
400.095 833.194
397.949 832.471
395.054 832.751
393.223 833.393
390.604 835.042
388.763 835.685
386.121 837.335
384.271 837.978
380.568 839.263
377.889 840.915
376.667 839.166
376.479 837.787
375.297 836.034
374.963 833.273
374.803 831.893
375.524 821.622
376.171 819.248
378.346 814.877
378.815 811.136
380.161 807.766
381.478 804.393
382.764 801.015
384.189 799.003
385.421 795.614
385.936 793.229
374.498 829.134
374.352 827.755
375.011 825.375
375.665 822.998
382.189 854.007
381.65 851.268
380.553 850.909
380.301 849.536
378.982 847.801
378.751 846.425
378.527 845.048
378.308 843.671
378.096 842.293
398.365 858.911
395.178 859.224
392.818 858.53
389.318 857.485
386.7 855.422
384.433 854.716
420.301 855.419
417.103 855.718
413.908 856.019
409.944 857.323
406.745 857.631
403.551 857.941
400.36 858.252
435.901 850.301
432.032 851.57
428.142 852.846
424.231 854.129
576.27 785.658
574.719 786.242
572.865 787.769
570.748 790.242
567.423 805.003
567.181 801.724
567.745 799.829
569.364 798.379
570.947 796.916
572.508 795.438
571.093 792.608
583.52 804.607
582.444 805.071
578.964 803.582
577.336 805.932
574.266 807.776
571.668 807.774
569.951 804.981
564.579 805.973
561.375 807.886
558.802 807.935
554.758 808.49
551.048 808.121
499.786 823.777
496.725 821.635
520.115 812.975
517.368 813.103
513.706 815.138
510.463 816.231
506.72 818.284
504.11 820.748
553.065 792.7
550.927 795.097
548.764 797.493
545.476 799.457
542.144 801.425
541 804.251
540.231 806.135
539.457 808.017
535.286 808.631
530.356 807.894
525.407 807.17
521.852 809.182
567.674 788.95
565.272 789.038
562.524 790.07
560.476 792.478
558.75 793.934
557.748 796.77
555.653 799.161
554.625 801.986
552.475 804.368
550.652 805.811
585.296 812.037
583.422 813.349
580.23 814.231
577.465 814.222
574.757 814.222
572.087 814.231
570.246 815.62
567.959 814.725
565.338 814.759
562.723 814.8
559.759 815.778
556.784 816.766
553.794 817.762
551.925 819.195
551.189 821.06
550.077 823.857
549.567 808.626
548.079 809.132
547.34 811.007
545.462 812.454
544.706 814.329
542.42 816.717
541.646 818.592
540.868 820.468
547.777 823.007
544.324 821.735
539.716 820.046
537.012 820.145
533.544 818.891
530.82 819
528.083 819.113
525.76 818.287
523.868 816.516
521.987 814.745
523.74 819.766
521.703 821.248
518.024 823.274
514.299 825.311
512.917 828.161
511.521 831.012
511.794 833.313
517.728 838.558
515.737 836.81
513.759 835.061
525.245 834.5
523.604 835.038
521.513 836.524
519.851 837.067
538.533 822.862
537.739 824.739
535.77 826.2
533.376 828.605
530.599 828.72
528.575 830.193
526.533 831.67
552.847 830.213
552.057 828.858
551.27 827.503
550.856 825.215
564.507 827.155
565.568 824.388
565.146 822.107
564.722 819.823
565.428 817.975
502.824 831.488
502.107 830.138
501.889 827.832
501.183 826.481
500.482 825.13
562.666 828.57
560.468 830.914
558.616 832.338
556.755 833.767
508.892 833.467
506.463 832.674
504.036 831.882
554.799 831.99
549.792 831.228
546.71 832.252
544.78 833.7
542.035 833.801
540.462 834.321
537.691 834.429
534.499 835.481
531.275 836.54
528.863 835.723
474.007 856.498
469.52 856.363
465.03 856.238
459.889 854.785
456.059 853.7
451.644 851.28
449.789 849.58
515.585 840.054
512.182 841.156
510.184 839.413
509.905 837.115
509.634 834.816
500.617 833.005
499.614 834.917
501.063 837.611
500.791 840.867
500.522 844.122
497.207 847.559
494.148 847.747
489.809 847.559
473.216 852.856
471.256 851.148
470.515 847.499
471.704 845.56
472.883 843.621
488.172 850.44
487.069 852.362
485.956 854.285
488.912 843.914
488.743 841.61
486.798 839.883
472.81 841.309
471.509 838.621
469.643 836.901
467.2 836.153
497.169 834.135
494.728 833.356
491.768 833.539
489.489 835.074
488.42 836.997
483.769 840.083
480.168 841.254
477.113 841.466
509.276 855.636
510.728 852.786
512.161 849.937
512.319 846.695
512.011 844.401
512.953 842.502
556.047 835.622
555.694 836.55
554.988 838.406
552.285 838.495
550.746 839.007
548.012 839.103
544.885 840.137
540.956 843.05
538.964 844.512
535.725 845.569
533.687 847.04
532.039 847.574
531.216 849.455
571.275 829.755
567.9 828.454
556.967 847.507
557.636 845.651
557.469 842.45
555.81 839.755
379.657 715.144
378.114 717.904
376.57 720.663
374.81 723.81
373.718 725.762
372.337 728.23
370.794 730.99
369.413 733.459
367.869 736.218
365.798 739.921
363.615 743.824
361.855 746.971
359.842 750.569
357.829 754.168
355.388 758.531
353.844 761.291
352.301 764.051
350.836 766.669
349.745 768.621
348.201 771.381
346.82 773.849
350.264 774.58
348.826 775.069
348.153 774.647
347.539 774.248
425.345 862.815
423.554 861.131
422.529 858.452
555.097 848.949
553.551 849.463
551.996 849.98
548.856 851.018
547.271 851.539
544.071 852.587
542.963 855.393
540.45 854.578
537.547 854.703
534.623 854.832
533.356 854.428
532.497 853.084
532.056 850.799
528.716 848.647
525.355 849.728
523.222 851.215
522.34 853.104
522.293 856.335
529.992 855.503
527.015 855.644
525.303 856.187
520.557 856.884
517.516 857.04
514.459 857.2
511.866 856.417
507.491 856.198
504.397 856.374
501.29 856.556
499.99 856.172
496.868 856.361
494.271 855.598
492.434 856.175
489.838 855.417
487.248 854.662
484.101 854.871
482.238 855.459
480.367 856.05
477.192 856.271
430.29 866.521
429.727 865.187
427.891 863.507
440.35 883.128
441.767 881.169
441.814 878.867
439.811 877.2
437.83 875.531
437.205 874.204
435.26 872.533
432.023 870.516
431.438 869.186
456.837 878.09
454.772 876.414
453.4 873.762
452.055 871.108
450.062 869.428
448.09 867.746
443.451 867.676
440.826 866.978
436.912 865.933
433.602 866.225
537.839 883.277
535.388 881.539
532.971 879.803
531.002 877.126
528.654 875.392
526.767 872.716
526.702 869.492
524.887 866.814
523.109 864.135
521.365 861.456
519.201 859.721
422.592 864.454
421.846 865.447
419.588 868.426
419.362 870.753
417.838 872.74
417.072 873.733
494.943 879.076
496.049 877.166
495.764 874.881
495.486 872.594
496.573 870.683
496.837 867.439
497.906 865.529
497.636 863.239
496.842 861.903
496.587 859.61
482.467 875.743
482.275 873.453
482.088 871.162
481.908 868.869
481.148 867.538
481.564 864.28
480.081 861.613
478.624 858.943
476.013 858.203
436.235 882.107
433.506 881.428
429.435 880.414
425.99 880.726
423.136 882.366
470.905 873.795
470.79 871.5
472.638 868.6
472.522 866.302
471.088 863.638
471.6 860.369
472.809 858.433
469.656 875.729
465.647 876.948
461.543 875.881
459.525 876.498
481.281 877.665
480.082 879.588
477.913 877.898
475.763 876.208
473.018 875.483
515.211 883.441
512.864 881.724
510.543 880.007
509.644 878.675
508.754 877.342
507.872 876.009
508.012 872.775
508.157 869.54
509.152 867.64
507.965 864.016
506.315 861.342
506.001 859.052
450.126 892.401
451.505 890.456
451.469 888.167
452.836 886.221
452.803 883.928
454.158 881.981
455.502 880.035
447.29 891.718
444.463 891.036
441.646 890.357
438.839 889.681
421.197 880.708
420.046 878.057
418.927 875.401
414.997 874.39
410.83 875.71
408.231 875.04
408.524 872.707
405.964 872.034
403.421 871.36
400.896 870.686
438.877 887.385
438.923 885.087
400.452 869.345
398.776 867.663
399.167 865.313
397.537 863.623
397.139 862.274
399.663 883.701
399.165 882.372
398.677 881.042
398.197 879.71
397.726 878.376
397.264 877.041
397.633 874.7
399.271 872.692
421.62 884.343
418.729 885.988
414.452 887.309
410.15 888.637
406.626 888.979
404.718 887.332
403.649 884.684
402.316 884.356
514.623 890.839
515.626 888.945
515.662 885.72
436.676 892.616
435.224 894.573
433.032 897.509
377.052 865.216
378.495 861.817
379.927 858.418
381.625 856.389
398.218 889.35
397.699 888.027
398.016 885.701
427.27 898.478
423.665 898.804
420.055 899.136
415.665 900.457
412.816 899.814
410.768 898.183
409.539 895.561
406.163 893.601
402.839 891.639
400.927 889.997
374.756 874.726
375.325 872.352
375.898 869.975
376.474 867.596
429.337 918.322
428.572 917.027
427.814 915.733
426.318 913.14
424.104 911.521
421.154 910.878
419.682 910.558
417.507 908.94
416.123 906.338
414.774 903.732
448.437 911.267
446.885 908.659
444.647 907.019
441.713 906.35
437.326 905.353
435.867 902.742
434.435 900.127
511.18 891.021
507.333 888.932
505.507 886.274
503.713 883.615
501.415 881.908
499.141 880.202
390.952 901.96
391.795 900.964
392.08 898.655
393.76 896.659
391.848 895.025
392.172 892.706
393.854 890.704
388.141 901.335
384.481 901.71
380.817 902.089
376.257 903.476
375.76 902.163
376.171 899.841
375.701 898.523
373.895 896.888
373.458 895.563
372.62 892.907
370.534 889.921
371.981 886.552
373.425 883.177
373.074 881.832
373.63 879.466
374.191 877.098
455.902 896.061
454.464 895.717
452.285 894.059
444.055 912.533
441.143 914.138
436.727 915.417
433.787 917.03
488.233 898.339
485.289 897.612
482.357 896.888
478.606 894.848
474.895 892.813
469.941 892.708
462.895 893.231
460.797 893.849
458.692 894.47
490.668 889.004
489.232 888.636
486.367 887.902
485.535 886.578
482.693 885.848
479.86 885.122
479.667 882.836
480.875 880.914
491.828 887.092
490.978 885.767
492.126 883.854
490.451 881.2
492.987 879.659
493.553 906.256
490.534 905.525
487.529 904.798
483.672 902.757
481.96 900.122
477.547 899.046
474.619 898.333
469.595 898.232
465.236 897.178
461.674 897.446
458.783 896.752
493.259 903.984
492.964 901.711
490.587 900.024
491.22 893.562
490.035 895.472
490.942 891.283
548.465 880.057
544.984 881.125
541.441 882.198
529.607 887.338
526.704 886.552
524.269 884.825
519.972 883.656
373.015 832.522
370.268 832.772
367.652 834.401
364.08 835.643
361.441 837.266
358.79 838.887
469.576 908.294
467.266 906.633
464.974 904.974
462.026 904.28
458.302 902.278
455.298 899.312
455.22 897.03
511.438 911.672
508.308 910.918
505.199 910.168
500.57 909.051
498.11 907.36
495.068 906.623
570.816 837.956
569.035 839.367
568.392 841.207
567.757 843.048
567.129 844.891
565.657 845.392
563.859 846.819
560.863 847.832
558.16 847.924
535.305 863.556
533.095 861.813
530.907 860.07
528.738 858.328
546.356 873.218
544.014 871.472
541.701 869.727
539.413 867.982
537.535 865.3
525.203 903.202
523.145 903.757
520.555 905.258
516.914 905.434
512.284 904.291
509.777 902.586
508.811 901.26
506.347 899.558
502.422 897.482
500.023 895.784
495.607 894.669
547.737 877.777
547.034 875.498
467.058 914.405
464.051 913.711
461.052 913.022
458.062 912.336
453.592 911.314
451.409 911.941
526.575 897.156
527.509 895.27
528.423 893.385
529.32 891.5
530.2 889.616
529.171 888.28
468.404 912.485
468.244 910.215
526.188 901.316
525.621 899.041
523.548 896.377
522.527 895.045
519.537 894.27
517.064 892.554
510.267 913.564
509.074 915.456
506.277 916.975
500.94 916.807
497.818 916.069
492.533 915.92
487.916 914.832
352.673 779.701
351.56 779.148
350.021 778.35
349.777 776.918
363.61 778.283
361.595 778.684
359.612 780.375
356.993 780.464
354.449 780.558
354.613 767.856
353.009 769.597
351.78 771.517
369.414 751.9
369.303 750.555
369.083 747.895
368.875 745.3
367.74 745.06
365.175 746.988
363.213 748.98
361.255 752.067
359.247 756.244
358.665 758.448
357.641 760.502
357.007 762.694
355.915 764.7
361.542 768.337
363.318 763.922
364.997 759.421
367.193 755.045
378.719 752.858
376.553 751.928
373.921 752.223
371.889 751.45
359.184 768.621
356.962 768.928
355.967 768.483
372.935 762.582
371.532 761.995
368.314 763.322
365.223 765.983
363.382 767.816
377.083 756.256
375.39 759.597
370.734 769.607
371.963 767.488
372.458 765.045
364.818 773.616
363.48 773.037
362.178 772.475
359.65 773.949
357.797 774.407
354.685 776.816
364.22 775.955
368.704 770.056
366.763 771.846
374.967 778.032
374.849 776.665
374.613 773.925
372.276 771.59
369.993 779.791
368.522 779.145
367.075 778.509
365.654 777.884
372.796 778.397
377.53 789.643
378.894 787.616
380.096 784.208
378.347 782.137
376.764 781.446
375.858 779.737
384.045 791.13
380.829 791.066
379.169 790.352
337.74 790.082
339.121 787.614
340.881 784.467
342.425 781.707
343.968 778.948
345.728 775.801
334.092 796.604
335.557 793.986
336.648 792.034
367.55 787.854
365.323 786.85
362.472 786.855
359.701 788.17
356.271 786.559
353.634 785.304
351.674 785.637
349.036 786.894
347.019 788.432
344.416 788.382
341.635 790.759
338.942 790.665
369.581 784.84
370.165 782.484
341.568 799.505
339.642 798.404
336.894 798.14
354.742 804.128
353.376 802.085
352.728 800.417
350.092 797.712
349.471 796.081
348.846 794.462
346.872 794.712
343.573 796.776
360.615 801.71
357.665 802.929
369.219 791.219
369.829 788.874
367.059 792.864
363.441 795.134
362.048 798.426
361.347 800.735
375.342 791.309
373.147 792.966
370.773 791.914
366.067 805.6
365.224 803.884
362.889 802.794
361.366 802.07
368.431 805.347
370.651 802.374
372.111 800.386
372.737 798.033
373.35 795.678
340.154 808.124
341.203 804.625
341.43 802.058
363.163 814.965
363.909 812.62
363.834 809.905
364.559 807.568
363.328 820.437
363.282 819.066
362.405 817.314
371.981 821.494
369.38 821.734
365.921 821.586
364.185 820.82
350.804 811.569
349.398 810.807
346.69 809.288
343.978 809.088
342.117 807.956
351.657 809.282
353.243 806.044
361.528 814.206
359.132 811.714
356.073 810.205
352.306 810.994
360.826 820.653
359.176 821.249
356.708 821.45
353.438 822.616
351.852 821.82
350.299 821.023
349.686 817.906
349.847 815.206
337.459 809.198
335.557 809.35
335.186 807.688
334.239 805.649
333.885 802.645
332.024 800.301
333.001 798.555
325.305 812.313
325.995 811.079
327.376 808.611
328.92 805.851
330.933 802.252
345.416 824.063
343.931 823.241
340.92 822.949
338.854 821.705
336.887 820.466
334.776 820.559
333.003 819.326
333.571 816.714
332.767 814.635
331.216 813.484
329.489 813.624
328.02 812.525
327.469 812.162
328.919 828.693
330.086 826.439
329.761 824.667
328.785 820.776
327.711 818.286
327.212 816.264
326.712 814.299
321.104 819.824
322.864 816.677
324.328 814.059
326.44 826.901
325.725 824.706
323.517 822.576
321.706 820.547
347.863 822.549
347.322 835.031
349.064 833.056
350.818 829.693
351.699 827.325
352.573 824.967
335.215 832.752
333.751 831.853
329.833 832.35
328.675 830.054
343.704 825.98
341.107 828.854
338.606 830.336
337.244 836.918
335.699 836.018
335.073 834.155
344.787 835.177
342.281 835.305
338.917 836.388
317.829 825.678
318.921 823.727
320.012 821.775
312.884 834.518
313.976 832.567
315.067 830.615
316.448 828.147
335.458 838.868
333.663 840.826
330.33 841.839
327.936 841.836
324.857 841.285
322.01 839.217
319.244 837.138
317.248 835.596
350.735 840.914
349.849 839.092
348.134 836.855
356.998 839.5
353.418 840.716
348.068 842.517
344.486 845.13
339.083 848.342
334.584 850.535
329.27 852.261
324.565 856.002
302.246 853.538
302.936 852.303
304.028 850.352
305.119 848.4
306.211 846.449
307.302 844.497
308.767 841.879
310.148 839.411
311.908 836.264
321.827 852.399
322.074 850.828
322.304 849.27
323.429 846.73
322.011 845.659
319.533 847.063
316.846 850.049
314.408 851.474
312.907 851.864
310.269 850.915
308.233 850.609
306.507 852.507
357.247 845.116
358.927 841.687
287.355 880.158
288.899 877.398
289.991 875.447
291.534 872.687
292.999 870.069
294.09 868.117
295.471 865.649
296.563 863.697
298.107 860.937
299.487 858.469
300.178 857.235
301.269 855.283
322.292 854.501
318.187 855.039
316.136 857.229
312.839 860.667
309.84 862.504
307.186 865.091
304.186 867.888
298.06 872.155
292.573 875.644
355.474 847.148
352.782 850.209
349.09 852.891
346.288 854.555
341.583 856.863
336.849 859.188
334.119 857.937
329.646 857.258
322.537 858.163
320.446 860.369
316.002 861.137
334.902 861.301
331.937 864.497
329.931 866.645
328.056 865.845
325.188 866.122
323.234 866.814
320.199 868.638
315.245 869.724
313.419 868.919
310.798 867.643
308.659 868.47
307.068 867.537
349.617 864.238
351.489 862.163
354.374 860.468
358.285 859.149
359.056 856.724
359.825 854.3
359.583 851.5
359.366 848.697
358.292 846.909
345.664 865.577
341.707 866.923
342.628 864.446
342.564 861.582
339.666 860.401
338.723 867.222
335.758 867.52
333.804 866.75
328.78 872.113
329.829 869.579
348.279 873.332
348.153 871.936
348.988 869.495
349.822 867.052
312.833 873.592
312.017 871.695
309.148 870.569
309.702 874.079
305.215 875.898
300.245 876.54
294.239 877.783
373.87 865.539
369.81 866.884
367.539 866.184
364.183 865.126
360.156 866.471
357.39 869.563
354.417 871.277
352.373 871.96
324.768 873.536
320.733 874.992
318.784 874.263
316.846 873.531
338.014 876.803
338.939 874.34
339.862 871.871
340.785 869.399
371.766 876.427
368.754 878.132
364.519 879.508
360.53 882.25
358.139 881.584
355.777 880.915
354.397 879.208
350.96 878.187
347.59 877.154
344.532 878.893
342.694 882.366
338.456 883.781
335.147 882.765
334.902 877.153
331.807 877.507
329.747 876.796
329.754 873.929
337.088 879.261
346.229 874.021
343.103 874.359
340.071 876.103
357.442 883.973
353.133 885.371
347.828 887.81
342.469 890.265
338.4 894.412
333.94 895.851
330.417 894.899
328.111 894.262
326.907 892.572
325.744 890.873
322.472 889.899
368.702 891.952
366.855 893.982
363.683 895.698
360.483 897.417
354.973 899.847
275.021 902.209
276.402 899.741
277.493 897.789
279.253 894.642
281.206 891.151
282.966 888.005
284.431 885.387
285.974 882.627
329.821 882.458
325.636 883.907
324.592 886.377
324.597 882.155
321.529 881.123
317.461 881.181
312.278 883.8
312.103 886.641
319.275 888.921
315.13 887.617
309.903 888.823
307.659 891.003
320.313 892.023
317.041 893.83
313.834 892.884
310.707 891.941
305.518 891.786
303.193 893.973
300.007 894.478
295.572 896.122
291.356 896.44
286.727 898.245
280.995 900.024
270.766 909.815
271.457 908.581
272.548 906.629
273.929 904.161
280.7 907.787
281.918 905.507
283.373 903.153
284.999 900.733
277.141 908.415
305.853 900.35
303.691 899.765
303.919 897.035
303.028 895.361
302.425 902.176
298.972 904.001
296.785 903.45
294.609 902.913
292.441 902.392
293.851 899.969
286.677 903.809
266.341 917.726
267.032 916.492
267.722 915.257
268.814 913.306
269.79 911.56
351.378 900.245
346.784 901.669
342.161 903.1
337.509 904.536
333.033 907.308
322.141 908.571
322.03 907.239
320.719 905.601
319.452 903.957
318.226 902.308
314.777 901.395
311.403 900.487
309.193 899.886
329.388 907.727
325.757 908.148
257.257 933.966
258.349 932.014
259.441 930.063
260.131 928.828
261.512 926.36
262.202 925.126
263.583 922.657
264.273 921.423
265.365 919.471
279.502 921.375
280.087 918.844
275.2 917.437
272.151 916.65
275.397 924.28
274.942 925.57
270.424 928.493
267.227 930.461
263.905 932.455
296.746 920.748
294.423 920.143
290.86 920.54
284.954 921.615
281.524 921.986
318.725 911.652
315.149 913.401
310.358 917.484
306.646 916.586
303.047 915.691
300.569 917.719
303.132 913.063
300.882 911.163
296.388 910.018
294.247 908.163
292.117 906.331
288.72 906.862
286.432 907.65
284.174 907.188
243.846 957.943
245.31 955.325
246.854 952.565
248.318 949.947
250.079 946.8
251.17 944.848
252.551 942.38
253.643 940.428
255.714 936.726
285.329 934.443
287.358 932.077
289.222 929.731
290.953 927.399
293.764 925.387
295.292 923.066
255.093 953.447
261 950.288
265.78 947.409
270.073 942.796
271.229 939.521
280.726 936.151
340.697 968.984
335.146 968.211
329.43 967.46
325.249 967.859
319.057 968.017
313.007 966.454
308.801 965.15
304.298 964.732
297.244 964.139
287.654 964.21
284.028 965.356
278.349 965.4
273.191 964.187
268.395 962.597
258.634 960.024
250.709 958.994
291.683 950.405
291.669 946.833
291.016 941.506
288.76 936.792
339.605 966.921
338.985 963.941
336.098 961.612
335.182 959.524
327.744 957.651
321.465 956.978
312.602 956.137
309.417 953.844
305.545 952.491
301.731 951.128
311.35 931.955
313.63 927.291
313.353 924.664
311.806 921.736
311.676 919.102
294.667 948.315
297.716 946.22
300.748 944.131
303.323 940.755
305.982 937.377
308.612 934.006
353.384 950.681
348.377 952.065
342.84 951.303
340.608 948.885
336.633 946.202
332.837 943.498
328.519 939.513
325.404 936.728
319.325 933.358
353.045 948.506
352.782 946.321
352.595 944.124
354.214 942.184
355.002 938.992
351.679 936.218
347.573 934.417
343.558 932.608
343.909 930.34
345.899 928.343
342.367 919.315
339.081 917.428
336.997 914.514
335.058 911.583
343.749 926.782
341.668 925.214
340.713 922.631
358.283 921.206
356.656 917.329
356.634 913.724
356.693 910.102
355.452 906.16
355.673 902.502
352.26 920.048
346.329 918.887
353.904 923.915
349.447 926.627
369.324 958.38
366.518 956.886
364.329 954.452
361.513 952.962
356.932 951.209
367.027 962.12
362.704 966.476
357.858 968.678
351.793 969.679
346.105 969.777
368.765 925.503
366.548 923.935
362.846 922.074
374.456 923.118
372.054 923.815
378.369 914.595
378.643 912.305
377.495 909.705
377.29 906.095
375.522 919.856
375.757 917.576
485.5 913.157
483.103 911.483
479.217 909.455
472.563 908.996
377.336 939.41
373.218 937.588
369.937 934.792
367.604 931.003
368.591 927.765
385.665 955.954
387.575 953.114
380.722 949.766
375.758 948.912
373.605 944.235
380.125 956.03
373.903 957.061
396.828 909.103
393.727 910.773
390.606 912.445
387.463 914.12
382.811 915.497
395.575 906.501
394.366 903.893
423.048 961.124
419.359 961.428
412.583 961.105
402.974 962.377
393.734 957.429
398.422 945.425
395.239 944.828
391.858 942.02
385.437 940.849
382.206 940.271
412.883 926.129
410.574 922.277
411.347 919.039
409.167 915.168
406.285 912.267
402.668 910.347
399.743 909.724
405.252 924.583
397.592 925.315
389.831 928.321
382.874 925.864
378.231 924.983
410.905 935.767
411.531 932.562
412.19 929.35
406.485 939.313
402.09 942.851
423.443 957.968
421.672 955.436
419.017 951.637
417.252 949.105
411.245 950.075
404.972 948.846
399.557 948.891
425.992 932.179
425.089 928.648
423.494 926.077
424.953 924.14
427.875 920.262
423.03 933.788
418.525 935.084
414.005 936.386
445.871 936.409
441.286 935.417
436.701 934.435
433.643 933.786
430.583 933.14
452.922 953.436
450.581 951.811
447.398 948.903
444.893 945.047
445.444 941.853
446.003 938.654
451.544 955.333
449.49 958.174
448.132 960.066
444.619 962.564
440.303 963.782
434.508 964.673
430.863 964.957
426.338 963.979
423.937 962.389
475.164 922.947
470.575 921.896
466.689 919.895
465.854 918.59
467.214 916.671
470.055 925.113
465.621 926.333
461.876 926.602
458.962 928.176
455.346 930.71
449.497 933.869
489.977 927.467
487.527 925.795
482.867 924.719
478.236 923.653
487.244 931.267
483.761 936.016
495.125 945.314
491.324 947.786
486.728 948.954
484.442 949.54
477.554 949.061
472.237 948.951
467.755 950.149
463.295 951.353
458.856 952.562
493.445 942.694
491.743 940.074
489.313 938.402
486.179 937.682
515.073 928.865
507.219 929.247
503.063 927.186
499.208 927.394
493.117 928.193
515.383 925.657
517.274 922.828
517.477 919.618
517.638 916.406
514.012 913.375
585.549 818.277
581.084 818.746
578.308 821.932
575.661 825.138
573.812 826.527
570.684 834.774
570.582 831.59
589.715 837.141
586.938 838.08
583.115 838.596
580.641 838.644
577.823 839.608
574.501 838.323
595.536 847.711
592.01 848.257
588.175 849.721
583.068 850.782
578.924 852.271
574.409 854.693
568.864 855.794
564.689 856.398
559.531 855.667
555.214 856.287
550.828 856.915
545.834 855.275
598.2 861.193
594.163 861.776
590.031 863.274
587.284 864.279
582.16 864.464
578.365 864.146
574.282 864.755
568.883 864.956
565.875 865.989
559.988 867.136
554.554 866.428
550.686 865.202
546.814 863.98
539.981 862.888
601.589 871.445
597.958 872.043
594.289 872.659
591.846 872.767
589.362 872.876
585.486 873.502
581.502 874.13
577.576 873.827
572.093 874.043
568.218 872.808
562.774 872.097
557.548 870.457
554.628 870.573
551.362 871.627
604.734 883.67
601.343 884.381
597.617 884.116
595.094 884.247
591.199 884.903
585.725 886.075
578.504 886.815
575.409 887.861
570.754 888.49
564.945 886.835
559.188 885.19
553.476 883.556
553.061 894.684
550.345 892.933
546.538 889.843
541.396 886.356
533.772 885.303
548.979 896.685
545.951 900.034
542.822 899.23
538.882 900.31
532.686 898.725
543.267 913.967
538.752 911.833
533.208 908.372
530.987 905.705
543.877 908.878
545.973 904.189
543.881 923.598
540.393 922.8
535.234 924.821
534.043 926.696
532.181 929.51
525.751 930.22
520.702 929.066
546.945 917.982
544.002 916.242
545.458 920.79
619.755 953.279
608.302 952.661
599.334 953.489
584.371 952.11
578.286 952.141
568.139 951.342
557.765 951.516
550.942 951.215
544.394 950.935
535.406 951.21
521.748 950.363
511.09 949.023
501.46 946.785
613.081 910.161
607.716 908.783
598.804 907.47
589.785 908.082
581.121 905.928
574.152 905.166
569.841 901.097
562.349 897.145
556.431 894.563
616.672 924.917
606.622 923.62
600.653 923.233
592.83 922.425
586.673 922.995
580.717 922.644
572.894 921.881
566.975 921.556
561.09 921.244
555.248 920.946
550.416 918.79
615.244 938.536
610.622 938.58
596.692 935.887
587.319 935.995
578.253 935.192
573.57 935.267
562.858 934.093
554.506 933.374
550.071 930.287
545.767 927.207
490.236 517.455
488.772 520.073
449.409 514.296
452.131 513.527
454.853 512.758
456.214 512.373
457.575 511.988
458.936 511.604
460.297 511.219
462.449 510.611
464.6 510.003
466.752 509.395
469.474 508.626
471.626 508.018
472.987 507.633
475.709 506.864
477.069 506.48
478.032 506.208
479.393 505.823
480.754 505.439
430.264 519.706
431.625 519.321
433.777 518.713
435.928 518.105
438.08 517.497
440.232 516.889
442.384 516.281
444.536 515.673
445.897 515.288
448.048 514.68
424.821 547.187
426.84 545.987
427.999 544.237
430.587 542.14
432.318 539.482
434.047 536.808
436.934 532.341
438.674 529.669
438.747 525.91
440.526 523.303
443.142 521.168
445.373 521.247
446.545 519.364
447.706 517.377
430.783 522.766
431.916 524.99
432.453 528.02
432.98 530.981
431.823 532.79
430.087 535.5
428.146 532.963
426.473 531.895
424.48 533.219
424.985 536.069
424.657 538.382
423.488 540.154
422.316 541.911
421.99 544.18
424.546 545.778
425.963 549.14
426.251 550.554
426.543 551.968
427.991 551.654
429.438 551.339
431.189 552.449
432.949 553.565
433.833 554.124
435.608 555.246
438.183 553.2
439.632 552.893
441.081 552.585
443.977 551.972
445.424 551.666
446.533 549.92
448.532 548.74
450.528 547.562
452.523 546.385
454.516 545.209
457.401 544.617
460.836 543.162
461.929 541.414
465.356 539.975
467.341 538.824
469.879 536.813
470.992 535.08
473.015 533.969
474.71 531.39
478.426 527.727
481.726 525.046
485.322 523.877
416.099 567.334
419.058 566.77
421.115 565.633
424.067 565.055
426.114 563.908
427.829 561.335
430.431 559.315
432.459 558.15
434.481 556.981
405.718 526.642
408.44 525.873
410.592 525.265
412.743 524.657
414.895 524.049
417.617 523.28
419.769 522.672
422.491 521.902
425.96 520.922
428.112 520.314
382.111 533.313
385.154 532.453
387.306 531.845
390.349 530.985
393.071 530.216
396.541 529.235
399.262 528.466
401.414 527.858
403.566 527.25
366.704 537.667
369.747 536.807
372.469 536.038
375.356 535.222
378.826 534.241
380.186 533.857
403.626 550.982
405.345 552.056
407.673 552.313
410.261 553.934
412.862 555.568
415.478 557.215
417.527 556.073
421.028 554.617
424.515 553.143
405.301 528.922
405.035 532.156
404.591 534.163
404.965 536.612
403.713 538.201
402.261 538.53
399.978 538.386
398.7 539.896
383.533 534.152
385.171 535.224
387.628 536.733
389.274 537.714
390.93 538.694
394.081 539.454
397.227 540.168
399.729 541.617
401.616 543.876
402.681 545.679
403.143 548.311
369.77 546.835
372.512 548.918
375.227 550.934
376.672 554.409
378.741 557.12
382.922 558.863
384.088 560.894
386.753 562.735
389.414 564.553
389.984 567.387
392.651 569.187
395.918 570.143
398.892 569.662
401.864 569.166
405.428 567.821
406.615 566.152
411.053 565.346
413.725 567.046
367.532 539.249
368.02 541.921
368.569 544.71
370.336 549.69
370.914 552.579
371.5 555.491
373.599 558.295
375.085 561.868
376.57 565.435
379.547 568.804
381.627 571.513
383.708 574.206
405.273 619.422
407.67 619.652
408.551 620.19
411.607 619.568
415.582 619.486
418.033 619.715
421.182 619.12
423.674 619.364
425.279 619.081
427.631 617.996
429.322 617.739
431.115 617.507
402.629 617.783
404.393 618.878
401.563 612.138
401.836 613.553
402.992 615.519
394.433 581.475
395.634 583.508
397.431 584.691
400.134 586.456
403.442 587.361
407.672 588.833
410.412 590.562
414.087 592.854
416.86 594.564
419.043 597.114
419.689 599.936
419.711 603.595
416.613 604.161
414.147 603.884
411.076 604.454
409.839 606.151
406.453 608.99
405.211 610.694
384.6 574.823
387.278 576.659
389.958 578.478
392.642 580.281
381.925 576.714
381.632 579.014
382.233 581.937
381.942 584.247
393.245 583.163
392.954 585.451
395.053 588.081
395.66 590.962
395.669 594.693
394.473 596.401
384.92 587.538
387.008 590.202
386.415 591.055
388.502 593.707
389.695 595.752
392.082 596.079
396.269 597.571
398.068 598.734
399.87 599.892
401.972 602.469
401.657 604.748
398.931 606.743
394.172 598.696
395.366 600.718
396.557 602.733
397.746 604.742
351.768 541.887
353.92 541.279
356.072 540.671
357.433 540.286
360.476 539.427
362.628 538.819
364.779 538.21
353.075 544.364
354.378 546.828
356.596 550.035
358.204 553.989
359.451 556.3
357.719 558.86
358.372 561.997
358.117 564.422
360.225 567.332
361.433 569.539
362.326 570.206
363.218 570.871
361.269 557.74
363.083 559.156
364.304 561.383
367.008 563.435
366.728 565.779
365.554 567.463
364.384 569.16
363.837 573.907
365.035 576.072
366.536 579.729
368.033 583.364
370.112 586.119
372.189 588.856
373.378 590.959
373.678 592.439
375.742 591.33
377.81 590.226
378.989 588.511
380.76 585.949
399.216 608.169
400.393 610.158
373.389 594.783
372.214 596.516
372.809 599.476
371.929 602.695
355.109 583.084
356.295 585.244
358.363 588.029
360.431 590.799
363.081 592.681
365.148 595.424
367.214 598.152
369.278 600.867
349.984 568.785
351.754 570.12
353.526 571.45
356.186 573.436
357.114 578.036
355.959 579.795
344.743 543.872
347.464 543.103
349.616 542.495
346.069 546.483
345.949 549.273
346.677 552.679
348.264 556.704
348.045 559.25
348.702 562.462
349.348 565.638
348.277 571.487
346.569 574.196
344.857 576.909
346.612 578.194
347.49 578.837
349.247 580.122
351.007 581.406
352.768 582.688
327.621 548.711
330.342 547.942
333.064 547.172
334.425 546.788
336.577 546.18
339.299 545.411
342.021 544.642
328.537 553.891
328.841 555.553
328.596 558.209
327.494 560.223
327.528 564.375
329.534 567.139
332.113 568.971
333.538 568.645
337.002 571.16
339.613 573.066
341.358 574.344
343.106 575.625
372.518 605.649
375.166 607.453
376.34 609.518
378.104 610.705
379.867 611.885
382.225 612.188
383.987 613.354
385.749 614.512
386.63 615.088
388.389 616.235
390.752 616.507
393.118 616.774
395.488 617.034
397.863 617.289
400.243 617.539
320.025 550.857
322.747 550.088
324.108 549.703
326.26 549.095
302.91 555.694
304.27 555.309
306.422 554.701
309.144 553.932
310.505 553.547
313.227 552.778
315.379 552.17
318.101 551.401
319.088 554.913
319.078 558.928
319.912 563.403
321.315 566.945
324.431 571.666
328.144 575.541
330.157 578.27
332.176 581.012
333.626 584.672
335.657 587.424
337.397 588.66
339.718 589.001
341.744 587.826
344.069 588.181
346.696 590.065
348.748 592.838
351.382 594.717
353.438 597.477
355.791 601.731
357.55 602.968
360.773 603.935
362.533 605.163
367.228 605.849
370.165 605.313
340.603 593.559
342.647 596.317
342.942 597.831
346.74 601.826
350.829 603.416
353.748 602.881
334.502 589.23
333.637 592.546
334.798 594.674
338.287 597.141
339.747 600.784
343.541 604.77
343.835 606.279
345.006 608.406
347.634 610.255
349.682 612.99
353.183 611.55
356.104 611.002
359.616 613.441
362.249 615.259
364.298 614.096
366.935 612.056
369.869 611.502
372.807 610.947
384.832 617.698
383.636 619.442
381.848 622.065
404.253 622.529
402.992 624.245
303.456 558.705
304.794 562.105
306.122 565.392
308.876 568.28
310.811 570.714
311.914 572.667
314.719 575.725
316.69 578.297
318.672 580.904
321.523 584.126
324.969 586.489
326.982 589.189
328.708 594.309
330.154 597.931
333.058 601.278
335.095 604.019
337.135 606.762
339.471 611.016
340.934 614.651
342.979 617.39
345.902 620.737
347.654 621.96
349.406 623.179
351.447 622.001
353.782 622.322
356.117 622.64
359.328 623.556
361.664 620.004
361.08 617.028
351.74 623.5
353.492 624.711
354.662 626.81
356.706 629.502
357.874 631.588
359.624 632.774
360.791 634.847
362.829 633.648
366.033 634.509
366.906 635.09
367.778 635.669
369.523 636.821
371.265 637.965
374.764 632.636
373.595 634.41
372.429 636.186
380.38 622.367
377.447 622.969
375.108 622.688
372.181 623.283
370.131 624.463
369.832 626.819
371.865 629.45
373.023 631.49
377.088 632.889
379.41 633.136
381.454 631.932
384.638 632.725
388.145 631.194
389.341 629.442
391.407 628.244
394.345 627.596
380.938 625.268
380.9 629.043
396.43 626.403
399.389 625.754
400.875 625.429
389.142 640.606
390.84 641.667
392.268 641.311
393.697 640.953
395.717 639.716
397.148 639.356
398.58 638.995
400.397 636.378
401.625 634.641
402.648 631.527
403.053 629.278
403.227 625.639
393.989 629.881
392.178 632.501
391.238 635.67
391.753 638.495
373.006 639.102
374.745 640.23
376.773 639.013
379.086 639.241
380.815 640.348
382.539 641.445
384.258 642.532
385.693 642.186
387.708 640.954
383.395 645.734
383.98 648.583
375.035 641.681
374.752 644.021
375.917 646.022
378.523 647.668
380.825 647.863
378.258 649.996
378.875 652.861
378.634 655.183
377.522 656.972
379.287 658.035
381.054 659.088
382.821 660.13
386.002 660.778
387.588 658.096
386.067 654.771
384.025 652.313
382.854 650.363
361.378 637.809
363.421 640.449
365.465 643.073
367.214 644.215
369.836 645.913
368.686 647.703
369.293 650.615
370.79 654.07
372.308 657.504
374.081 658.585
375.526 658.227
356.779 652.72
359.116 652.962
360.573 652.629
362.641 655.227
364.407 656.347
367.063 658.01
368.27 660.007
370.293 658.755
349.118 625.575
349.706 628.577
350.294 631.578
350.302 635.474
350.311 639.369
350.902 642.362
351.494 645.351
351.791 646.844
353.843 649.503
355.021 651.568
357.21 669.571
360.485 670.299
364.353 670.106
368.227 669.902
372.1 669.687
376.339 670.873
381.132 671.133
385.895 671.358
389.189 671.947
392.925 671.609
394.782 672.573
396.656 673.535
399.544 675.017
350.705 668.065
352.476 669.184
355.732 669.933
356.502 655.102
355.344 656.914
354.487 660.206
352.442 661.456
351.576 664.759
343.343 650.233
344.515 652.331
346.566 655.01
348.038 658.583
348.929 663.051
349.524 666.02
341.132 686.799
344.353 687.485
346.982 689.087
347.242 690.553
347.121 694.422
345.621 694.849
342.876 697.185
340.77 698.581
337.83 699.459
335.755 700.871
334.304 701.313
329.296 632.599
330.469 634.74
331.061 637.785
331.653 640.831
333.702 643.583
335.17 647.235
336.342 649.362
338.97 651.172
340.428 650.86
342.741 643.296
343.332 646.311
343.047 648.726
343.913 645.404
346.247 645.693
348.58 645.977
335.99 624.219
336.579 627.247
336.587 631.176
337.178 634.206
339.226 636.943
339.817 639.97
340.989 642.088
338.906 623.656
341.535 625.497
342.124 628.517
344.17 631.244
345.341 633.358
345.931 636.368
344.769 638.172
343.607 639.978
331.609 621.133
334.238 622.986
331.321 623.544
331.91 626.577
330.164 629.275
321.131 602.033
322.874 603.249
324.617 604.469
325.777 606.585
326.066 608.09
327.23 610.212
328.395 612.337
328.979 615.358
330.729 616.593
331.898 618.723
321.207 681.598
321.762 684.715
322.308 687.83
322.844 690.944
325.39 692.685
327.676 692.86
329.967 693.024
310.745 574.478
311.266 577.35
311.791 580.238
314.033 584.269
315.434 587.776
317.432 590.418
319.439 593.083
320.281 597.551
321.433 599.647
319.374 636.085
322.295 635.529
325.796 634.065
319.372 604.7
317.023 608.249
317.009 627.815
317.306 629.34
318.482 631.494
319.076 634.553
314.097 608.796
312.043 609.949
311.152 613.213
311.143 617.106
311.14 621.015
313.194 623.785
315.25 626.56
319.059 610.976
319.637 613.987
318.466 615.767
318.171 618.168
317.879 620.573
317.882 624.501
318.211 637.895
317.049 639.708
315.888 641.525
329.621 695.525
329.27 698.033
326.646 700.42
317.947 644.329
319.125 646.5
322.934 650.544
326.735 654.558
329.367 660.384
332.862 662.797
335.483 664.584
341.027 665.674
344.244 666.489
347.47 667.286
279.667 562.261
279.869 564.136
281.527 565.798
284.703 567.221
286.485 569.093
288.313 571.115
288.702 573.585
289.112 576.126
289.542 578.727
288.271 580.317
285.489 582.137
282.686 583.907
285.323 585.611
287.077 586.746
288.455 590.084
288.712 591.481
290.116 594.892
289.77 597.149
290.315 600.024
290.869 602.924
290.545 605.23
289.623 608.397
291.689 611.126
293.465 612.379
296.721 613.392
297.897 615.513
298.483 618.519
298.187 620.905
297.306 624.18
298.794 627.869
300.87 630.684
303.529 632.608
306.184 634.528
309.417 635.542
311.483 638.355
313.246 639.625
282.389 561.492
283.75 561.108
285.902 560.5
288.053 559.892
291.523 558.911
294.566 558.051
296.718 557.443
300.188 556.463
250.541 570.492
254.509 569.371
257.552 568.511
261.401 567.423
264.288 566.607
268.137 565.519
271.18 564.66
274.223 563.8
276.945 563.031
253.406 574.718
252.804 578.288
253.028 582.336
252.219 585.534
251.381 588.692
252.04 591.677
255.411 592.874
256.654 595.025
260.945 596.878
263.701 598.862
265.533 600.176
267.36 601.485
271.925 600.985
275.578 599.819
277.997 600.267
279.473 603.804
279.448 607.571
280.039 610.529
279.735 612.861
279.436 615.206
279.142 617.562
267.055 603.776
267.666 606.735
268.586 611.202
266.785 613.717
250.287 597.923
253.039 599.921
257.625 603.253
258.252 606.232
260.396 609.059
263.45 612.559
251.766 593.983
250.569 595.62
268.604 615.043
270.422 616.368
272.236 617.691
275.241 617.307
277.644 617.764
281.247 620.377
281.86 623.414
283.375 627.127
286.377 630.637
289.064 632.609
291.745 634.577
295.895 636.296
298.563 638.249
301.807 639.292
304.464 641.23
308 643.802
310.924 643.26
313.847 642.711
283.722 632.627
281.384 636.172
280.539 639.518
280.602 643.562
267.409 616.733
269.541 619.582
270.485 624.158
267.212 626.934
265.121 627.983
250.002 600.227
249.716 602.535
249.429 604.847
248.542 607.99
247.339 609.642
245.536 612.123
246.176 615.147
247.744 618.876
250.24 623.324
251.23 627.965
252.819 631.784
253.49 634.924
254.167 638.085
255.771 641.976
257.271 641.801
259.688 642.33
262.101 642.851
263.932 644.257
266.336 644.764
268.495 647.762
269.741 650.067
272.465 652.163
274.277 653.555
276.085 654.944
277.89 656.33
278.791 657.02
280.59 658.399
247.376 613.484
249.215 614.846
251.054 616.21
253.81 618.256
256.563 620.303
259.313 622.35
260.551 624.569
263.295 626.618
255.835 631.454
257.673 632.849
260.426 634.939
262.842 635.454
264.597 632.829
264.857 630.4
268.981 642.776
271.957 642.37
274.349 642.849
277.641 644.003
282.402 644.916
284.199 646.267
283.944 648.761
285.163 651.027
287.147 645.797
288.619 645.558
290.984 645.982
293.659 647.972
297.216 650.612
298.991 651.925
301.338 652.312
303.682 652.692
306.024 653.064
309.245 654.071
297.84 653.768
298.464 656.935
299.088 660.11
310.068 646.636
310.674 649.747
287.849 653.052
289.062 655.319
290.274 657.589
277.228 653.108
280.175 652.65
282.221 651.501
311.004 655.35
313.062 658.185
312.21 661.612
311.934 664.117
310.784 665.993
292.054 658.929
293.831 660.263
296.175 660.658
313.405 667.891
315.725 668.203
318.045 668.508
319.494 668.187
301.163 663.011
302.352 665.254
321.525 670.971
322.1 674.078
323.833 675.288
324.98 677.435
326.429 677.084
329.33 676.379
331.928 678.136
335.392 680.441
338.591 681.201
342.401 681.003
344.753 681.175
346.233 680.793
348.317 679.485
350.402 678.182
351.89 677.805
354.872 677.051
356.96 675.76
357.242 673.395
356.933 671.94
343.82 684.525
303.803 664.963
306.132 665.315
308.459 665.659
323.232 680.287
282.954 658.843
284.746 660.209
287.101 660.636
328.315 701.534
330.583 701.65
332.858 701.754
293.711 671.136
295.474 672.467
297.233 673.789
299.864 675.759
301.305 675.452
304.189 674.832
306.502 675.159
308.243 676.434
310.552 676.741
313.151 678.619
314.88 679.859
316.605 681.089
318.905 681.349
289.132 659.448
280.92 660.016
281.581 663.261
282.806 665.577
284.593 666.949
286.941 667.369
289.85 666.834
288.316 662.926
289.528 665.216
291.944 669.798
291.304 666.563
293.643 666.957
295.979 667.342
297.43 667.058
299.192 668.375
300.641 668.084
302.089 667.791
302.66 666.847
299.403 685.143
301.397 683.841
302.829 683.512
305.126 683.82
307.422 684.118
308.577 686.349
310.013 690.176
312.003 693.007
315.124 693.843
318.241 694.653
321.615 696.999
324.135 698.724
292.582 673.044
292.337 675.63
292.095 678.226
292.732 681.502
295.358 683.495
297.663 683.837
273.136 655.391
272.904 657.935
272.675 660.491
272.45 663.06
274.036 667.054
275.839 668.461
277.637 669.863
278.871 672.212
277.198 675.083
275.189 676.301
274.979 678.94
274.773 681.591
299.148 687.753
299.759 691.02
299.808 695.291
299.554 697.935
264.803 680.681
267.36 678.505
269.016 675.616
270.681 672.745
271.796 670.84
272.914 668.943
277.114 682.032
279.45 682.46
281.229 683.855
283.336 686.915
284.003 690.272
286.639 692.326
287.841 694.684
290.453 696.704
292.187 698.038
293.599 697.693
295.323 699.008
297.591 699.302
301.264 699.215
303.816 701.113
305.508 702.362
307.195 703.599
308.874 704.824
311.38 706.636
313.042 707.828
314.697 709.006
316.664 707.56
319.713 708.276
322.758 708.961
324.62 711.636
325.865 715.307
326.873 717.405
335.362 703.358
337.031 704.41
338.698 705.449
339.73 707.456
338.462 709.431
334.947 711.395
332.093 712.363
329.467 714.872
327.075 718.966
327.465 722.09
327.838 725.219
328.785 727.302
329.285 732
315.458 713.819
317.898 715.536
319.514 716.663
322.502 717.296
315.775 711.191
309.942 715.607
311.877 714.13
314.076 714.269
302.475 710.123
304.148 711.365
306.644 713.203
296.012 706.697
297.955 705.295
300.201 705.552
301.892 706.817
302.184 708.469
291.094 700.058
291.413 701.738
292.591 704.081
294.305 705.395
267.685 651.182
265.629 652.296
264.487 654.12
264.263 656.665
264.957 659.941
263.264 662.725
261.578 665.525
259.343 669.283
259.149 671.913
257.489 674.769
259.325 676.256
261.157 677.737
262.07 678.475
273.673 683.543
272.578 685.504
273.281 688.91
272.55 692.611
263.709 682.626
261.708 683.839
260.621 685.798
261.364 689.262
271.472 694.614
270.399 696.627
269.331 698.649
260.288 691.247
259.216 693.24
258.15 695.244
257.088 697.257
250.244 700.234
251.296 698.21
252.746 697.977
255.642 697.501
274.688 695.763
277.35 697.893
278.045 701.335
277.329 705.112
279.963 707.219
282.051 710.339
283.598 714.492
283.415 717.284
286.326 721.058
288.878 723.059
290.891 726.104
291.536 729.564
291.347 732.387
293.01 733.671
294.662 734.94
297.122 736.815
298.749 738.046
300.365 739.261
301.97 740.46
308.286 718.732
308.007 721.426
308.54 724.723
307.459 726.849
306.658 730.653
268.268 700.681
267.58 704.485
267.799 709.059
269.953 712.302
272.611 714.479
273.342 718.033
274.073 721.601
273.427 725.547
274.168 729.15
276.275 732.374
278.5 732.676
281.073 734.748
283.274 735.006
286.811 734.809
289.497 733.926
311.837 718.415
312.901 720.622
314.2 724.444
312.548 727.623
310.125 730.254
308.791 730.748
304.796 732.219
303.747 734.388
302.709 736.569
302.994 738.26
296.625 710.047
296.085 711.082
294.16 712.511
292.558 715.645
293.718 717.998
294.87 720.345
296.015 722.685
298.507 724.578
300.394 723.071
302.575 723.241
304.492 726.127
305.048 729.467
296.319 708.371
298.316 711.328
301.088 710.527
303.564 741.644
304.357 742.229
305.933 743.389
306.717 743.963
308.541 746.77
310.846 748.434
331.822 729.334
334.546 728.23
337.298 727.122
340.085 726.009
342.912 724.893
345.79 723.776
349.449 721.642
352.492 720.534
355.635 719.433
358.908 718.34
360.606 717.798
364.167 716.724
370.145 715.142
374.951 714.11
377.889 713.606
313.147 745.659
314.95 744.001
317.298 741.257
319.677 738.531
322.843 736.349
326.044 734.172
327.95 732.553
234.032 575.157
236.754 574.388
239.476 573.619
241.627 573.011
244.349 572.241
247.071 571.472
263.183 690.751
264.996 692.233
267.169 695.444
259.298 700.552
259.157 703.354
259.022 706.172
258.893 709.006
259.677 712.621
241.858 693.104
243.859 691.916
245.86 690.726
247.861 689.535
250.401 687.358
253.328 686.93
252.563 683.446
252.727 680.743
251.971 677.298
253.994 676.139
256.018 674.978
240.798 695.095
239.217 698.098
238.169 700.113
236.606 703.152
235.57 705.191
235.054 706.214
261.999 713.09
263.287 715.652
264.062 719.278
263.945 722.169
263.335 726.16
234.025 708.267
233.444 712.211
231.925 715.341
231.874 718.298
231.83 721.274
231.793 724.27
230.318 727.493
254.958 645.354
255.652 648.579
257.843 651.641
256.131 654.364
253.502 656.368
251.443 657.459
249.382 658.548
246.39 658.885
234.553 577.917
232.838 580.493
231.074 582.992
230.128 585.99
230.058 589.614
230.619 592.481
230.288 594.721
230.869 597.624
232.375 601.21
234.818 605.498
236.361 609.152
236.07 611.467
235.783 613.792
234.898 616.951
233.692 618.6
232.488 620.252
229.052 596.311
228.723 598.56
228.399 600.816
227.16 602.409
225.92 604
225.604 606.268
225.912 607.747
226.537 610.721
226.242 613.024
227.497 615.227
228.151 618.259
230.623 618.845
234.352 621.66
235.617 623.905
237.48 625.32
239.342 626.737
242.131 628.864
244.328 631.849
244.425 635.863
245.116 639.039
244.883 641.512
243.723 643.268
232.22 622.614
231.957 624.99
230.763 626.66
231.449 629.779
233.081 633.649
234.957 635.106
236.245 637.423
237.535 639.752
237.889 641.355
238.826 642.09
241.277 642.683
243.856 647.384
244.934 652.28
245.659 655.572
249.383 709.789
250.716 712.418
251.539 716.104
252.366 719.809
254.197 721.385
236.727 643.099
235.568 644.849
233.47 645.855
232.314 647.61
230.587 650.255
232.852 653.428
235.685 655.716
237.378 659.817
239.077 663.948
238.898 666.566
238.726 669.2
236.673 670.287
233.671 670.582
232.168 670.723
231.061 672.591
251.046 703.842
250.413 707.716
246.194 661.469
246.936 664.823
246.57 670.074
245.292 674.617
243.098 678.43
241.463 681.31
239.297 685.181
231.863 676.069
233.621 680.378
236.465 682.784
247.866 699.673
245.365 701.923
244.739 705.792
245.572 709.467
244.97 713.402
242.945 717.612
242.815 723.522
242.268 727.588
242.712 729.506
255.708 718.184
256.723 716.064
258.652 714.723
244.575 731.162
246.481 729.796
247.896 729.519
249.309 729.238
251.147 730.845
252.977 732.441
239.701 686.953
241.046 689.529
231.742 730.319
233.164 733.149
234.115 734.016
254.11 724.321
254.03 727.274
253.956 730.245
260.947 728.664
261.754 732.381
263.053 735.004
265.719 737.257
236.03 732.685
237.946 731.35
239.374 731.104
241.287 729.762
252.004 734.648
251.952 737.669
265.513 729.5
266.793 732.085
266.695 735.035
254.685 740.056
257.4 742.413
259.675 742.835
261.881 746.268
261.361 750.464
260.858 754.697
263.981 755.81
266.621 758.045
250.076 739.096
249.121 741.338
249.092 744.408
249.987 748.311
251.35 751.079
251.338 754.198
253.608 757.776
254.963 760.543
256.765 762.122
259.452 764.459
259.902 763.272
262.581 762.432
264.372 760.824
267.002 739.861
266.519 740.984
267.322 744.723
270.822 747.645
270.277 751.808
269.343 754.119
268.417 756.444
268.37 759.513
270.109 760.962
271.386 763.575
271.797 765.472
271.762 768.566
272.178 770.472
272.154 773.587
272.574 775.499
273.418 779.328
273.413 782.475
275.542 782.601
276.816 782.039
278.928 782.129
281.455 780.969
282.715 780.382
291.089 774.393
292.774 772.6
295.36 768.458
298.303 766.101
300.47 763.19
302.655 760.303
304.86 757.439
305.829 755.172
308.072 752.348
309.835 750.661
285.226 779.199
286.477 778.601
288.16 776.794
289.844 774.993
260.006 785.664
262.623 784.689
263.502 785.436
264.803 784.932
266.973 785.148
268.266 784.624
269.557 784.095
270.845 783.56
272.13 783.02
247.362 774.446
248.762 777.325
250.589 778.973
253.311 781.408
256.439 782.559
258.227 784.122
238.857 753.927
240.275 756.808
241.691 759.688
242.654 763.748
244.066 766.635
245.474 769.519
246.879 772.401
235.053 737.955
235.996 741.916
236.945 745.899
237.898 749.902
214.374 580.712
218.342 579.591
221.385 578.731
224.855 577.75
227.006 577.142
229.728 576.373
231.88 575.765
216.671 584.514
216.986 586.14
216.655 588.52
215.656 591.618
194.891 586.217
198.74 585.13
201.627 584.314
204.349 583.545
207.818 582.564
210.861 581.704
212.222 581.32
187.927 588.185
190.079 587.577
192.004 587.033
204.817 602.177
207.739 600.667
209.058 599.194
209.446 597.056
209.864 594.941
210.307 592.838
213.459 592.562
196.731 588.253
196.898 589.412
199.988 591.598
198.838 594.216
198.873 597.797
200.235 600.009
203.513 600.01
205.479 605.108
205.527 608.839
206.831 611.057
208.475 614.793
210.731 617.761
224.219 669.637
227.647 671.123
222.784 646.66
224.112 649.068
224.295 653.253
225.062 656.589
225.27 660.853
224.537 664.366
222.816 607.972
221.892 611.049
220.982 614.145
221.03 617.975
221.096 621.844
219.287 624.298
218.084 625.939
216.885 627.584
218.545 631.46
221.754 635.274
224.961 639.113
225.107 643.196
218.366 593.561
219.547 595.654
220.106 598.535
219.126 601.541
218.789 603.774
216.897 606.112
215.955 609.149
214.087 611.502
213.182 614.582
212.906 616.89
189.47 590.628
189.332 592.912
190.252 596.093
191.706 598.444
193.124 600.752
194.513 603.032
194.293 605.327
196.253 606.808
197.596 609.059
198.929 611.309
199.647 614.346
200.363 617.398
201.079 620.468
200.835 622.81
199.632 624.414
197.83 626.825
211.076 619.288
211.423 620.82
210.212 622.432
209.962 624.789
208.76 626.414
207.922 629.613
206.729 631.253
205.538 632.898
199.758 628.339
202.649 630.616
206.5 633.659
207.831 636.015
210.715 638.313
212.048 640.692
213.383 643.083
215.303 644.63
217.802 645.315
220.296 645.992
215.101 647.126
214.904 649.637
215.102 653.832
215.316 658.073
213.611 660.741
211.912 663.424
209.809 664.395
202.233 662.084
204.766 662.866
207.291 663.636
201.757 653.554
202.158 655.235
201.986 657.794
202.393 659.494
204.72 636.141
203.536 637.799
203.322 640.242
202.525 643.54
203.88 645.967
203.685 648.463
203.495 650.976
190.964 627.791
192.532 627.755
194.099 627.717
196.265 626.872
187.468 616.255
189.27 613.902
191.435 613.068
193.603 612.234
194.808 610.665
216.059 671.083
217.584 670.988
219.663 669.967
221.184 669.861
222.702 669.751
187.226 618.564
186.379 621.664
186.134 623.987
185.891 626.32
211.196 666.948
213.144 668.603
215.088 670.257
188.428 627.058
191.698 630.926
192.439 634.087
192.215 636.49
193.566 638.881
193.946 640.494
195.304 642.912
196.079 646.182
196.863 649.484
198.822 651.111
209.829 708.728
212.292 712.481
214.749 716.241
218.678 719.861
221.607 722.557
225.98 725.053
228.399 725.744
202.081 664.693
202.922 668.169
205.453 668.96
207.557 667.994
209.659 667.023
215.921 673.758
214.817 675.613
211.762 675.788
209.13 677.724
206.497 679.657
205.304 684.28
206.745 686.986
209.176 690.585
213.346 707.496
215.828 708.272
219.325 706.994
220.355 704.966
221.39 702.947
207.577 693.487
206.517 695.433
205.461 697.388
212.751 689.441
214.803 688.379
217.292 689.133
223.398 701.799
226.37 701.5
228.812 702.19
230.727 703.88
216.763 677.288
218.704 678.959
220.097 681.577
219.982 684.323
218.903 686.24
218.707 691.819
219.594 695.5
221.012 698.214
192.105 678.223
193.774 675.495
195.451 672.783
198.131 670.951
200.247 670.013
201.372 668.217
184.681 627.895
184.075 628.681
182.862 630.254
184.201 632.604
184.571 634.184
185.92 636.563
186.675 639.769
186.249 644.642
186.046 647.104
186.84 650.417
186.654 652.924
187.061 654.607
185.89 656.293
181.71 611.849
184.585 614.043
174.072 633.332
175.303 631.79
178.118 630.257
181.283 630.26
344.394 771.297
344.731 772.778
345.442 773.131
346.104 773.445
229.914 753.499
232.286 754.144
235.106 753.615
173.822 635.679
174.192 637.266
174.566 638.861
175.326 642.08
175.711 643.704
176.493 646.979
174.681 649.392
176.691 651.106
178.104 653.645
179.525 656.204
180.532 657.073
182.127 657.101
184.304 656.281
187.886 658.001
188.724 661.431
188.574 664.027
187.425 665.766
184.697 667.498
181.376 660.502
182.815 663.113
183.247 664.856
185.138 669.264
186.596 671.937
188.059 674.626
190.084 676.426
192.561 680.039
194.029 682.767
195.501 685.51
196.509 686.417
197.981 689.176
199.991 690.989
200.46 692.857
202.465 694.672
204.464 696.484
205.933 699.275
206.406 701.17
206.882 703.073
208.356 705.895
224.168 751.225
225.6 751.007
227.992 751.691
204.752 751.345
205.68 749.112
207.617 747.867
210.086 748.701
212.545 749.516
214.002 749.354
216.445 750.137
219.857 751.84
221.297 751.641
200.417 734.659
202.925 735.541
205.903 735.322
208.869 735.08
211.344 735.899
213.808 736.699
216.297 740.615
218.265 742.486
221.203 745.275
222.687 748.248
153.603 668.351
156.366 669.53
159.111 670.681
162.422 670.958
165.128 672.051
168.397 672.259
171.178 670.626
174.41 670.771
177.623 670.884
180.819 670.968
183.43 671.905
229.958 756.702
229.503 757.858
228.146 761.341
226.281 762.752
225.386 765.09
224.941 766.263
179.633 702.705
180.682 700.763
182.778 699.81
184.872 698.85
185.931 696.923
188.557 695
189.626 693.09
191.719 692.121
193.272 692.098
195.359 691.116
189.003 711.591
191.055 710.556
193.105 709.516
195.153 708.47
196.685 708.421
199.243 706.361
202.292 706.229
205.329 706.073
207.327 707.911
207.776 754.316
209.782 756.286
212.778 759.224
214.315 762.323
214.411 765.614
196.714 720.423
198.73 719.321
200.234 716.228
202.252 715.124
205.272 714.952
207.79 712.804
208.807 710.761
195.72 722.5
196.779 726.554
199.836 729.493
200.366 731.535
187.986 713.608
186.974 715.635
189.55 716.6
192.115 717.547
194.169 719.507
165.306 687.718
167.998 688.82
170.675 689.899
172.281 689.968
173.882 690.029
175.479 690.082
178.162 688.27
180.843 686.454
181.941 684.611
185.65 683.726
188.793 683.733
190.908 682.802
191.734 747.867
192.669 745.674
194.64 744.507
195.582 742.323
197.553 741.152
198.503 738.979
199.458 736.814
193.801 749.926
195.861 751.979
197.914 754.024
199.959 756.062
216.839 766.398
219.7 765.991
222.549 765.555
225.467 768.375
226.524 772.617
228.454 774.48
230.288 773.01
232.202 774.839
234.107 776.653
236.003 778.451
201.895 754.827
203.83 753.586
75.1546 620.052
79.9662 618.693
83.0093 617.833
86.0524 616.973
88.9394 616.157
237.378 778.128
239.689 778.676
241.487 777.113
243.779 777.617
245.137 777.25
225.559 786.314
226.951 786.043
228.34 785.763
229.727 785.474
231.109 785.178
232.489 784.873
234.29 783.333
235.144 780.887
213.52 767.94
213.631 771.265
214.744 775.601
215.864 779.962
217.417 783.143
219.819 783.907
222.634 783.432
223.611 784.396
159.31 692.092
160.399 690.246
163.128 688.527
198.59 759.441
197.683 761.702
196.328 765.107
253.144 795.906
255.284 792.898
257.431 789.899
258.271 787.39
221.501 790.501
222.9 790.252
224.716 788.764
198.518 770.524
200.127 773.766
201.734 777.016
202.905 781.448
204.944 783.539
207.406 784.431
210.284 784.105
213.72 785.957
217.132 787.762
219.532 788.532
246.241 802.841
247.967 801.113
249.692 799.381
251.418 797.645
180.527 779.148
182.03 779.122
183.531 779.09
186.523 779.009
189.062 780.048
191.153 782.225
192.196 783.311
194.713 784.318
197.654 784.135
200.581 783.921
176.542 759.18
179.577 759.138
182.146 760.186
184.251 762.337
187.397 765.554
190.386 765.43
193.363 765.281
160.956 695.121
164.751 697.305
167.971 697.47
171.175 697.607
173.833 698.671
176.477 699.716
214.559 803.293
214.967 802.053
216.785 800.602
217.606 798.126
219.999 798.9
221.806 797.41
222.631 794.929
216.563 805.361
218.158 808.676
219.753 811.997
220.958 816.608
222.337 816.344
224.1 814.779
225.469 814.489
227.808 815.173
229.165 814.851
231.867 814.176
235.503 814.391
237.617 811.394
239.737 808.398
241.067 807.992
242.791 806.281
244.516 804.563
185.593 744.862
186.638 745.906
189.191 746.895
177.757 763.577
177.913 766.898
179.135 771.331
179.299 774.68
166.731 718.504
168.891 720.632
171.043 722.752
174.743 724.88
178.42 726.977
181.102 731.144
184.344 737.421
184.916 739.533
185.489 741.651
173.411 711.543
174.476 712.574
176.6 714.632
178.164 714.648
180.274 716.688
182.375 718.721
184.424 717.689
185.43 715.654
174.433 709.554
176.007 709.585
177.035 707.606
180.174 707.644
180.16 704.677
157.2 718.114
159.403 720.304
161.596 722.484
165.353 724.702
168.494 724.782
171.721 727.979
173.861 730.101
176.576 734.329
179.755 737.493
181.391 740.668
183.496 742.768
159.29 717.176
161.381 716.237
164.062 717.38
169.238 713.459
168.23 715.468
171.325 712.503
150.785 657.611
151.698 661.137
152.637 664.717
154.451 677.491
156.64 679.554
159.386 680.725
162.631 683.774
283.114 782.236
284.339 784.707
284.321 787.789
285.132 791.483
285.13 794.581
285.136 797.688
168.012 739.612
170.636 740.711
173.25 741.796
175.384 743.944
179.039 746.07
183.139 747.077
185.124 745.95
143.225 705.709
145.505 707.981
147.772 710.238
151.146 713.597
153.874 714.809
156.094 717.015
174.962 616.532
174.692 618.788
173.461 620.299
172.224 621.803
170.982 623.303
171.326 624.82
171.051 627.099
171.756 630.182
173.092 632.533
171.734 660.19
174.375 661.16
177.006 662.113
179.625 663.049
157.716 655.829
160.43 656.911
163.128 657.969
165.812 659.006
169.081 659.202
143.238 689.547
143.843 691.591
143.919 694.583
145.674 697.778
149.072 701.125
151.837 702.369
153.472 702.498
156.212 703.706
160.035 705.965
162.738 707.12
165.999 710.299
153.109 657.039
155.419 656.445
164.124 744.956
166.288 747.155
168.445 749.349
170.594 751.538
173.804 754.812
174.413 757.001
147.672 685.213
148.79 683.431
149.917 681.665
151.054 679.914
152.199 678.178
153.876 678.356
165.055 742.804
167.072 741.752
144.329 687.72
146.565 687.013
149.92 687.385
151.59 687.558
153.814 689.7
156.571 690.909
142.226 707.697
141.237 709.704
141.407 712.882
144.344 717.341
146.606 719.615
149.499 724.041
152.843 727.406
338.77 771.924
339.824 772.583
341.31 773.478
342.657 772.935
334.255 761.863
334.968 763.79
334.565 766.365
335.859 768.643
337.111 770.859
347.849 764.072
347.204 766.35
346.211 768.402
353.698 743.109
354.903 742.5
357.284 741.295
359.604 740.114
360.403 740.956
360.102 744.151
359.432 746.865
357.826 750.149
355.318 754.046
353.745 755.696
352.53 757.643
350.994 759.331
349.856 761.311
343.812 758.42
346.645 754.596
349.602 750.809
352.181 746.648
348.012 735.682
349.938 737.041
351.064 739.438
352.786 740.765
344.804 760.578
345.706 762.632
346.605 763.247
342.753 745.7
343.988 746.588
344.541 750.024
343.891 754.051
343.293 756.579
345.973 738.854
344.012 742.045
337.92 751.252
339.081 749.096
340.904 747.395
337.6 758.391
338.792 759.228
339.953 760.043
340.02 762.969
340.6 764.787
340.176 768.7
335.92 760.125
338.6 753.217
338.09 755.807
328.525 752.055
329.752 751.439
332.21 750.206
335.422 750.975
329.629 757.213
330.95 758.128
332.249 759.028
333.525 759.912
329.35 754.095
317.289 755.947
318.303 753.724
320.578 750.916
323.258 751.322
324.675 752.31
326.605 752.187
312.613 751.174
314.351 753.88
315.827 754.921
324.037 763.515
326.058 764.887
327.546 767.318
327.876 770.368
331.044 772.448
333.493 774.038
334.235 775.882
334.545 778.788
334.29 781.312
335.695 783.504
335.125 787.117
336.614 789.362
325.542 760.207
327.245 758.476
327.707 791.752
329.654 792.817
331.317 795.02
316.873 782.946
319.329 783.04
321.089 782.72
324.774 783.551
326.489 783.226
328.195 782.911
329.016 784.724
328.984 788.615
315.86 776.676
316.365 779.828
320.296 763.854
321.976 762.107
320.025 766.555
319.985 770.826
317.908 773.736
316.307 775.542
317.015 758.683
316.752 761.421
318.891 762.893
309.692 774.066
311.595 773.887
313.746 775.306
315.16 776.225
308.671 771.919
310.041 768.471
310.972 766.187
312.649 764.422
314.335 762.667
321.103 797.468
323.536 794.743
325.604 793.206
303.231 781.442
304.839 779.579
307.193 778.222
308.804 776.381
298.483 784.165
299.675 783.486
301.627 783.318
293.054 777.345
294.21 779.687
296.146 782.557
297.707 783.635
312.593 790.196
313.979 790.995
316.69 792.508
318.28 794.714
320.218 795.707
314.096 788.272
316.025 785.225
304.734 782.438
308.112 783.175
310.999 784.992
312.297 788.615
299.608 786.41
299.963 788.128
301.084 790.336
301.802 793.733
303.31 794.668
304.802 795.573
307.778 794.465
309.995 792.914
321.598 800.326
322.464 802.026
324.075 801.473
326.308 801.212
329.053 799.942
304.768 801.326
306.245 802.161
308.069 804.574
310.211 805.684
312.296 806.71
313.322 808.558
315.301 809.424
317.229 807.573
319.421 807.17
321.214 807.889
321.998 809.434
323.703 810.11
324.301 810.39
309.456 817.807
310.766 815.632
312.446 814.981
316.273 813.777
318.956 813.389
320.94 812.756
322.877 812.154
312.281 818.98
314.525 818.441
317.496 819.208
320.172 819.689
304.776 798.448
294.424 805.442
295.195 802.924
297.143 799.669
298.699 797.679
300.252 795.7
302.702 814.566
304.234 815.343
305.862 818.942
308.425 818.726
304.029 803.788
302.94 807.505
302.986 810.412
298.09 815.018
299.666 815.863
301.581 815.42
295.626 807.678
296.829 809.881
297.666 813.314
297.363 817.559
296.634 820.114
297.516 823.484
298.771 825.522
300.852 827.858
304.104 829.202
307.324 830.47
309.682 831.364
287.625 805.612
289.641 805.414
292.444 805.704
285.552 799.536
286.389 803.223
287.655 808.724
287.303 813.144
287.394 819.429
287.88 824.411
289.189 829.842
288.465 835.809
292.968 836.256
294.177 835.224
295.385 834.212
296.959 831.924
298.614 832.572
298.716 835.418
297.577 839.27
297.639 842.094
298.092 843.577
300.281 845.328
301.608 846.903
300.894 849.367
280.636 802.262
282.678 799.037
290.933 836.96
292.623 840.739
291.83 843.634
290.626 848.242
290.631 851.759
289.815 855.375
289.002 859.395
288.572 866.848
288.471 873.35
279.832 804.837
278.633 808.733
278.28 813.283
278.328 816.542
278.824 821.758
279.321 827.009
281.815 828.681
284.735 832.137
287.685 838.669
286.899 841.604
288.57 845.793
278.54 829.774
277.368 833.973
276.587 836.807
278.25 837.986
279.515 840.574
279.948 842.602
279.982 846.143
281.65 850.932
283.291 852.067
285.75 853.632
286.164 855.888
287.793 856.755
268.335 818.772
269.123 816.092
269.058 812.745
268.135 808.723
269.798 806.797
271.461 804.873
273.974 803.613
276.476 802.331
278.562 802.311
269.263 822.841
270.187 826.918
271.816 824.837
274.289 823.392
276.813 825.244
271.494 829.617
272.792 832.3
274.471 833.562
272.53 840.649
274.14 838.429
261.286 824.672
262.542 824.049
264.185 822.06
265.83 820.07
279.616 855.012
281.66 854.715
284.121 856.57
280.84 857.935
281.638 862.71
283.692 867.281
285.776 873.049
254.533 798.787
255.513 802.951
257.297 804.519
259.955 806.825
260.917 810.96
259.73 814.936
259.825 818.366
260.313 820.466
273.418 844.813
274.289 849.013
275.93 850.292
277.568 851.561
263.701 835.235
265.316 833.158
266.936 831.079
268.56 828.999
246.357 806.279
246.48 809.737
247.524 814.066
247.276 818.9
249.094 820.589
250.901 822.251
253.077 822.534
255.747 824.928
258.39 827.26
258.509 830.775
256.512 834.159
257.524 838.511
260.121 840.799
265.031 838.07
266.35 840.893
268.034 842.276
270.473 840.77
262.091 837.311
261.772 826.779
263.121 829.62
263.221 833.117
247.424 822.433
248.488 826.836
249.186 832.634
249.899 838.485
248.495 844.123
249.602 848.676
252.258 851.18
254.007 852.811
256.077 852.953
258.134 853.055
260.677 855.333
234.732 817.014
233.968 819.651
234.166 823.252
234.376 826.878
235.189 832.845
263.17 845.176
264.126 849.501
262.568 851.683
266.163 849.469
268.648 851.543
270.727 855.04
271.208 860.828
268.879 862.463
263.182 857.545
266.463 860.394
268.171 865.48
267.488 868.533
259.996 858.284
260.169 862.018
262.653 864.255
265.093 866.427
267.941 870.767
267.295 873.893
268.532 876.872
269.452 881.512
271.387 885.27
272.272 890.16
273.756 895.975
267.296 900.289
268.601 898.058
269.845 895.586
271.056 892.934
268.623 903.651
260.468 874.964
262.099 876.5
264.305 874.877
266.198 874.76
260.706 878.84
260.959 882.738
262.573 884.313
264.17 885.886
265.748 887.461
267.075 884.991
267.557 893.114
60.6246 624.158
67.3608 622.255
72.2677 620.868
236.731 836.116
237.922 840.777
239.123 845.465
240.334 850.18
240.314 855.445
244.939 865.387
246.131 864.785
248.214 865.044
250.278 865.264
252.324 865.446
254.908 867.906
257.447 870.306
259.116 871.875
241.865 858.77
243.407 862.085
256.344 908.422
258.195 906.598
261.951 910.026
264.218 912.212
256.017 913.44
255.156 914.502
255.03 919.882
255.026 923.636
255.066 927.511
247.854 893.4
249.585 895.062
251.111 898.306
253.287 903.901
254.765 907.018
244.101 869.91
244.483 873.873
243.51 880.092
246.218 882.785
248.865 885.384
55.813 625.518
50.0391 627.149
45.2275 628.509
248.434 888.557
251.06 883.935
253.856 884.859
257.184 888.089
259.886 888.943
262.562 889.799
263.887 892.971
264.412 895.333
265.988 897.016
242.159 910.296
243.114 907.328
244.137 904.512
245.218 901.817
245.461 898.368
246.64 895.852
241.79 946.006
241.39 939.319
241.341 933.739
243.026 927.667
245.211 924.968
243.112 915.112
183.749 881.194
187.312 885.519
190.944 889.997
192.793 893.768
195.898 899.127
200.396 903.464
203.709 906.365
206.422 909.984
210.619 915.685
215.578 923.893
216.499 927.583
219.433 932.445
223.166 936.206
227.031 939.46
234.333 946.431
239.358 952.644
225.232 913.235
228.283 911.378
233.164 909.146
238.361 908.601
186.079 881.044
188.942 880.013
192.437 881.254
194.696 880.942
200.185 886.3
204.045 891.298
209.399 898.41
213.02 899.924
216.199 902.515
219.358 905.051
230.66 886.821
233.442 882.437
235.825 881.298
239.13 881.084
241.442 879.816
225.452 909.598
225.641 905.904
225.834 902.227
227.363 898.266
228.85 894.233
230.346 890.227
192.705 860.803
194.146 865.795
197.693 870.113
200.922 870.751
205.288 872.733
209.579 874.553
215.235 876.146
219.238 877.343
225.292 880.76
194.736 859.954
196.736 859.035
198.705 858.045
199.511 855.65
201.818 853.307
205.921 854.687
209.605 857.243
213.248 859.718
214.997 858.232
215.656 855.491
225.198 853.776
228.525 855.588
232.099 855.838
235.612 855.957
218.112 856.506
220.537 857.458
223.238 856.921
215.257 841.203
219.412 840.561
222.495 838.692
225.551 836.746
229.559 835.74
232.561 833.638
219.395 845.729
223.489 850.176
215.241 846.353
215.262 851.569
177.802 851.251
180.544 852.86
183.764 853.451
186.506 855.071
190.398 858.057
175.817 855.165
174.368 861.128
175.028 866.41
177.349 872.103
180.243 877
206.11 834.52
208.605 835.589
212.129 837.769
205.163 828.423
205.826 830.834
210.377 820.628
212.186 819.196
215.002 818.813
218.185 817.099
207.385 825.807
209.205 824.413
155.535 728.588
158.215 729.755
161.978 732.004
165.851 737.434
189.773 834.496
193.481 837.051
197.581 838.383
202.03 838.388
204.273 835.853
171.317 836.056
172.737 832.943
179.177 837.03
182.502 840.813
187.615 840.2
174.152 840.817
176.529 846.658
205.397 802.024
205.597 805.54
205.805 809.075
206.023 812.63
207.284 817.314
208.269 801.731
211.125 801.395
147.347 806.908
149.019 810.21
152.84 815.816
156.785 824.669
165.837 829.954
173.612 819.675
175.787 822.075
179.949 823.487
184.307 828.346
186.491 830.796
182.486 797.255
186.976 797.206
189.331 794.853
193.771 794.684
197.751 795.622
201.28 797.699
203.342 799.865
187.797 802.948
191.183 809.858
192.683 818.045
198.418 822.687
201.599 826.182
175.308 803.984
177.712 801.774
180.104 799.53
174.601 809.607
173.885 815.203
149.829 804.92
152.914 805.103
157.54 805.378
160.622 805.557
162.939 811.183
167.269 815.885
170.065 820.522
170.47 789.251
173.952 788.172
176.977 788.186
177.864 785.929
179.639 781.409
170.649 792.617
171.903 797.134
173.158 801.666
156.462 774.525
159.706 777.913
162.943 781.306
165.097 783.572
167.248 785.841
138.262 777.429
140.872 778.573
145.016 779.763
149.613 779.88
152.046 777.739
154.479 775.588
137.368 779.596
136.021 782.832
135.12 784.98
134.83 789.281
136.051 793.596
138.325 799
139.99 802.255
143.192 805.599
145.804 806.813
152.602 742.519
155.9 745.879
159.638 748.143
161.187 748.171
162.11 746.009
153.43 748.006
154.711 752.423
156.442 755.755
156.626 759.061
156.359 763.469
156.728 770.107
140.998 732.263
143.705 733.475
147.06 736.883
150.392 740.27
139.19 736.58
136.966 742.033
123.095 737.216
122.979 741.749
124.389 746.277
125.085 748.531
129.099 754.149
131.975 758.623
133.3 763.069
134.609 767.499
135.902 771.915
126.208 737.276
129.331 737.355
132.027 738.551
134.281 740.845
126.672 711.609
130.457 718.502
134.389 720.965
136.229 724.359
138.736 729.966
129.243 709.666
130.664 706.575
133.294 704.722
135.946 702.903
140.426 704.406
182.162 589.814
184.884 589.045
184.02 593.678
185.957 597.728
184.695 601.761
183.35 605.695
183.133 607.997
177.743 614.979
180.509 613.4
165.216 594.603
168.686 593.622
170.838 593.014
174.307 592.034
179.119 590.674
165.766 600.001
166.419 602.859
167.98 606.387
169.234 608.52
169.888 611.426
172.721 613.584
153.217 597.993
153.712 600.573
155.092 603.863
155.852 607.897
157.621 612.804
158.521 617.115
158.82 622.23
160.784 627.531
162.454 631.404
165.777 635.417
167.508 639.42
169.268 643.486
173.279 646.884
139.907 601.755
140.83 605.36
142.446 609.104
143.332 613.409
143.913 616.276
146.438 620.739
148.695 623.806
150.313 627.604
152.967 632.31
153.661 635.414
155.765 641.03
159.212 645.29
162.281 647.945
165.349 650.604
169.855 655.855
128.256 605.047
130.321 607.837
131.711 611.244
133.107 614.692
134.293 616.831
135.5 619.005
136.995 622.635
138.546 626.358
140.859 629.545
143.544 634.33
146.624 636.986
150.079 641.252
154.212 644.848
155.641 647.396
156.452 650.731
116.098 608.482
118.257 611.555
119.426 614.816
121.602 617.853
122.811 620.071
124.29 623.734
126.157 629.011
129.305 635.552
130.034 638.737
131.934 643.033
136.385 647.116
140.799 651.161
145.181 655.173
135.916 661.35
138.83 662.749
143.455 664.375
149.117 666.932
154.005 672.877
136.348 665.877
135.079 670.209
137.401 672.454
138.543 676.377
143.137 680.827
124.611 679.788
128.793 682.518
134.643 685.431
138.077 685.928
128.628 676.605
131.527 672.365
116.083 684.306
118.588 686.86
119.567 692.313
118.592 694.31
117.169 697.37
119.929 703.22
123.555 706.918
119.265 678.755
122.288 680.352
117.65 681.492
51.0815 635.187
57.602 644.622
61.5904 652.698
70.5964 664.725
73.7546 669.927
79.746 678.155
85.0274 687.086
88.8547 692.743
92.5209 698.176
96.9898 705.978
104.86 717.173
111.58 725.554
118.527 732.588
91.3159 618.307
95.2982 622.157
101.081 629.065
105.28 637.07
111.649 643.325
115.946 648.865
121.67 650.409
128.958 654.725
134.255 658.415
76.8623 622.97
83.2274 630.855
86.6811 635.738
91.4639 641.982
94.2004 647.526
97.6175 652.418
102.361 658.685
105.736 663.558
109.082 668.41
112.394 673.231
116.76 676.22
66.0054 631.314
68.3868 635.276
77.9723 645.736
82.7858 653.78
88.2149 661.085
90.6017 665.114
97.2083 673.627
102.192 680.368
107.144 682.532
112.02 684.588
156.26 597.134
158.412 596.526
161.134 595.756
163.855 594.987
142.794 600.939
146.761 599.818
148.913 599.21
151.065 598.602
130.408 604.439
132.56 603.831
134.712 603.223
137.755 602.363
118.985 607.667
120.91 607.123
123.061 606.515
126.105 605.655
112.249 609.57
108.399 610.658
105.513 611.474
101.663 612.561
97.6955 613.683
92.7887 615.069
411.243 499.138
413.592 499.103
415.495 499.989
418.798 500.42
421.664 501.78
424.537 503.153
429.335 505.449
432.215 506.815
434.246 509.979
437.126 511.27
440.472 511.72
442.332 510.485
444.317 511.476
446.345 512.561
429.105 516.826
428.906 514.339
427.778 511.476
426.677 508.676
424.745 507.741
421.847 506.34
421.521 509.518
420.655 511.304
418.263 511.218
417.202 508.525
415.712 506.726
413.788 505.828
411.87 504.944
410.404 503.182
411.746 500.482
411.194 496.875
410.7 495.521
410.208 494.163
411.607 493.673
413.004 493.183
413.915 491.321
414.831 489.449
415.291 488.51
416.217 486.625
419.482 487.02
420.878 486.524
422.273 486.028
425.062 485.035
426.455 484.538
428.314 485.446
430.634 485.405
432.952 485.364
435.268 485.323
437.582 485.282
440.349 484.276
444.038 483.718
445.885 484.635
449.558 484.069
451.851 484.01
455.067 484.395
456.922 485.29
459.228 485.178
462.022 486.488
467.105 487.664
471.32 488.223
474.997 487.336
476.328 486.759
473.71 485.295
470.95 483.751
467.459 481.798
463.968 479.845
459.518 477.356
456.027 475.403
451.664 472.963
448.173 471.01
445.413 469.466
442.794 468.002
440.176 466.537
436.685 464.584
434.067 463.12
430.576 461.167
427.816 459.623
424.325 457.671
420.727 455.658
418.109 454.193
415.49 452.729
412.73 451.185
409.971 449.641
407.211 448.098
403.612 446.085
401.867 445.108
399.107 443.565
396.347 442.021
393.587 440.477
390.969 439.013
387.478 437.06
384.718 435.516
382.1 434.052
393.267 486.535
396.084 485.467
398.432 485.359
401.249 484.307
403.594 484.213
406.402 485.508
409.677 485.867
412.014 485.799
414.349 485.737
391.197 506.997
392.099 505.181
393.948 503.744
395.306 501.009
396.667 498.255
398.033 495.483
400.378 495.383
404.122 494.792
407.866 494.223
404.169 524.917
402.25 522.301
400.821 520.823
399.858 518.541
397.96 517.842
396.551 518.322
394.68 519.639
392.801 519.021
382.883 531.854
383.718 530.083
385.022 527.512
385.911 525.814
386.809 524.113
389.097 521.815
391.404 519.561
392.778 517.016
393.203 514.104
393.167 512.01
392.183 509.525
364.518 528.249
365.764 525.04
367.022 521.901
366.435 518.183
366.779 514.79
369.43 511.117
369.361 508.776
370.668 505.813
371.984 502.871
370.986 500.157
372.317 497.228
374.6 494.703
377.387 493.557
380.179 492.424
383.919 491.706
385.804 492.506
390.008 490.87
391.395 488.023
366.581 535.885
365.599 533.352
364.607 530.688
363.506 525.52
362.487 522.756
361.462 519.968
361.784 516.481
361.179 512.658
360.578 508.841
361.351 504.413
361.706 501.016
362.07 497.632
356.781 447.816
358.703 446.366
359.172 445.446
362.102 444.377
365.532 442.366
367.5 440.889
370.496 439.747
372.491 438.235
374.006 437.637
376.579 437.33
378.154 436.663
379.804 435.923
355.386 450.597
356.316 448.741
357.432 455.965
356.924 454.617
356.88 452.336
367.405 485.824
367.364 483.464
368.276 481.515
369.656 478.596
372 476.094
374.834 472.626
376.264 469.719
378.196 465.842
379.664 462.934
380.19 459.619
379.263 456.875
377.367 453.747
374.431 454.886
372.475 456.412
369.559 457.534
367.618 456.735
363.246 456.088
361.296 455.286
362.508 496.639
363.828 493.673
365.16 490.721
366.503 487.78
359.238 496.428
357.785 494.621
356.767 491.816
355.31 490
365.509 485.008
364.063 483.211
364.475 479.871
363.485 477.098
361.539 473.914
359.626 473.086
356.125 485.637
356.51 482.275
355.558 481.858
355.949 478.506
355.895 476.139
357.757 474.611
360.545 471.148
361.469 469.215
362.399 467.286
362.84 463.99
361.38 462.213
358.012 461.94
358.169 471.287
358.128 468.939
358.088 466.599
358.05 464.265
351.585 539.093
351.407 536.311
351.618 532.417
350.918 528.207
350.771 525.585
347.956 524.31
346.87 521.295
345.385 519.362
345.657 515.779
345.531 513.266
345.943 512.231
346.356 511.197
351.567 523.407
352.372 521.25
352.247 518.713
353.476 515.55
352.011 513.7
350.13 512.879
348.244 512.045
345.294 508.286
345.182 505.815
344.547 501.913
343.92 498.032
344.249 494.597
344.587 491.177
344.5 488.763
343.98 487.345
346.32 487.209
348.66 487.068
350.562 487.912
353.412 489.168
357.51 460.575
357.471 458.265
342.508 485.498
340.599 484.636
339.557 481.803
337.123 479.521
333.054 505.034
332.934 502.573
333.239 499.118
333.551 495.675
334.824 492.685
335.15 489.266
335.482 485.859
335.821 482.466
336.17 519.901
336.98 517.837
337.793 515.776
339.021 512.692
337.404 508.286
335.499 507.392
344.506 540.954
342.944 538.639
341.782 535.356
341.028 531.095
339.508 529.04
338.388 525.96
337.275 522.915
333.302 518.492
330.429 517.078
327.55 515.662
328.372 513.649
328.784 512.641
329.609 510.627
330.437 508.612
331.266 506.597
325.69 543.817
325.079 542.242
323.481 540.106
321.487 538.967
319.344 535.411
319.606 532.007
320.845 529.096
322.23 528.628
323.866 524.672
325.092 521.681
325.911 519.679
326.73 517.672
336.079 476.695
337.391 473.772
337.31 471.398
338.192 469.464
339.077 467.535
340.927 466.044
341.819 464.128
342.714 462.218
343.163 461.266
344.062 459.368
345.933 457.9
347.81 456.435
349.693 454.972
351.583 453.512
353.48 452.054
317.103 547.892
314.994 544.475
313.362 540.226
312.704 536.474
312.889 530.82
314.025 525.574
314.311 522.196
314.597 518.802
313.918 514.925
314.207 511.517
315.043 509.553
316.842 508.048
319.184 507.989
320.979 506.469
322.231 503.489
322.529 500.052
323.79 497.072
324.097 493.645
323.876 488.788
324.727 486.814
326.967 484.303
327.825 482.335
331.466 479.294
334.249 478.213
315.211 503.701
315.509 500.281
314.968 498.836
316.114 493.445
318.766 489.95
321.533 488.878
312.278 510.582
309.805 508.209
309.681 505.789
311.363 501.861
310.7 497.992
311.847 492.61
311.308 491.17
311.192 488.746
312.464 485.794
312.778 482.392
316.515 481.786
319.291 480.725
321.006 476.808
322.299 473.881
324.653 473.8
327.968 474.158
330.758 473.095
333.552 472.03
340.265 459.984
338.333 459.123
335.437 457.824
354.285 445.703
352.313 444.901
301.8 552.842
301.16 549.244
300.571 545.748
301.406 541.846
301.781 538.759
301.699 536.518
302.489 532.444
302.822 529.221
303.146 525.962
303.889 521.724
305.59 517.908
305.891 514.553
304.683 509.287
304.019 505.444
304.742 501.072
305.043 497.671
305.346 494.265
305.11 489.418
304.454 485.555
304.763 482.15
305.502 477.769
306.355 475.81
307.21 473.854
309.565 473.79
311.387 472.294
313.21 470.801
315.468 468.34
319.317 470.144
320.376 472.986
309.031 472.358
309.89 470.41
309.788 468.009
310.121 464.646
310.025 462.257
310.895 460.331
310.805 457.953
313.169 457.908
315.448 455.498
315.888 454.546
316.328 453.596
317.212 451.701
318.098 449.814
323.868 452.524
321.944 451.625
320.02 450.721
334.028 458.335
331.214 459.357
329.368 460.821
326.562 461.846
324.198 461.913
322.71 460.062
323.066 456.756
322.984 454.412
325.716 451.092
327.566 449.667
329.937 449.622
332.235 447.28
336.025 446.749
337.961 447.616
340.349 447.556
343.191 446.571
332.985 455.571
330.977 452.374
345.592 446.497
348.454 445.5
349.889 445
331.949 438.208
332.84 436.415
334.244 435.971
335.648 435.528
338.017 435.525
339.425 435.083
340.834 434.641
343.751 435.92
345.707 436.758
348.209 438.876
349.73 440.58
351.784 443.59
341.692 444.81
338.778 443.525
336.318 441.317
335.278 438.64
318.987 447.934
319.878 446.063
322.243 446.039
324.094 444.634
324.988 442.786
325.883 440.949
326.779 439.122
328.183 438.666
330.544 438.661
324.368 436.846
323.375 434.113
319.366 444.675
317.899 442.83
317.845 440.515
319.204 437.747
321.063 436.377
317.76 435.903
316.787 433.139
315.365 431.286
313.482 430.344
314.43 428.514
315.384 426.693
316.345 424.88
318.716 422.663
321.471 424.118
321.915 427.747
321.461 430.91
321.484 433.185
309.755 455.122
310.114 451.803
310.483 448.498
311.375 446.609
312.72 443.79
310.804 442.866
309.797 440.067
309.264 436.339
308.76 432.619
309.705 430.77
311.124 430.319
298.031 444.823
299.897 443.394
301.312 442.915
301.715 439.619
302.634 437.74
304.026 434.933
304.01 432.6
306.388 432.608
305.711 471.963
304.64 469.097
303.571 466.233
301.539 462.909
299.507 459.584
298.445 456.725
297.385 453.868
296.857 452.441
297.214 449.101
297.136 446.725
378.953 432.291
376.335 430.827
372.737 428.814
368.834 426.631
365.235 424.618
360.785 422.129
356.085 419.5
351.721 417.059
346.202 413.972
341.838 411.531
338.347 409.578
334.749 407.565
330.298 405.076
327.539 403.532
323.088 401.043
321.343 400.067
318.725 398.602
316.106 397.138
313.347 395.594
311.601 394.617
308.983 393.153
306.365 391.688
303.746 390.224
300.987 388.68
297.388 386.667
293.79 384.654
290.299 382.702
286.808 380.749
289.58 430.238
291.989 427.904
295.387 426.045
298.794 424.191
302.207 422.347
305.198 419.117
309.147 416.388
313.088 413.703
315.586 411.477
318.946 409.81
320.024 408.017
321.118 406.216
322.802 403.442
284.825 434.927
285.749 433.046
288.131 430.704
296.549 442.938
294.615 442
292.161 439.644
289.764 439.649
287.298 437.288
287.884 453.975
287.785 451.573
288.131 448.217
287.515 444.402
285.936 440.128
284.888 437.287
266.863 423.974
269.249 421.703
270.65 418.962
270.105 417.577
267.977 414.343
266.475 414.764
262.913 414.211
260.388 414.123
257.424 414.914
254.917 414.796
253.449 415.18
285.144 476.352
285.023 473.914
283.934 471.009
282.844 468.103
283.15 464.687
282.489 460.806
282.374 458.381
283.667 455.463
285.072 454.966
291.002 460.2
289.928 457.322
288.421 455.413
290.898 457.791
292.735 456.323
294.575 454.86
295.234 479.989
294.151 477.101
292.102 473.749
291.019 470.857
291.332 467.453
290.251 464.565
290.141 462.147
298.013 478.943
299.289 475.998
298.211 473.117
298.528 469.721
298.419 467.308
297.346 464.434
295.412 463.505
293.477 462.574
293.116 484.912
294.386 481.957
291.608 483.008
290.523 480.115
287.623 478.73
294.184 506.671
295.032 504.723
295.879 502.771
295.761 500.36
295.219 498.926
295.1 496.509
294.981 494.089
293.897 491.209
294.742 489.241
294.623 486.814
252.606 438.833
251.448 435.887
250.283 432.947
249.11 430.013
250.369 427.196
252.225 425.851
254.092 424.512
299.756 535.587
298.696 532.866
297.632 530.131
297.433 525.522
296.791 521.801
297.111 518.504
297.426 515.183
295.805 510.935
295.69 508.546
274.865 478.575
277.645 477.519
281.394 476.934
291.289 505.319
287.43 503.525
277.178 486.859
276.633 485.405
276.507 482.953
275.413 480.036
284.651 504.59
282.297 504.682
279.829 502.367
277.784 499.054
275.736 495.725
276.037 492.29
276.336 488.849
287.737 500.135
286.655 497.266
284.725 496.363
283.217 494.471
281.709 492.575
279.656 489.226
272.927 477.641
270.988 476.703
269.047 475.763
252.488 422.562
250.876 420.609
247.39 419.948
269.334 472.296
269.202 469.83
270.331 464.39
271.469 458.98
270.663 452.639
272.378 448.754
273.676 445.859
277.83 442.029
280.145 439.651
282.476 437.284
278.858 560.558
279.401 558.274
281.363 555.4
281.901 552.872
282.401 550.192
281.439 547.884
280.458 545.504
279.464 543.062
277.549 542.373
274.226 542.278
270.911 542.237
272.267 539.405
273.167 537.52
272.595 533.954
272.082 532.629
271.493 528.987
270.017 527.246
268.976 524.51
267.931 521.75
266.448 519.955
264.005 517.738
264.337 514.331
265.195 512.334
267.439 509.767
267.331 507.344
266.257 504.477
264.756 502.598
262.291 500.268
261.628 496.346
261.925 492.861
263.183 489.83
264.44 486.804
266.665 484.248
266.953 480.77
267.79 478.765
250.771 565.391
248.389 562.664
246.461 559.098
244.098 556.796
241.732 554.544
240.731 551.655
242.976 548.871
242.91 546.387
245.597 542.562
246.907 539.43
247.78 537.351
248.652 535.279
252.803 533.317
256.526 532.398
258.354 530.751
257.759 526.964
255.767 523.767
254.722 520.938
253.243 519.109
251.761 517.267
250.277 515.414
247.193 533.487
246.165 530.646
244.611 526.358
241.76 525.158
235.968 547.251
237.267 544.107
239.432 538.868
238.407 536.002
238.753 532.47
239.524 527.889
239.291 549.834
237.414 549.066
242.616 523.075
243.471 520.995
244.325 518.918
247.086 517.673
248.894 516.026
250.597 511.914
249.53 509.005
248.878 505.048
249.599 500.486
250.857 497.399
252.112 494.319
254.747 490.683
255.999 487.622
258.217 485.036
259.467 481.994
261.134 477.951
263.91 476.883
266.687 475.821
246.295 500.18
242.448 498.383
239.976 495.974
237.913 492.495
240.713 522.261
241.039 518.718
239.448 514.324
235.207 513.672
232.876 513.873
234.519 545.436
233.067 543.619
231.613 541.799
229.212 539.585
227.323 538.807
224.488 537.637
223.451 534.725
222.835 530.727
222.634 525.631
221.049 521.158
220.404 517.072
219.332 514.045
218.255 510.998
217.585 506.843
218.955 506.206
220.738 504.491
222.521 502.784
223.345 500.628
225.128 498.937
225.399 495.252
225.254 492.637
226.479 489.425
227.294 487.29
228.108 485.16
228.921 483.035
229.327 481.975
230.139 479.859
225.343 535.514
226.197 533.391
227.051 531.267
228.328 528.08
229.603 524.895
230.875 521.712
230.769 519.173
232.034 515.991
223.147 515.775
223.983 513.624
225.235 510.402
227.024 508.699
229.893 510.018
231.386 511.951
228.423 499.247
231.171 498.035
232.959 496.375
235.16 493.669
238.739 490.4
239.563 488.308
238.041 486.316
237.894 483.747
242.321 487.166
243.701 486.599
245.494 485
246.732 481.904
248.382 477.793
249.206 475.745
251.003 474.186
252.802 472.636
254.603 471.093
256.82 468.55
247.261 474.776
246.135 471.752
245.005 468.72
261.413 474.454
260.301 471.486
239.122 480.616
238.97 478.049
238.814 475.481
230.043 486.127
232.794 484.975
235.138 484.883
257.65 466.539
257.92 463.046
255.4 460.572
253.854 458.582
251.892 457.585
239.63 473.407
240.445 471.34
242.236 469.777
253.133 454.597
254.946 453.116
256.764 451.642
258.167 451.157
245.255 465.162
245.095 462.628
258.439 447.722
257.304 444.774
258.147 442.836
258.001 440.406
259.419 439.947
262.26 439.029
263.554 436.172
265.3 432.394
267.627 430.074
270.978 428.248
272.892 426.87
274.353 426.421
276.814 426.445
279.272 426.464
280.737 426.007
283.673 425.089
286.127 425.096
287.606 426.963
288.104 428.365
270.344 424.504
246.483 462.116
248.283 460.597
250.086 459.087
255.018 438.89
231.921 478.243
232.732 476.141
234.516 474.544
248.23 418.125
250.102 416.84
251.985 415.56
234.653 462.138
235.459 460.082
236.266 458.034
237.476 454.979
238.865 454.486
241.647 453.505
243.447 452.015
244.263 450.019
246.069 448.548
247.301 445.587
248.125 443.626
248.952 441.675
250.776 440.25
236.868 474.494
229.573 478.308
228.438 475.197
228.27 472.582
229.075 470.478
230.855 468.892
233.615 467.825
234.353 471.958
234.187 469.372
233.847 464.203
234.995 467.295
236.782 465.735
238.571 464.184
239.955 463.667
240.768 461.623
242.155 461.112
243.543 460.604
244.523 461.11
232.172 447.224
234.553 447.29
235.945 446.821
237.741 445.355
239.542 443.9
239.358 441.394
238.579 437.382
238.793 433.929
241.015 431.582
243.247 429.261
244.895 425.496
246.139 422.707
232.692 461.104
231.13 459.028
229.565 456.943
228.394 453.818
229.588 450.745
231.373 449.247
225.361 486.323
223.831 484.276
222.299 482.218
220.763 480.147
220.024 475.914
220.824 473.771
221.622 471.636
221.445 468.988
218.516 467.417
216.166 467.431
214.607 465.293
213.043 463.141
230.589 445.133
229.399 442.029
227.206 438.365
225.606 436.244
205.025 469.134
208.342 469.65
211.266 471.245
214.187 472.821
216.134 473.86
218.079 474.891
214.808 461.54
216.574 459.953
217.36 457.833
217.554 454.123
216.365 450.914
217.536 447.783
217.327 445.145
218.495 442.056
219.274 440.013
220.659 439.567
221.44 437.545
223.218 436.107
226.393 434.259
227.574 431.307
228.363 429.356
229.152 427.419
229.942 425.497
231.129 422.641
231.922 420.756
232.715 418.885
235.148 419.088
237.372 416.883
239.608 414.705
239.794 411.451
238.934 407.672
238.695 405.356
253.28 412.883
254.151 411.113
255.028 409.355
254.857 407.105
252.743 406.085
248.72 406.252
245.782 406.921
242.23 406.157
238.05 403.921
236.747 401.054
235.427 398.193
235.145 395.922
233.111 391.657
230.844 414.386
232.025 411.646
232.813 409.84
235.028 407.737
232.49 416.46
225.209 415.749
227.631 415.996
229.431 414.726
221.716 424.331
222.492 422.396
223.656 419.524
218.003 430.632
220.391 430.81
222.171 429.415
222.95 427.453
222.334 425.892
217.286 438.864
216.679 437.265
216.456 434.652
217.229 432.635
222.918 492.762
220.584 492.89
218.657 491.933
217.134 489.881
216.01 486.727
213.11 485.24
210.209 483.737
206.337 481.704
204.796 479.565
201.887 478
202.673 475.772
203.458 473.552
203.85 472.444
211.085 462.053
209.126 460.955
207.942 457.685
205.382 454.914
203.074 468.049
200.734 468.064
198.783 466.963
197.603 463.623
203.415 453.771
201.447 452.618
199.479 451.454
195.647 462.495
193.691 461.356
191.733 460.208
189.775 459.048
182.385 460.093
184.341 461.267
185.699 460.706
188.415 459.597
205.554 451.11
206.708 447.901
205.499 444.605
202.911 441.761
204.053 438.587
204.2 434.836
203.344 430.487
201.727 428.204
202.232 423.464
203.359 420.424
203.482 416.776
202.22 413.49
200.582 411.183
201.326 409.219
202.07 407.272
203.185 404.387
203.927 402.487
204.668 400.606
205.408 398.744
222.162 413.954
220.514 411.804
219.243 408.716
217.209 407.469
214.535 404.647
197.509 450.279
194.932 447.397
192.725 443.385
192.863 439.495
193.989 436.249
192.751 432.837
191.508 429.414
188.892 426.391
187.637 422.932
187.746 419.082
189.484 417.66
190.591 414.549
192.332 413.177
195.449 411.493
198.2 410.84
225.354 412.365
225.106 409.927
224.212 405.991
221.141 404.146
217.699 403.173
216.304 403.45
212.13 404.288
210.101 402.988
208.075 401.674
207.433 400.083
216.772 427.457
215.769 426.858
213.381 426.648
210.375 424.816
210.132 422.203
209.886 419.6
209.637 417.007
210.77 414.09
213.166 414.386
214.935 413.1
215.059 409.638
213.784 406.5
217.388 429.045
217.542 425.481
220.323 424.712
206.147 396.901
206.516 395.987
207.253 394.174
207.62 393.275
207.705 389.928
208.798 387.305
236.669 392.601
239.567 392.116
242.493 391.62
245.45 391.11
248.443 390.581
251.479 390.027
255.714 389.931
258.887 389.282
262.142 388.575
265.503 387.794
267.234 387.367
270.83 386.418
276.752 384.637
281.387 383.002
284.154 381.893
212.212 388.464
214.616 388.934
218.052 390.043
221.506 391.121
225.346 391.323
229.213 391.503
231.684 391.885
198.374 461.401
199.143 459.19
199.314 455.317
189.934 455.083
188.348 452.769
186.758 450.439
185.164 448.092
183.94 444.601
178.971 470.558
181.298 470.522
183.625 470.489
185.954 470.457
189.258 470.983
191.976 469.815
193.148 473.184
194.702 475.402
195.861 478.733
198.191 478.662
200.523 478.592
177.026 469.416
174.107 467.684
172.16 466.516
169.237 464.744
167.287 463.549
166.312 462.947
185.673 442.986
185.43 440.129
184.193 436.633
182.58 434.231
179.972 431.15
164.361 461.736
161.802 458.679
158.869 456.808
157.278 454.315
155.683 451.802
154.084 449.268
151.139 447.294
215.125 504.389
214.028 501.278
214.292 497.522
211.409 496.098
208.12 495.766
205.793 495.914
203.468 496.065
200.742 497.343
233.032 572.532
230.221 571.235
227.411 570.028
225.036 567.969
223.079 564.918
222.056 562.181
220.603 560.446
219.578 557.668
218.985 553.824
218.822 548.891
218.224 544.97
216.765 543.15
215.304 541.319
212.896 539.091
211.006 538.316
209.115 537.539
218.717 559.737
217.26 557.993
215.803 556.241
213.914 555.532
212.024 554.825
210.568 553.058
210.056 551.637
209.032 548.775
207.576 546.967
207.492 544.433
206.462 541.507
208.262 539.714
209.967 535.364
209.87 532.789
210.716 530.607
211.561 528.426
212.825 525.154
213.134 521.461
211.116 517.99
210.043 514.921
208.55 512.936
206.643 512.047
207.65 535.666
206.183 533.78
204.292 532.981
203.244 529.965
202.609 525.812
203.445 523.59
203.33 520.941
203.21 518.282
202.673 516.73
203.087 515.614
204.865 513.826
204.602 508.47
202.958 503.734
201.853 500.549
176.65 452.402
176.411 449.464
175.183 445.892
173.948 442.302
174.684 440.001
200.77 515.852
198.867 514.968
196.552 515.209
194.649 514.317
191.793 512.968
192.062 509.078
193.278 505.647
192.575 501.266
191.86 496.857
190.338 494.719
188.813 492.565
186.494 492.714
183.782 494.033
182.427 494.7
180.507 493.688
181.181 456.599
178.614 453.629
199.223 495.244
198.099 491.998
195.04 487.715
191.573 484.513
187.708 482.412
184.807 480.813
180.936 478.649
179.37 490.304
178.613 485.712
179.776 482.173
180.652 461.815
177.344 461.207
174.785 458.238
173.572 454.671
171 451.633
167.071 449.104
163.867 444.137
161.272 440.959
160.647 439.092
177.647 441.938
179.621 443.213
181.966 443.346
161.368 436.706
163.707 436.872
165.057 436.367
166.409 435.868
167.134 433.536
167.858 431.219
180.352 476.928
180.15 474.029
150.874 444.14
150.604 440.985
150.961 439.748
173.073 437.545
171.459 435.07
169.841 432.577
176.626 430.266
175.369 426.676
175.102 423.762
176.195 420.446
153.29 439.88
155.621 440.015
156.966 439.477
159.299 439.619
165.874 429.847
164.249 427.3
180.079 427.164
179.817 424.291
178.189 421.828
165.328 423.836
166.408 420.407
168.126 418.856
168.209 414.776
165.569 411.473
162.925 408.13
165.004 405.546
166.084 402.26
161.903 427.066
159.916 425.656
158.284 423.055
157.004 419.26
156.717 416.188
155.074 413.537
155.136 409.3
154.843 406.233
155.552 403.944
156.618 400.547
157.622 401.323
160.346 400.637
162.713 401.07
175.925 417.555
174.926 416.852
173.654 413.245
175.106 408.924
172.464 405.662
170.458 404.181
168.452 402.685
166.806 400.095
167.529 397.949
167.249 395.054
166.607 393.223
164.958 390.604
164.315 388.763
162.665 386.121
162.022 384.271
160.737 380.568
159.085 377.889
160.834 376.667
162.213 376.479
163.966 375.297
166.727 374.963
168.107 374.803
178.378 375.524
180.752 376.171
185.123 378.346
188.864 378.815
192.234 380.161
195.607 381.478
198.985 382.764
200.997 384.189
204.386 385.421
206.771 385.936
170.866 374.498
172.245 374.352
174.625 375.011
177.002 375.665
145.993 382.189
148.732 381.65
149.091 380.553
150.464 380.301
152.199 378.982
153.575 378.751
154.952 378.527
156.329 378.308
157.707 378.096
141.089 398.365
140.776 395.178
141.47 392.818
142.515 389.318
144.578 386.7
145.284 384.433
144.581 420.301
144.282 417.103
143.981 413.908
142.677 409.944
142.369 406.745
142.059 403.551
141.748 400.36
149.699 435.901
148.43 432.032
147.154 428.142
145.871 424.231
214.342 576.27
213.758 574.719
212.231 572.865
209.758 570.748
194.997 567.423
198.276 567.181
200.171 567.745
201.621 569.364
203.084 570.947
204.562 572.508
207.392 571.093
195.393 583.52
194.929 582.444
196.418 578.964
194.068 577.336
192.224 574.266
192.226 571.668
195.019 569.951
194.027 564.579
192.114 561.375
192.065 558.802
191.51 554.758
191.879 551.048
176.223 499.786
178.365 496.725
187.025 520.115
186.897 517.368
184.862 513.706
183.769 510.463
181.716 506.72
179.252 504.11
207.3 553.065
204.903 550.927
202.507 548.764
200.543 545.476
198.575 542.144
195.749 541
193.865 540.231
191.983 539.457
191.369 535.286
192.106 530.356
192.83 525.407
190.818 521.852
211.05 567.674
210.962 565.272
209.93 562.524
207.522 560.476
206.066 558.75
203.23 557.748
200.839 555.653
198.014 554.625
195.632 552.475
194.189 550.652
187.963 585.296
186.651 583.422
185.769 580.23
185.778 577.465
185.778 574.757
185.769 572.087
184.38 570.246
185.275 567.959
185.241 565.338
185.2 562.723
184.222 559.759
183.234 556.784
182.238 553.794
180.805 551.925
178.94 551.189
176.143 550.077
191.374 549.567
190.868 548.079
188.993 547.34
187.546 545.462
185.671 544.706
183.283 542.42
181.408 541.646
179.532 540.868
176.993 547.777
178.265 544.324
179.954 539.716
179.855 537.012
181.109 533.544
181 530.82
180.887 528.083
181.713 525.76
183.484 523.868
185.255 521.987
180.234 523.74
178.752 521.703
176.726 518.024
174.689 514.299
171.839 512.917
168.988 511.521
166.687 511.794
161.442 517.728
163.19 515.737
164.939 513.759
165.5 525.245
164.962 523.604
163.476 521.513
162.933 519.851
177.138 538.533
175.261 537.739
173.8 535.77
171.395 533.376
171.28 530.599
169.807 528.575
168.33 526.533
169.787 552.847
171.142 552.057
172.497 551.27
174.785 550.856
172.845 564.507
175.612 565.568
177.893 565.146
180.177 564.722
182.025 565.428
168.512 502.824
169.862 502.107
172.168 501.889
173.519 501.183
174.87 500.482
171.43 562.666
169.086 560.468
167.662 558.616
166.233 556.755
166.533 508.892
167.326 506.463
168.118 504.036
168.01 554.799
168.772 549.792
167.748 546.71
166.3 544.78
166.199 542.035
165.679 540.462
165.571 537.691
164.519 534.499
163.46 531.275
164.277 528.863
143.502 474.007
143.637 469.52
143.762 465.03
145.215 459.889
146.3 456.059
148.72 451.644
150.42 449.789
159.946 515.585
158.844 512.182
160.587 510.184
162.885 509.905
165.184 509.634
166.995 500.617
165.083 499.614
162.389 501.063
159.133 500.791
155.878 500.522
152.441 497.207
152.253 494.148
152.441 489.809
147.144 473.216
148.852 471.256
152.501 470.515
154.44 471.704
156.379 472.883
149.56 488.172
147.638 487.069
145.715 485.956
156.086 488.912
158.39 488.743
160.117 486.798
158.691 472.81
161.379 471.509
163.099 469.643
163.847 467.2
165.865 497.169
166.644 494.728
166.461 491.768
164.926 489.489
163.003 488.42
159.917 483.769
158.746 480.168
158.534 477.113
144.364 509.276
147.214 510.728
150.063 512.161
153.305 512.319
155.599 512.011
157.498 512.953
164.378 556.047
163.45 555.694
161.594 554.988
161.505 552.285
160.993 550.746
160.897 548.012
159.863 544.885
156.95 540.956
155.488 538.964
154.431 535.725
152.96 533.687
152.426 532.039
150.545 531.216
170.245 571.275
171.546 567.9
152.493 556.967
154.349 557.636
157.55 557.469
160.245 555.81
284.856 379.657
282.096 378.114
279.337 376.57
276.19 374.81
274.238 373.718
271.77 372.337
269.01 370.794
266.541 369.413
263.782 367.869
260.079 365.798
256.176 363.615
253.029 361.855
249.431 359.842
245.832 357.829
241.469 355.388
238.709 353.844
235.949 352.301
233.331 350.836
231.379 349.745
228.619 348.201
226.151 346.82
225.42 350.264
224.931 348.826
225.353 348.153
225.752 347.539
137.185 425.345
138.869 423.554
141.548 422.529
151.051 555.097
150.537 553.551
150.02 551.996
148.982 548.856
148.461 547.271
147.413 544.071
144.607 542.963
145.422 540.45
145.297 537.547
145.168 534.623
145.572 533.356
146.916 532.497
149.201 532.056
151.353 528.716
150.272 525.355
148.785 523.222
146.896 522.34
143.665 522.293
144.497 529.992
144.356 527.015
143.813 525.303
143.116 520.557
142.96 517.516
142.8 514.459
143.583 511.866
143.802 507.491
143.626 504.397
143.444 501.29
143.828 499.99
143.639 496.868
144.402 494.271
143.825 492.434
144.583 489.838
145.338 487.248
145.129 484.101
144.541 482.238
143.95 480.367
143.729 477.192
133.479 430.29
134.813 429.727
136.493 427.891
116.872 440.35
118.831 441.767
121.133 441.814
122.8 439.811
124.469 437.83
125.796 437.205
127.467 435.26
129.484 432.023
130.814 431.438
121.91 456.837
123.586 454.772
126.238 453.4
128.892 452.055
130.572 450.062
132.254 448.09
132.324 443.451
133.022 440.826
134.067 436.912
133.775 433.602
116.723 537.839
118.461 535.388
120.197 532.971
122.874 531.002
124.608 528.654
127.284 526.767
130.508 526.702
133.186 524.887
135.865 523.109
138.544 521.365
140.279 519.201
135.546 422.592
134.553 421.846
131.574 419.588
129.247 419.362
127.26 417.838
126.267 417.072
120.924 494.943
122.834 496.049
125.119 495.764
127.406 495.486
129.317 496.573
132.561 496.837
134.471 497.906
136.761 497.636
138.097 496.842
140.39 496.587
124.257 482.467
126.547 482.275
128.838 482.088
131.131 481.908
132.462 481.148
135.72 481.564
138.387 480.081
141.057 478.624
141.797 476.013
117.893 436.235
118.572 433.506
119.586 429.435
119.274 425.99
117.634 423.136
126.205 470.905
128.5 470.79
131.4 472.638
133.698 472.522
136.362 471.088
139.631 471.6
141.567 472.809
124.271 469.656
123.052 465.647
124.119 461.543
123.502 459.525
122.335 481.281
120.412 480.082
122.102 477.913
123.792 475.763
124.517 473.018
116.559 515.211
118.276 512.864
119.993 510.543
121.325 509.644
122.658 508.754
123.991 507.872
127.225 508.012
130.46 508.157
132.36 509.152
135.984 507.965
138.658 506.315
140.948 506.001
107.599 450.126
109.544 451.505
111.833 451.469
113.779 452.836
116.072 452.803
118.019 454.158
119.965 455.502
108.282 447.29
108.964 444.463
109.643 441.646
110.319 438.839
119.292 421.197
121.943 420.046
124.599 418.927
125.61 414.997
124.29 410.83
124.96 408.231
127.293 408.524
127.966 405.964
128.64 403.421
129.314 400.896
112.615 438.877
114.913 438.923
130.655 400.452
132.337 398.776
134.687 399.167
136.377 397.537
137.726 397.139
116.299 399.663
117.628 399.165
118.958 398.677
120.29 398.197
121.624 397.726
122.959 397.264
125.3 397.633
127.308 399.271
115.657 421.62
114.012 418.729
112.691 414.452
111.363 410.15
111.021 406.626
112.668 404.718
115.316 403.649
115.644 402.316
109.161 514.623
111.055 515.626
114.28 515.662
107.384 436.676
105.427 435.224
102.491 433.032
134.784 377.052
138.183 378.495
141.582 379.927
143.611 381.625
110.65 398.218
111.973 397.699
114.299 398.016
101.522 427.27
101.196 423.665
100.864 420.055
99.5426 415.665
100.186 412.816
101.817 410.768
104.439 409.539
106.399 406.163
108.361 402.839
110.003 400.927
125.274 374.756
127.648 375.325
130.025 375.898
132.404 376.474
81.6785 429.337
82.9726 428.572
84.2674 427.814
86.8598 426.318
88.4795 424.104
89.1219 421.154
89.4421 419.682
91.0605 417.507
93.6617 416.123
96.2677 414.774
88.733 448.437
91.3411 446.885
92.9814 444.647
93.6497 441.713
94.6466 437.326
97.258 435.867
99.8728 434.435
108.979 511.18
111.068 507.333
113.726 505.507
116.385 503.713
118.092 501.415
119.798 499.141
98.0398 390.952
99.0363 391.795
101.345 392.08
103.341 393.76
104.975 391.848
107.294 392.172
109.296 393.854
98.6651 388.141
98.2898 384.481
97.9107 380.817
96.5241 376.257
97.8373 375.76
100.159 376.171
101.477 375.701
103.112 373.895
104.437 373.458
107.093 372.62
110.079 370.534
113.448 371.981
116.823 373.425
118.168 373.074
120.534 373.63
122.902 374.191
103.939 455.902
104.283 454.464
105.941 452.285
87.4668 444.055
85.8619 441.143
84.5827 436.727
82.9701 433.787
101.661 488.233
102.388 485.289
103.112 482.357
105.152 478.606
107.187 474.895
107.292 469.941
106.769 462.895
106.151 460.797
105.53 458.692
110.996 490.668
111.364 489.232
112.098 486.367
113.422 485.535
114.152 482.693
114.878 479.86
117.164 479.667
119.086 480.875
112.908 491.828
114.233 490.978
116.146 492.126
118.8 490.451
120.341 492.987
93.7436 493.553
94.4748 490.534
95.2022 487.529
97.243 483.672
99.878 481.96
100.954 477.547
101.667 474.619
101.768 469.595
102.822 465.236
102.554 461.674
103.248 458.783
96.0157 493.259
98.289 492.964
99.9757 490.587
106.438 491.22
104.528 490.035
108.717 490.942
119.943 548.465
118.875 544.984
117.802 541.441
112.662 529.607
113.448 526.704
115.175 524.269
116.344 519.972
167.478 373.015
167.228 370.268
165.599 367.652
164.357 364.08
162.734 361.441
161.113 358.79
91.7061 469.576
93.3667 467.266
95.0262 464.974
95.7204 462.026
97.7219 458.302
100.688 455.298
102.97 455.22
88.328 511.438
89.0819 508.308
89.8318 505.199
90.9489 500.57
92.6395 498.11
93.3765 495.068
162.044 570.816
160.633 569.035
158.793 568.392
156.952 567.757
155.109 567.129
154.608 565.657
153.181 563.859
152.168 560.863
152.076 558.16
136.444 535.305
138.187 533.095
139.93 530.907
141.672 528.738
126.782 546.356
128.528 544.014
130.273 541.701
132.018 539.413
134.7 537.535
96.7983 525.203
96.2433 523.145
94.7423 520.555
94.5658 516.914
95.7093 512.284
97.4141 509.777
98.7398 508.811
100.442 506.347
102.518 502.422
104.216 500.023
105.331 495.607
122.223 547.737
124.502 547.034
85.5954 467.058
86.2886 464.051
86.9781 461.052
87.6639 458.062
88.6861 453.592
88.059 451.409
102.844 526.575
104.73 527.509
106.615 528.423
108.5 529.32
110.384 530.2
111.72 529.171
87.5154 468.404
89.7849 468.244
98.6836 526.188
100.959 525.621
103.623 523.548
104.955 522.527
105.73 519.537
107.446 517.064
86.4359 510.267
84.5436 509.074
83.0253 506.277
83.1934 500.94
83.9315 497.818
84.0796 492.533
85.1684 487.916
220.299 352.673
220.852 351.56
221.65 350.021
223.082 349.777
221.717 363.61
221.316 361.595
219.625 359.612
219.536 356.993
219.442 354.449
232.144 354.613
230.403 353.009
228.483 351.78
248.1 369.414
249.445 369.303
252.105 369.083
254.7 368.875
254.94 367.74
253.012 365.175
251.02 363.213
247.933 361.255
243.756 359.247
241.552 358.665
239.498 357.641
237.306 357.007
235.3 355.915
231.663 361.542
236.078 363.318
240.579 364.997
244.955 367.193
247.142 378.719
248.072 376.553
247.777 373.921
248.55 371.889
231.379 359.184
231.072 356.962
231.517 355.967
237.418 372.935
238.005 371.532
236.678 368.314
234.017 365.223
232.184 363.382
243.744 377.083
240.403 375.39
230.393 370.734
232.512 371.963
234.955 372.458
226.384 364.818
226.963 363.48
227.525 362.178
226.051 359.65
225.593 357.797
223.184 354.685
224.045 364.22
229.944 368.704
228.154 366.763
221.968 374.967
223.335 374.849
226.075 374.613
228.41 372.276
220.209 369.993
220.855 368.522
221.491 367.075
222.116 365.654
221.603 372.796
210.357 377.53
212.384 378.894
215.792 380.096
217.863 378.347
218.554 376.764
220.263 375.858
208.87 384.045
208.934 380.829
209.648 379.169
209.918 337.74
212.386 339.121
215.533 340.881
218.293 342.425
221.052 343.968
224.199 345.728
203.396 334.092
206.014 335.557
207.966 336.648
212.146 367.55
213.15 365.323
213.145 362.472
211.83 359.701
213.441 356.271
214.696 353.634
214.363 351.674
213.106 349.036
211.568 347.019
211.618 344.416
209.241 341.635
209.335 338.942
215.16 369.581
217.516 370.165
200.495 341.568
201.596 339.642
201.86 336.894
195.872 354.742
197.915 353.376
199.583 352.728
202.288 350.092
203.919 349.471
205.538 348.846
205.288 346.872
203.224 343.573
198.29 360.615
197.071 357.665
208.781 369.219
211.126 369.829
207.136 367.059
204.866 363.441
201.574 362.048
199.265 361.347
208.691 375.342
207.034 373.147
208.086 370.773
194.4 366.067
196.116 365.224
197.206 362.889
197.93 361.366
194.653 368.431
197.626 370.651
199.614 372.111
201.967 372.737
204.322 373.35
191.876 340.154
195.375 341.203
197.942 341.43
185.035 363.163
187.38 363.909
190.095 363.834
192.432 364.559
179.563 363.328
180.934 363.282
182.686 362.405
178.506 371.981
178.266 369.38
178.414 365.921
179.18 364.185
188.431 350.804
189.193 349.398
190.712 346.69
190.912 343.978
192.044 342.117
190.718 351.657
193.956 353.243
185.794 361.528
188.286 359.132
189.795 356.073
189.006 352.306
179.347 360.826
178.751 359.176
178.55 356.708
177.384 353.438
178.18 351.852
178.977 350.299
182.094 349.686
184.794 349.847
190.802 337.459
190.65 335.557
192.312 335.186
194.351 334.239
197.355 333.885
199.699 332.024
201.445 333.001
187.687 325.305
188.921 325.995
191.389 327.376
194.149 328.92
197.748 330.933
175.937 345.416
176.759 343.931
177.051 340.92
178.295 338.854
179.534 336.887
179.441 334.776
180.674 333.003
183.286 333.571
185.365 332.767
186.516 331.216
186.376 329.489
187.475 328.02
187.838 327.469
171.307 328.919
173.561 330.086
175.333 329.761
179.224 328.785
181.714 327.711
183.736 327.212
185.701 326.712
180.176 321.104
183.323 322.864
185.941 324.328
173.099 326.44
175.294 325.725
177.424 323.517
179.453 321.706
177.451 347.863
164.969 347.322
166.944 349.064
170.307 350.818
172.675 351.699
175.033 352.573
167.248 335.215
168.147 333.751
167.65 329.833
169.946 328.675
174.02 343.704
171.146 341.107
169.664 338.606
163.082 337.244
163.982 335.699
165.845 335.073
164.823 344.787
164.695 342.281
163.612 338.917
174.322 317.829
176.273 318.921
178.225 320.012
165.482 312.884
167.433 313.976
169.385 315.067
171.853 316.448
161.132 335.458
159.174 333.663
158.161 330.33
158.164 327.936
158.715 324.857
160.783 322.01
162.862 319.244
164.404 317.248
159.086 350.735
160.908 349.849
163.145 348.134
160.5 356.998
159.284 353.418
157.483 348.068
154.87 344.486
151.658 339.083
149.465 334.584
147.739 329.27
143.998 324.565
146.462 302.246
147.697 302.936
149.648 304.028
151.6 305.119
153.551 306.211
155.503 307.302
158.121 308.767
160.589 310.148
163.736 311.908
147.601 321.827
149.172 322.074
150.73 322.304
153.27 323.429
154.341 322.011
152.937 319.533
149.951 316.846
148.526 314.408
148.136 312.907
149.085 310.269
149.391 308.233
147.493 306.507
154.884 357.247
158.313 358.927
119.842 287.355
122.602 288.899
124.553 289.991
127.313 291.534
129.931 292.999
131.883 294.09
134.351 295.471
136.303 296.563
139.063 298.107
141.531 299.487
142.765 300.178
144.717 301.269
145.499 322.292
144.961 318.187
142.771 316.136
139.333 312.839
137.496 309.84
134.909 307.186
132.112 304.186
127.845 298.06
124.356 292.573
152.852 355.474
149.791 352.782
147.109 349.09
145.445 346.288
143.137 341.583
140.812 336.849
142.063 334.119
142.742 329.646
141.837 322.537
139.631 320.446
138.863 316.002
138.699 334.902
135.503 331.937
133.355 329.931
134.155 328.056
133.878 325.188
133.186 323.234
131.362 320.199
130.276 315.245
131.081 313.419
132.357 310.798
131.53 308.659
132.463 307.068
135.762 349.617
137.837 351.489
139.532 354.374
140.851 358.285
143.276 359.056
145.7 359.825
148.5 359.583
151.303 359.366
153.091 358.292
134.423 345.664
133.077 341.707
135.554 342.628
138.418 342.564
139.599 339.666
132.778 338.723
132.48 335.758
133.25 333.804
127.887 328.78
130.421 329.829
126.668 348.279
128.064 348.153
130.505 348.988
132.948 349.822
126.408 312.833
128.305 312.017
129.431 309.148
125.921 309.702
124.102 305.215
123.46 300.245
122.217 294.239
134.461 373.87
133.116 369.81
133.816 367.539
134.874 364.183
133.529 360.156
130.437 357.39
128.723 354.417
128.04 352.373
126.464 324.768
125.008 320.733
125.737 318.784
126.469 316.846
123.197 338.014
125.66 338.939
128.129 339.862
130.601 340.785
123.573 371.766
121.868 368.754
120.492 364.519
117.75 360.53
118.416 358.139
119.085 355.777
120.792 354.397
121.813 350.96
122.846 347.59
121.107 344.532
117.634 342.694
116.219 338.456
117.235 335.147
122.847 334.902
122.493 331.807
123.204 329.747
126.071 329.754
120.739 337.088
125.979 346.229
125.641 343.103
123.897 340.071
116.027 357.442
114.629 353.133
112.19 347.828
109.735 342.469
105.588 338.4
104.149 333.94
105.101 330.417
105.738 328.111
107.428 326.907
109.127 325.744
110.101 322.472
108.048 368.702
106.018 366.855
104.302 363.683
102.583 360.483
100.153 354.973
97.7908 275.021
100.259 276.402
102.211 277.493
105.358 279.253
108.849 281.206
111.995 282.966
114.613 284.431
117.373 285.974
117.542 329.821
116.093 325.636
113.623 324.592
117.845 324.597
118.877 321.529
118.819 317.461
116.2 312.278
113.359 312.103
111.079 319.275
112.383 315.13
111.177 309.903
108.997 307.659
107.977 320.313
106.17 317.041
107.116 313.834
108.059 310.707
108.214 305.518
106.027 303.193
105.522 300.007
103.878 295.572
103.56 291.356
101.755 286.727
99.9759 280.995
90.185 270.766
91.4193 271.457
93.3708 272.548
95.8393 273.929
92.2132 280.7
94.4931 281.918
96.8471 283.373
99.2666 284.999
91.5848 277.141
99.6501 305.853
100.235 303.691
102.965 303.919
104.639 303.028
97.8241 302.425
95.9992 298.972
96.5503 296.785
97.0873 294.609
97.6082 292.441
100.031 293.851
96.1911 286.677
82.2741 266.341
83.5083 267.032
84.7425 267.722
86.6941 268.814
88.4396 269.79
99.7545 351.378
98.3305 346.784
96.9002 342.161
95.4641 337.509
92.6919 333.033
91.4288 322.141
92.7607 322.03
94.3993 320.719
96.0429 319.452
97.6917 318.226
98.6053 314.777
99.5134 311.403
100.114 309.193
92.2729 329.388
91.8519 325.757
66.0343 257.257
67.9858 258.349
69.9373 259.441
71.1716 260.131
73.6401 261.512
74.8743 262.202
77.3428 263.583
78.577 264.273
80.5286 265.365
78.6247 279.502
81.1564 280.087
82.5628 275.2
83.3504 272.151
75.7201 275.397
74.43 274.942
71.5066 270.424
69.5394 267.227
67.5447 263.905
79.252 296.746
79.857 294.423
79.4602 290.86
78.3852 284.954
78.0137 281.524
88.3483 318.725
86.5994 315.149
82.5155 310.358
83.4135 306.646
84.3091 303.047
82.2807 300.569
86.9375 303.132
88.837 300.882
89.9819 296.388
91.8374 294.247
93.6694 292.117
93.1385 288.72
92.3498 286.432
92.8119 284.174
42.0571 243.846
44.6753 245.31
47.4352 246.854
50.0534 248.318
53.2002 250.079
55.1517 251.17
57.6202 252.551
59.5717 253.643
63.2744 255.714
65.5568 285.329
67.9235 287.358
70.2694 289.222
72.6012 290.953
74.6132 293.764
76.9341 295.292
46.5528 255.093
49.7119 261
52.5906 265.78
57.2039 270.073
60.4786 271.229
63.8486 280.726
31.0158 340.697
31.7886 335.146
32.5398 329.43
32.1413 325.249
31.9828 319.057
33.5459 313.007
34.8503 308.801
35.268 304.298
35.8606 297.244
35.7903 287.654
34.6443 284.028
34.5996 278.349
35.8126 273.191
37.4029 268.395
39.9759 258.634
41.0063 250.709
49.5949 291.683
53.1668 291.669
58.4939 291.016
63.2076 288.76
33.0793 339.605
36.0594 338.985
38.3876 336.098
40.4758 335.182
42.3487 327.744
43.0224 321.465
43.8627 312.602
46.1559 309.417
47.5087 305.545
48.8724 301.731
68.0445 311.35
72.7094 313.63
75.3361 313.353
78.2644 311.806
80.8984 311.676
51.6853 294.667
53.7798 297.716
55.869 300.748
59.2449 303.323
62.6233 305.982
65.9941 308.612
49.3195 353.384
47.9348 348.377
48.6973 342.84
51.1146 340.608
53.7975 336.633
56.5019 332.837
60.487 328.519
63.2721 325.404
66.6421 319.325
51.4941 353.045
53.6794 352.782
55.8756 352.595
57.8155 354.214
61.0077 355.002
63.7815 351.679
65.5829 347.573
67.3923 343.558
69.6599 343.909
71.6566 345.899
80.6847 342.367
82.5718 339.081
85.4861 336.997
88.4171 335.058
73.2176 343.749
74.7857 341.668
77.3689 340.713
78.7939 358.283
82.6711 356.656
86.2762 356.634
89.898 356.693
93.8402 355.452
97.4981 355.673
79.9517 352.26
81.1125 346.329
76.0851 353.904
73.3732 349.447
41.6199 369.324
43.1139 366.518
45.5481 364.329
47.0376 361.513
48.7912 356.932
37.8796 367.027
33.524 362.704
31.3224 357.858
30.3207 351.793
30.2234 346.105
74.4973 368.765
76.0648 366.548
77.9258 362.846
76.8816 374.456
76.1849 372.054
85.4046 378.369
87.6954 378.643
90.2951 377.495
93.9045 377.29
80.1442 375.522
82.4241 375.757
86.8433 485.5
88.5166 483.103
90.5452 479.217
91.0039 472.563
60.5896 377.336
62.4116 373.218
65.2082 369.937
68.9966 367.604
72.235 368.591
44.0463 385.665
46.886 387.575
50.2343 380.722
51.0876 375.758
55.765 373.605
43.9703 380.125
42.939 373.903
90.8969 396.828
89.2273 393.727
87.555 390.606
85.8799 387.463
84.5032 382.811
93.4985 395.575
96.107 394.366
38.876 423.048
38.5723 419.359
38.8945 412.583
37.6235 402.974
42.5705 393.734
54.5751 398.422
55.1721 395.239
57.9797 391.858
59.1505 385.437
59.7293 382.206
73.8711 412.883
77.7226 410.574
80.9606 411.347
84.8325 409.167
87.7327 406.285
89.6533 402.668
90.2759 399.743
75.417 405.252
74.6854 397.592
71.6786 389.831
74.1363 382.874
75.0173 378.231
64.2327 410.905
67.4376 411.531
70.6505 412.19
60.6874 406.485
57.1487 402.09
42.0317 423.443
44.5643 421.672
48.3626 419.017
50.895 417.252
49.9252 411.245
51.154 404.972
51.1092 399.557
67.8206 425.992
71.3523 425.089
73.9227 423.494
75.8596 424.953
79.7376 427.875
66.2116 423.03
64.9156 418.525
63.6136 414.005
63.5913 445.871
64.5826 441.286
65.5647 436.701
66.2143 433.643
66.8598 430.583
46.5638 452.922
48.1889 450.581
51.0966 447.398
54.9528 444.893
58.1469 445.444
61.3456 446.003
44.6674 451.544
41.826 449.49
39.9339 448.132
37.4357 444.619
36.2175 440.303
35.3271 434.508
35.0429 430.863
36.0214 426.338
37.6108 423.937
77.0531 475.164
78.1044 470.575
80.1052 466.689
81.4104 465.854
83.3288 467.214
74.8865 470.055
73.6672 465.621
73.398 461.876
71.8241 458.962
69.2898 455.346
66.1309 449.497
72.5329 489.977
74.2052 487.527
75.2809 482.867
76.3473 478.236
68.733 487.244
63.9837 483.761
54.6856 495.125
52.2141 491.324
51.0461 486.728
50.4596 484.442
50.9391 477.554
51.0489 472.237
49.851 467.755
48.6473 463.295
47.4383 458.856
57.3063 493.445
59.9264 491.743
61.5978 489.313
62.318 486.179
71.1352 515.073
70.7526 507.219
72.8144 503.063
72.6062 499.208
71.8075 493.117
74.3431 515.383
77.1721 517.274
80.3825 517.477
83.5943 517.638
86.6249 514.012
181.723 585.549
181.254 581.084
178.068 578.308
174.862 575.661
173.473 573.812
165.226 570.684
168.41 570.582
162.859 589.715
161.92 586.938
161.404 583.115
161.356 580.641
160.392 577.823
161.677 574.501
152.289 595.536
151.743 592.01
150.279 588.175
149.218 583.068
147.729 578.924
145.307 574.409
144.206 568.864
143.602 564.689
144.333 559.531
143.713 555.214
143.085 550.828
144.725 545.834
138.807 598.2
138.224 594.163
136.726 590.031
135.721 587.284
135.536 582.16
135.854 578.365
135.245 574.282
135.044 568.883
134.011 565.875
132.864 559.988
133.572 554.554
134.798 550.686
136.02 546.814
137.112 539.981
128.555 601.589
127.957 597.958
127.341 594.289
127.233 591.846
127.124 589.362
126.498 585.486
125.87 581.502
126.173 577.576
125.957 572.093
127.192 568.218
127.903 562.774
129.543 557.548
129.427 554.628
128.373 551.362
116.33 604.734
115.619 601.343
115.884 597.617
115.753 595.094
115.097 591.199
113.925 585.725
113.185 578.504
112.139 575.409
111.51 570.754
113.165 564.945
114.81 559.188
116.444 553.476
105.316 553.061
107.067 550.345
110.157 546.538
113.644 541.396
114.697 533.772
103.315 548.979
99.9661 545.951
100.77 542.822
99.6904 538.882
101.275 532.686
86.0333 543.267
88.1674 538.752
91.6276 533.208
94.2946 530.987
91.1219 543.877
95.8111 545.973
76.4016 543.881
77.1997 540.393
75.1793 535.234
73.3036 534.043
70.4899 532.181
69.7795 525.751
70.934 520.702
82.0184 546.945
83.7584 544.002
79.2099 545.458
46.7205 619.755
47.3388 608.302
46.5109 599.334
47.8901 584.371
47.8589 578.286
48.6578 568.139
48.4839 557.765
48.7849 550.942
49.0655 544.394
48.7897 535.406
49.6373 521.748
50.9774 511.09
53.2153 501.46
89.8392 613.081
91.2174 607.716
92.5298 598.804
91.9182 589.785
94.0718 581.121
94.8341 574.152
98.9029 569.841
102.855 562.349
105.437 556.431
75.0826 616.672
76.3799 606.622
76.7667 600.653
77.5747 592.83
77.0047 586.673
77.3562 580.717
78.1187 572.894
78.4436 566.975
78.7556 561.09
79.0543 555.248
81.2104 550.416
61.4643 615.244
61.4201 610.622
64.1134 596.692
64.0053 587.319
64.8084 578.253
64.7333 573.57
65.9074 562.858
66.626 554.506
69.7133 550.071
72.7926 545.767
482.545 490.236
479.927 488.772
485.704 449.409
486.473 452.131
487.242 454.853
487.627 456.214
488.012 457.575
488.396 458.936
488.781 460.297
489.389 462.449
489.997 464.6
490.605 466.752
491.374 469.474
491.982 471.626
492.367 472.987
493.136 475.709
493.52 477.069
493.792 478.032
494.177 479.393
494.561 480.754
480.294 430.264
480.679 431.625
481.287 433.777
481.895 435.928
482.503 438.08
483.111 440.232
483.719 442.384
484.327 444.536
484.712 445.897
485.32 448.048
452.813 424.821
454.013 426.84
455.763 427.999
457.86 430.587
460.518 432.318
463.192 434.047
467.659 436.934
470.331 438.674
474.09 438.747
476.697 440.526
478.832 443.142
478.753 445.373
480.636 446.545
482.623 447.706
477.234 430.783
475.01 431.916
471.98 432.453
469.019 432.98
467.21 431.823
464.5 430.087
467.037 428.146
468.105 426.473
466.781 424.48
463.931 424.985
461.618 424.657
459.846 423.488
458.089 422.316
455.82 421.99
454.222 424.546
450.86 425.963
449.446 426.251
448.032 426.543
448.346 427.991
448.661 429.438
447.551 431.189
446.435 432.949
445.876 433.833
444.754 435.608
446.8 438.183
447.107 439.632
447.415 441.081
448.028 443.977
448.334 445.424
450.08 446.533
451.26 448.532
452.438 450.528
453.615 452.523
454.791 454.516
455.383 457.401
456.838 460.836
458.586 461.929
460.025 465.356
461.176 467.341
463.187 469.879
464.92 470.992
466.031 473.015
468.61 474.71
472.273 478.426
474.954 481.726
476.123 485.322
432.666 416.099
433.23 419.058
434.367 421.115
434.945 424.067
436.092 426.114
438.665 427.829
440.685 430.431
441.85 432.459
443.019 434.481
473.358 405.718
474.127 408.44
474.735 410.592
475.343 412.743
475.951 414.895
476.72 417.617
477.328 419.769
478.098 422.491
479.078 425.96
479.686 428.112
466.687 382.111
467.547 385.154
468.155 387.306
469.015 390.349
469.784 393.071
470.765 396.541
471.534 399.262
472.142 401.414
472.75 403.566
462.333 366.704
463.193 369.747
463.962 372.469
464.778 375.356
465.759 378.826
466.143 380.186
449.018 403.626
447.944 405.345
447.687 407.673
446.066 410.261
444.432 412.862
442.785 415.478
443.927 417.527
445.383 421.028
446.857 424.515
471.078 405.301
467.844 405.035
465.837 404.591
463.388 404.965
461.799 403.713
461.47 402.261
461.614 399.978
460.104 398.7
465.848 383.533
464.776 385.171
463.267 387.628
462.286 389.274
461.306 390.93
460.546 394.081
459.832 397.227
458.383 399.729
456.124 401.616
454.321 402.681
451.689 403.143
453.165 369.77
451.082 372.512
449.066 375.227
445.591 376.672
442.88 378.741
441.137 382.922
439.106 384.088
437.265 386.753
435.447 389.414
432.613 389.984
430.813 392.651
429.857 395.918
430.338 398.892
430.834 401.864
432.179 405.428
433.848 406.615
434.654 411.053
432.954 413.725
460.751 367.532
458.079 368.02
455.29 368.569
450.31 370.336
447.421 370.914
444.509 371.5
441.705 373.599
438.132 375.085
434.565 376.57
431.196 379.547
428.487 381.627
425.794 383.708
380.578 405.273
380.348 407.67
379.81 408.551
380.432 411.607
380.514 415.582
380.285 418.033
380.88 421.182
380.636 423.674
380.919 425.279
382.004 427.631
382.261 429.322
382.493 431.115
382.217 402.629
381.122 404.393
387.862 401.563
386.447 401.836
384.481 402.992
418.525 394.433
416.492 395.634
415.309 397.431
413.544 400.134
412.639 403.442
411.167 407.672
409.438 410.412
407.146 414.087
405.436 416.86
402.886 419.043
400.064 419.689
396.405 419.711
395.839 416.613
396.116 414.147
395.546 411.076
393.849 409.839
391.01 406.453
389.306 405.211
425.177 384.6
423.341 387.278
421.522 389.958
419.719 392.642
423.286 381.925
420.986 381.632
418.063 382.233
415.753 381.942
416.837 393.245
414.549 392.954
411.919 395.053
409.038 395.66
405.307 395.669
403.599 394.473
412.462 384.92
409.798 387.008
408.945 386.415
406.293 388.502
404.248 389.695
403.921 392.082
402.429 396.269
401.266 398.068
400.108 399.87
397.531 401.972
395.252 401.657
393.257 398.931
401.304 394.172
399.282 395.366
397.267 396.557
395.258 397.746
458.113 351.768
458.721 353.92
459.329 356.072
459.714 357.433
460.573 360.476
461.181 362.628
461.79 364.779
455.636 353.075
453.172 354.378
449.965 356.596
446.011 358.204
443.7 359.451
441.14 357.719
438.003 358.372
435.578 358.117
432.668 360.225
430.461 361.433
429.794 362.326
429.129 363.218
442.26 361.269
440.844 363.083
438.617 364.304
436.565 367.008
434.221 366.728
432.537 365.554
430.84 364.384
426.093 363.837
423.928 365.035
420.271 366.536
416.636 368.033
413.881 370.112
411.144 372.189
409.041 373.378
407.561 373.678
408.67 375.742
409.774 377.81
411.489 378.989
414.051 380.76
391.831 399.216
389.842 400.393
405.217 373.389
403.484 372.214
400.524 372.809
397.305 371.929
416.916 355.109
414.756 356.295
411.971 358.363
409.201 360.431
407.319 363.081
404.576 365.148
401.848 367.214
399.133 369.278
431.215 349.984
429.88 351.754
428.55 353.526
426.564 356.186
421.964 357.114
420.205 355.959
456.128 344.743
456.897 347.464
457.505 349.616
453.517 346.069
450.727 345.949
447.321 346.677
443.296 348.264
440.75 348.045
437.538 348.702
434.362 349.348
428.513 348.277
425.804 346.569
423.091 344.857
421.806 346.612
421.163 347.49
419.878 349.247
418.594 351.007
417.312 352.768
451.289 327.621
452.058 330.342
452.828 333.064
453.212 334.425
453.82 336.577
454.589 339.299
455.358 342.021
446.109 328.537
444.447 328.841
441.791 328.596
439.777 327.494
435.625 327.528
432.861 329.534
431.029 332.113
431.355 333.538
428.84 337.002
426.934 339.613
425.656 341.358
424.375 343.106
394.351 372.518
392.547 375.166
390.482 376.34
389.295 378.104
388.115 379.867
387.812 382.225
386.646 383.987
385.488 385.749
384.912 386.63
383.765 388.389
383.493 390.752
383.226 393.118
382.966 395.488
382.711 397.863
382.461 400.243
449.143 320.025
449.912 322.747
450.297 324.108
450.905 326.26
444.306 302.91
444.691 304.27
445.299 306.422
446.068 309.144
446.453 310.505
447.222 313.227
447.83 315.379
448.599 318.101
445.087 319.088
441.072 319.078
436.597 319.912
433.055 321.315
428.334 324.431
424.459 328.144
421.73 330.157
418.988 332.176
415.328 333.626
412.576 335.657
411.34 337.397
410.999 339.718
412.174 341.744
411.819 344.069
409.935 346.696
407.162 348.748
405.283 351.382
402.523 353.438
398.269 355.791
397.032 357.55
396.065 360.773
394.837 362.533
394.151 367.228
394.687 370.165
406.441 340.603
403.683 342.647
402.169 342.942
398.174 346.74
396.584 350.829
397.119 353.748
410.77 334.502
407.454 333.637
405.326 334.798
402.859 338.287
399.216 339.747
395.23 343.541
393.721 343.835
391.594 345.006
389.745 347.634
387.01 349.682
388.45 353.183
388.998 356.104
386.559 359.616
384.741 362.249
385.904 364.298
387.944 366.935
388.498 369.869
389.053 372.807
382.302 384.832
380.558 383.636
377.935 381.848
377.471 404.253
375.755 402.992
441.295 303.456
437.895 304.794
434.608 306.122
431.72 308.876
429.286 310.811
427.333 311.914
424.275 314.719
421.703 316.69
419.096 318.672
415.874 321.523
413.511 324.969
410.811 326.982
405.691 328.708
402.069 330.154
398.722 333.058
395.981 335.095
393.238 337.135
388.984 339.471
385.349 340.934
382.61 342.979
379.263 345.902
378.04 347.654
376.821 349.406
377.999 351.447
377.678 353.782
377.36 356.117
376.444 359.328
379.996 361.664
382.972 361.08
376.5 351.74
375.289 353.492
373.19 354.662
370.498 356.706
368.412 357.874
367.226 359.624
365.153 360.791
366.352 362.829
365.491 366.033
364.91 366.906
364.331 367.778
363.179 369.523
362.035 371.265
367.364 374.764
365.59 373.595
363.814 372.429
377.633 380.38
377.031 377.447
377.312 375.108
376.717 372.181
375.537 370.131
373.181 369.832
370.55 371.865
368.51 373.023
367.111 377.088
366.864 379.41
368.068 381.454
367.275 384.638
368.806 388.145
370.558 389.341
371.756 391.407
372.404 394.345
374.732 380.938
370.957 380.9
373.597 396.43
374.246 399.389
374.571 400.875
359.394 389.142
358.333 390.84
358.689 392.268
359.047 393.697
360.284 395.717
360.644 397.148
361.005 398.58
363.622 400.397
365.359 401.625
368.473 402.648
370.722 403.053
374.361 403.227
370.119 393.989
367.499 392.178
364.33 391.238
361.505 391.753
360.898 373.006
359.77 374.745
360.987 376.773
360.759 379.086
359.652 380.815
358.555 382.539
357.468 384.258
357.814 385.693
359.046 387.708
354.266 383.395
351.417 383.98
358.319 375.035
355.979 374.752
353.978 375.917
352.332 378.523
352.137 380.825
350.004 378.258
347.139 378.875
344.817 378.634
343.028 377.522
341.965 379.287
340.912 381.054
339.87 382.821
339.222 386.002
341.904 387.588
345.229 386.067
347.687 384.025
349.637 382.854
362.191 361.378
359.551 363.421
356.927 365.465
355.785 367.214
354.087 369.836
352.297 368.686
349.385 369.293
345.93 370.79
342.496 372.308
341.415 374.081
341.773 375.526
347.28 356.779
347.038 359.116
347.371 360.573
344.773 362.641
343.653 364.407
341.99 367.063
339.993 368.27
341.245 370.293
374.425 349.118
371.423 349.706
368.422 350.294
364.526 350.302
360.631 350.311
357.638 350.902
354.649 351.494
353.156 351.791
350.497 353.843
348.432 355.021
330.429 357.21
329.701 360.485
329.894 364.353
330.098 368.227
330.313 372.1
329.127 376.339
328.867 381.132
328.642 385.895
328.053 389.189
328.391 392.925
327.427 394.782
326.465 396.656
324.983 399.544
331.935 350.705
330.816 352.476
330.067 355.732
344.898 356.502
343.086 355.344
339.794 354.487
338.544 352.442
335.241 351.576
349.767 343.343
347.669 344.515
344.99 346.566
341.417 348.038
336.949 348.929
333.98 349.524
313.201 341.132
312.515 344.353
310.913 346.982
309.447 347.242
305.578 347.121
305.151 345.621
302.815 342.876
301.419 340.77
300.541 337.83
299.129 335.755
298.687 334.304
367.401 329.296
365.26 330.469
362.215 331.061
359.169 331.653
356.417 333.702
352.765 335.17
350.638 336.342
348.828 338.97
349.14 340.428
356.704 342.741
353.689 343.332
351.274 343.047
354.596 343.913
354.307 346.247
354.023 348.58
375.781 335.99
372.753 336.579
368.824 336.587
365.794 337.178
363.057 339.226
360.03 339.817
357.912 340.989
376.344 338.906
374.503 341.535
371.483 342.124
368.756 344.17
366.642 345.341
363.632 345.931
361.828 344.769
360.022 343.607
378.867 331.609
377.014 334.238
376.456 331.321
373.423 331.91
370.725 330.164
397.967 321.131
396.751 322.874
395.531 324.617
393.415 325.777
391.91 326.066
389.788 327.23
387.663 328.395
384.642 328.979
383.407 330.729
381.277 331.898
318.402 321.207
315.285 321.762
312.17 322.308
309.056 322.844
307.315 325.39
307.14 327.676
306.976 329.967
425.522 310.745
422.65 311.266
419.762 311.791
415.731 314.033
412.224 315.434
409.582 317.432
406.917 319.439
402.449 320.281
400.353 321.433
363.915 319.374
364.471 322.295
365.935 325.796
395.3 319.372
391.751 317.023
372.185 317.009
370.66 317.306
368.506 318.482
365.447 319.076
391.204 314.097
390.051 312.043
386.787 311.152
382.894 311.143
378.985 311.14
376.215 313.194
373.44 315.25
389.024 319.059
386.013 319.637
384.233 318.466
381.832 318.171
379.427 317.879
375.499 317.882
362.105 318.211
360.292 317.049
358.475 315.888
304.475 329.621
301.967 329.27
299.58 326.646
355.671 317.947
353.5 319.125
349.456 322.934
345.442 326.735
339.616 329.367
337.203 332.862
335.416 335.483
334.326 341.027
333.511 344.244
332.714 347.47
437.739 279.667
435.864 279.869
434.202 281.527
432.779 284.703
430.907 286.485
428.885 288.313
426.415 288.702
423.874 289.112
421.273 289.542
419.683 288.271
417.863 285.489
416.093 282.686
414.389 285.323
413.254 287.077
409.916 288.455
408.519 288.712
405.108 290.116
402.851 289.77
399.976 290.315
397.076 290.869
394.77 290.545
391.603 289.623
388.874 291.689
387.621 293.465
386.608 296.721
384.487 297.897
381.481 298.483
379.095 298.187
375.82 297.306
372.131 298.794
369.316 300.87
367.392 303.529
365.472 306.184
364.458 309.417
361.645 311.483
360.375 313.246
438.508 282.389
438.892 283.75
439.5 285.902
440.108 288.053
441.089 291.523
441.949 294.566
442.557 296.718
443.537 300.188
429.508 250.541
430.629 254.509
431.489 257.552
432.577 261.401
433.393 264.288
434.481 268.137
435.34 271.18
436.2 274.223
436.969 276.945
425.282 253.406
421.712 252.804
417.664 253.028
414.466 252.219
411.308 251.381
408.323 252.04
407.126 255.411
404.975 256.654
403.122 260.945
401.138 263.701
399.824 265.533
398.515 267.36
399.015 271.925
400.181 275.578
399.733 277.997
396.196 279.473
392.429 279.448
389.471 280.039
387.139 279.735
384.794 279.436
382.438 279.142
396.224 267.055
393.265 267.666
388.798 268.586
386.283 266.785
402.077 250.287
400.079 253.039
396.747 257.625
393.768 258.252
390.941 260.396
387.441 263.45
406.017 251.766
404.38 250.569
384.957 268.604
383.632 270.422
382.309 272.236
382.693 275.241
382.236 277.644
379.623 281.247
376.586 281.86
372.873 283.375
369.363 286.377
367.391 289.064
365.423 291.745
363.704 295.895
361.751 298.563
360.708 301.807
358.77 304.464
356.198 308
356.74 310.924
357.289 313.847
367.373 283.722
363.828 281.384
360.482 280.539
356.438 280.602
383.267 267.409
380.418 269.541
375.842 270.485
373.066 267.212
372.017 265.121
399.773 250.002
397.465 249.716
395.153 249.429
392.01 248.542
390.358 247.339
387.877 245.536
384.853 246.176
381.124 247.744
376.676 250.24
372.035 251.23
368.216 252.819
365.076 253.49
361.915 254.167
358.024 255.771
358.199 257.271
357.67 259.688
357.149 262.101
355.743 263.932
355.236 266.336
352.238 268.495
349.933 269.741
347.837 272.465
346.445 274.277
345.056 276.085
343.67 277.89
342.98 278.791
341.601 280.59
386.516 247.376
385.154 249.215
383.79 251.054
381.744 253.81
379.697 256.563
377.65 259.313
375.431 260.551
373.382 263.295
368.546 255.835
367.151 257.673
365.061 260.426
364.546 262.842
367.171 264.597
369.6 264.857
357.224 268.981
357.63 271.957
357.151 274.349
355.997 277.641
355.084 282.402
353.733 284.199
351.239 283.944
348.973 285.163
354.203 287.147
354.442 288.619
354.018 290.984
352.028 293.659
349.388 297.216
348.075 298.991
347.688 301.338
347.308 303.682
346.936 306.024
345.929 309.245
346.232 297.84
343.065 298.464
339.89 299.088
353.364 310.068
350.253 310.674
346.948 287.849
344.681 289.062
342.411 290.274
346.892 277.228
347.35 280.175
348.499 282.221
344.65 311.004
341.815 313.062
338.388 312.21
335.883 311.934
334.007 310.784
341.071 292.054
339.737 293.831
339.342 296.175
332.109 313.405
331.797 315.725
331.492 318.045
331.813 319.494
336.989 301.163
334.746 302.352
329.029 321.525
325.922 322.1
324.712 323.833
322.565 324.98
322.916 326.429
323.621 329.33
321.864 331.928
319.559 335.392
318.799 338.591
318.997 342.401
318.825 344.753
319.207 346.233
320.515 348.317
321.818 350.402
322.195 351.89
322.949 354.872
324.24 356.96
326.605 357.242
328.06 356.933
315.475 343.82
335.037 303.803
334.685 306.132
334.341 308.459
319.713 323.232
341.157 282.954
339.791 284.746
339.364 287.101
298.466 328.315
298.35 330.583
298.246 332.858
328.864 293.711
327.533 295.474
326.211 297.233
324.241 299.864
324.548 301.305
325.168 304.189
324.841 306.502
323.566 308.243
323.259 310.552
321.381 313.151
320.141 314.88
318.911 316.605
318.651 318.905
340.552 289.132
339.984 280.92
336.739 281.581
334.423 282.806
333.051 284.593
332.631 286.941
333.166 289.85
337.074 288.316
334.784 289.528
330.202 291.944
333.437 291.304
333.043 293.643
332.658 295.979
332.942 297.43
331.625 299.192
331.916 300.641
332.209 302.089
333.153 302.66
314.857 299.403
316.159 301.397
316.488 302.829
316.18 305.126
315.882 307.422
313.651 308.577
309.824 310.013
306.993 312.003
306.157 315.124
305.347 318.241
303.001 321.615
301.276 324.135
326.956 292.582
324.37 292.337
321.774 292.095
318.498 292.732
316.505 295.358
316.163 297.663
344.609 273.136
342.065 272.904
339.509 272.675
336.94 272.45
332.946 274.036
331.539 275.839
330.137 277.637
327.788 278.871
324.917 277.198
323.699 275.189
321.06 274.979
318.409 274.773
312.247 299.148
308.98 299.759
304.709 299.808
302.065 299.554
319.319 264.803
321.495 267.36
324.384 269.016
327.255 270.681
329.16 271.796
331.057 272.914
317.968 277.114
317.54 279.45
316.145 281.229
313.085 283.336
309.728 284.003
307.674 286.639
305.316 287.841
303.296 290.453
301.962 292.187
302.307 293.599
300.992 295.323
300.698 297.591
300.785 301.264
298.887 303.816
297.638 305.508
296.401 307.195
295.176 308.874
293.364 311.38
292.172 313.042
290.994 314.697
292.44 316.664
291.724 319.713
291.039 322.758
288.364 324.62
284.693 325.865
282.595 326.873
296.642 335.362
295.59 337.031
294.551 338.698
292.544 339.73
290.569 338.462
288.605 334.947
287.637 332.093
285.128 329.467
281.034 327.075
277.91 327.465
274.781 327.838
272.698 328.785
268 329.285
286.181 315.458
284.464 317.898
283.337 319.514
282.704 322.502
288.809 315.775
284.393 309.942
285.87 311.877
285.731 314.076
289.877 302.475
288.635 304.148
286.797 306.644
293.303 296.012
294.705 297.955
294.448 300.201
293.183 301.892
291.531 302.184
299.942 291.094
298.262 291.413
295.919 292.591
294.605 294.305
348.818 267.685
347.704 265.629
345.88 264.487
343.335 264.263
340.059 264.957
337.275 263.264
334.475 261.578
330.717 259.343
328.087 259.149
325.231 257.489
323.744 259.325
322.263 261.157
321.525 262.07
316.457 273.673
314.496 272.578
311.09 273.281
307.389 272.55
317.374 263.709
316.161 261.708
314.202 260.621
310.738 261.364
305.386 271.472
303.373 270.399
301.351 269.331
308.753 260.288
306.76 259.216
304.756 258.15
302.743 257.088
299.766 250.244
301.79 251.296
302.023 252.746
302.499 255.642
304.237 274.688
302.107 277.35
298.665 278.045
294.888 277.329
292.781 279.963
289.661 282.051
285.508 283.598
282.716 283.415
278.942 286.326
276.941 288.878
273.896 290.891
270.436 291.536
267.613 291.347
266.329 293.01
265.06 294.662
263.185 297.122
261.954 298.749
260.739 300.365
259.54 301.97
281.268 308.286
278.574 308.007
275.277 308.54
273.151 307.459
269.347 306.658
299.319 268.268
295.515 267.58
290.941 267.799
287.698 269.953
285.521 272.611
281.967 273.342
278.399 274.073
274.453 273.427
270.85 274.168
267.626 276.275
267.324 278.5
265.252 281.073
264.994 283.274
265.191 286.811
266.074 289.497
281.585 311.837
279.378 312.901
275.556 314.2
272.377 312.548
269.746 310.125
269.252 308.791
267.781 304.796
265.612 303.747
263.431 302.709
261.74 302.994
289.953 296.625
288.918 296.085
287.489 294.16
284.355 292.558
282.002 293.718
279.655 294.87
277.315 296.015
275.422 298.507
276.929 300.394
276.759 302.575
273.873 304.492
270.533 305.048
291.629 296.319
288.672 298.316
289.473 301.088
258.356 303.564
257.771 304.357
256.611 305.933
256.037 306.717
253.23 308.541
251.566 310.846
270.666 331.822
271.77 334.546
272.878 337.298
273.991 340.085
275.107 342.912
276.224 345.79
278.358 349.449
279.466 352.492
280.567 355.635
281.66 358.908
282.202 360.606
283.276 364.167
284.858 370.145
285.89 374.951
286.394 377.889
254.341 313.147
255.999 314.95
258.743 317.298
261.469 319.677
263.651 322.843
265.828 326.044
267.447 327.95
424.843 234.032
425.612 236.754
426.381 239.476
426.989 241.627
427.759 244.349
428.528 247.071
309.249 263.183
307.767 264.996
304.556 267.169
299.448 259.298
296.646 259.157
293.828 259.022
290.994 258.893
287.379 259.677
306.896 241.858
308.084 243.859
309.274 245.86
310.465 247.861
312.642 250.401
313.07 253.328
316.554 252.563
319.257 252.727
322.702 251.971
323.861 253.994
325.022 256.018
304.905 240.798
301.902 239.217
299.887 238.169
296.848 236.606
294.809 235.57
293.786 235.054
286.91 261.999
284.348 263.287
280.722 264.062
277.831 263.945
273.84 263.335
291.733 234.025
287.789 233.444
284.659 231.925
281.702 231.874
278.726 231.83
275.73 231.793
272.507 230.318
354.646 254.958
351.421 255.652
348.359 257.843
345.636 256.131
343.632 253.502
342.541 251.443
341.452 249.382
341.115 246.39
422.083 234.553
419.507 232.838
417.008 231.074
414.01 230.128
410.386 230.058
407.519 230.619
405.279 230.288
402.376 230.869
398.79 232.375
394.502 234.818
390.848 236.361
388.533 236.07
386.208 235.783
383.049 234.898
381.4 233.692
379.748 232.488
403.689 229.052
401.44 228.723
399.184 228.399
397.591 227.16
396 225.92
393.732 225.604
392.253 225.912
389.279 226.537
386.976 226.242
384.773 227.497
381.741 228.151
381.155 230.623
378.34 234.352
376.095 235.617
374.68 237.48
373.263 239.342
371.136 242.131
368.151 244.328
364.137 244.425
360.961 245.116
358.488 244.883
356.732 243.723
377.386 232.22
375.01 231.957
373.34 230.763
370.221 231.449
366.351 233.081
364.894 234.957
362.577 236.245
360.248 237.535
358.645 237.889
357.91 238.826
357.317 241.277
352.616 243.856
347.72 244.934
344.428 245.659
290.211 249.383
287.582 250.716
283.896 251.539
280.191 252.366
278.615 254.197
356.901 236.727
355.151 235.568
354.145 233.47
352.39 232.314
349.745 230.587
346.572 232.852
344.284 235.685
340.183 237.378
336.052 239.077
333.434 238.898
330.8 238.726
329.713 236.673
329.418 233.671
329.277 232.168
327.409 231.061
296.158 251.046
292.284 250.413
338.531 246.194
335.177 246.936
329.926 246.57
325.383 245.292
321.57 243.098
318.69 241.463
314.819 239.297
323.931 231.863
319.622 233.621
317.216 236.465
300.327 247.866
298.077 245.365
294.208 244.739
290.533 245.572
286.598 244.97
282.388 242.945
276.478 242.815
272.412 242.268
270.494 242.712
281.816 255.708
283.936 256.723
285.277 258.652
268.838 244.575
270.204 246.481
270.481 247.896
270.762 249.309
269.155 251.147
267.559 252.977
313.047 239.701
310.471 241.046
269.681 231.742
266.851 233.164
265.984 234.115
275.679 254.11
272.726 254.03
269.755 253.956
271.336 260.947
267.619 261.754
264.996 263.053
262.743 265.719
267.315 236.03
268.65 237.946
268.896 239.374
270.238 241.287
265.352 252.004
262.331 251.952
270.5 265.513
267.915 266.793
264.965 266.695
259.944 254.685
257.587 257.4
257.165 259.675
253.732 261.881
249.536 261.361
245.303 260.858
244.19 263.981
241.955 266.621
260.904 250.076
258.662 249.121
255.592 249.092
251.689 249.987
248.921 251.35
245.802 251.338
242.224 253.608
239.457 254.963
237.878 256.765
235.541 259.452
236.728 259.902
237.568 262.581
239.176 264.372
260.139 267.002
259.016 266.519
255.277 267.322
252.355 270.822
248.192 270.277
245.881 269.343
243.556 268.417
240.487 268.37
239.038 270.109
236.425 271.386
234.528 271.797
231.434 271.762
229.528 272.178
226.413 272.154
224.501 272.574
220.672 273.418
217.525 273.413
217.399 275.542
217.961 276.816
217.871 278.928
219.031 281.455
219.618 282.715
225.607 291.089
227.4 292.774
231.542 295.36
233.899 298.303
236.81 300.47
239.697 302.655
242.561 304.86
244.828 305.829
247.652 308.072
249.339 309.835
220.801 285.226
221.399 286.477
223.206 288.16
225.007 289.844
214.336 260.006
215.311 262.623
214.564 263.502
215.068 264.803
214.852 266.973
215.376 268.266
215.905 269.557
216.44 270.845
216.98 272.13
225.554 247.362
222.675 248.762
221.027 250.589
218.592 253.311
217.441 256.439
215.878 258.227
246.073 238.857
243.192 240.275
240.312 241.691
236.252 242.654
233.365 244.066
230.481 245.474
227.599 246.879
262.045 235.053
258.084 235.996
254.101 236.945
250.098 237.898
419.288 214.374
420.409 218.342
421.269 221.385
422.25 224.855
422.858 227.006
423.627 229.728
424.235 231.88
415.486 216.671
413.86 216.986
411.48 216.655
408.382 215.656
413.783 194.891
414.87 198.74
415.686 201.627
416.455 204.349
417.436 207.818
418.296 210.861
418.68 212.222
411.815 187.927
412.423 190.079
412.967 192.004
397.823 204.817
399.333 207.739
400.806 209.058
402.944 209.446
405.059 209.864
407.162 210.307
407.438 213.459
411.747 196.731
410.588 196.898
408.402 199.988
405.784 198.838
402.203 198.873
399.991 200.235
399.99 203.513
394.892 205.479
391.161 205.527
388.943 206.831
385.207 208.475
382.239 210.731
330.363 224.219
328.877 227.647
353.34 222.784
350.932 224.112
346.747 224.295
343.411 225.062
339.147 225.27
335.634 224.537
392.028 222.816
388.951 221.892
385.855 220.982
382.025 221.03
378.156 221.096
375.702 219.287
374.061 218.084
372.416 216.885
368.54 218.545
364.726 221.754
360.887 224.961
356.804 225.107
406.439 218.366
404.346 219.547
401.465 220.106
398.459 219.126
396.226 218.789
393.888 216.897
390.851 215.955
388.498 214.087
385.418 213.182
383.11 212.906
409.372 189.47
407.088 189.332
403.907 190.252
401.556 191.706
399.248 193.124
396.968 194.513
394.673 194.293
393.192 196.253
390.941 197.596
388.691 198.929
385.654 199.647
382.602 200.363
379.532 201.079
377.19 200.835
375.586 199.632
373.175 197.83
380.712 211.076
379.18 211.423
377.568 210.212
375.211 209.962
373.586 208.76
370.387 207.922
368.747 206.729
367.102 205.538
371.661 199.758
369.384 202.649
366.341 206.5
363.985 207.831
361.687 210.715
359.308 212.048
356.917 213.383
355.37 215.303
354.685 217.802
354.008 220.296
352.874 215.101
350.363 214.904
346.168 215.102
341.927 215.316
339.259 213.611
336.576 211.912
335.605 209.809
337.916 202.233
337.134 204.766
336.364 207.291
346.446 201.757
344.765 202.158
342.206 201.986
340.506 202.393
363.859 204.72
362.201 203.536
359.758 203.322
356.46 202.525
354.033 203.88
351.537 203.685
349.024 203.495
372.209 190.964
372.245 192.532
372.283 194.099
373.128 196.265
383.745 187.468
386.098 189.27
386.932 191.435
387.766 193.603
389.335 194.808
328.917 216.059
329.012 217.584
330.033 219.663
330.139 221.184
330.249 222.702
381.436 187.226
378.336 186.379
376.013 186.134
373.68 185.891
333.052 211.196
331.397 213.144
329.743 215.088
372.942 188.428
369.074 191.698
365.913 192.439
363.51 192.215
361.119 193.566
359.506 193.946
357.088 195.304
353.818 196.079
350.516 196.863
348.889 198.822
291.272 209.829
287.519 212.292
283.759 214.749
280.139 218.678
277.443 221.607
274.947 225.98
274.256 228.399
335.307 202.081
331.831 202.922
331.04 205.453
332.006 207.557
332.977 209.659
326.242 215.921
324.387 214.817
324.212 211.762
322.276 209.13
320.343 206.497
315.72 205.304
313.014 206.745
309.415 209.176
292.504 213.346
291.728 215.828
293.006 219.325
295.034 220.355
297.053 221.39
306.513 207.577
304.567 206.517
302.612 205.461
310.559 212.751
311.621 214.803
310.867 217.292
298.201 223.398
298.5 226.37
297.81 228.812
296.12 230.727
322.712 216.763
321.041 218.704
318.423 220.097
315.677 219.982
313.76 218.903
308.181 218.707
304.5 219.594
301.786 221.012
321.777 192.105
324.505 193.774
327.217 195.451
329.049 198.131
329.987 200.247
331.783 201.372
372.105 184.681
371.319 184.075
369.746 182.862
367.396 184.201
365.816 184.571
363.437 185.92
360.231 186.675
355.358 186.249
352.896 186.046
349.583 186.84
347.076 186.654
345.393 187.061
343.707 185.89
388.151 181.71
385.957 184.585
366.668 174.072
368.21 175.303
369.743 178.118
369.74 181.283
228.703 344.394
227.222 344.731
226.869 345.442
226.555 346.104
246.501 229.914
245.856 232.286
246.385 235.106
364.321 173.822
362.734 174.192
361.139 174.566
357.92 175.326
356.296 175.711
353.021 176.493
350.608 174.681
348.894 176.691
346.355 178.104
343.796 179.525
342.927 180.532
342.899 182.127
343.719 184.304
341.999 187.886
338.569 188.724
335.973 188.574
334.234 187.425
332.502 184.697
339.498 181.376
336.887 182.815
335.144 183.247
330.736 185.138
328.063 186.596
325.374 188.059
323.574 190.084
319.961 192.561
317.233 194.029
314.49 195.501
313.583 196.509
310.824 197.981
309.011 199.991
307.143 200.46
305.328 202.465
303.516 204.464
300.725 205.933
298.83 206.406
296.927 206.882
294.105 208.356
248.775 224.168
248.993 225.6
248.309 227.992
248.655 204.752
250.888 205.68
252.133 207.617
251.299 210.086
250.484 212.545
250.646 214.002
249.863 216.445
248.16 219.857
248.359 221.297
265.341 200.417
264.459 202.925
264.678 205.903
264.92 208.869
264.101 211.344
263.301 213.808
259.385 216.297
257.514 218.265
254.725 221.203
251.752 222.687
331.649 153.603
330.47 156.366
329.319 159.111
329.042 162.422
327.949 165.128
327.741 168.397
329.374 171.178
329.229 174.41
329.116 177.623
329.032 180.819
328.095 183.43
243.298 229.958
242.142 229.503
238.659 228.146
237.248 226.281
234.91 225.386
233.737 224.941
297.295 179.633
299.237 180.682
300.19 182.778
301.15 184.872
303.077 185.931
305 188.557
306.91 189.626
307.879 191.719
307.902 193.272
308.884 195.359
288.409 189.003
289.444 191.055
290.484 193.105
291.53 195.153
291.579 196.685
293.639 199.243
293.771 202.292
293.927 205.329
292.089 207.327
245.684 207.776
243.714 209.782
240.776 212.778
237.677 214.315
234.386 214.411
279.577 196.714
280.679 198.73
283.772 200.234
284.876 202.252
285.048 205.272
287.196 207.79
289.239 208.807
277.5 195.72
273.446 196.779
270.507 199.836
268.465 200.366
286.392 187.986
284.365 186.974
283.4 189.55
282.453 192.115
280.493 194.169
312.282 165.306
311.18 167.998
310.101 170.675
310.032 172.281
309.971 173.882
309.918 175.479
311.73 178.162
313.546 180.843
315.389 181.941
316.274 185.65
316.267 188.793
317.198 190.908
252.133 191.734
254.326 192.669
255.493 194.64
257.677 195.582
258.848 197.553
261.021 198.503
263.186 199.458
250.074 193.801
248.021 195.861
245.976 197.914
243.938 199.959
233.602 216.839
234.009 219.7
234.445 222.549
231.625 225.467
227.383 226.524
225.52 228.454
226.99 230.288
225.161 232.202
223.347 234.107
221.549 236.003
245.173 201.895
246.414 203.83
379.948 75.1546
381.307 79.9662
382.167 83.0093
383.027 86.0524
383.843 88.9394
221.872 237.378
221.324 239.689
222.887 241.487
222.383 243.779
222.75 245.137
213.686 225.559
213.957 226.951
214.237 228.34
214.526 229.727
214.822 231.109
215.127 232.489
216.667 234.29
219.113 235.144
232.06 213.52
228.735 213.631
224.399 214.744
220.038 215.864
216.857 217.417
216.093 219.819
216.568 222.634
215.604 223.611
307.908 159.31
309.754 160.399
311.473 163.128
240.559 198.59
238.298 197.683
234.893 196.328
204.094 253.144
207.102 255.284
210.101 257.431
212.61 258.271
209.499 221.501
209.748 222.9
211.236 224.716
229.476 198.518
226.234 200.127
222.984 201.734
218.552 202.905
216.461 204.944
215.569 207.406
215.895 210.284
214.043 213.72
212.238 217.132
211.468 219.532
197.159 246.241
198.887 247.967
200.619 249.692
202.355 251.418
220.852 180.527
220.878 182.03
220.91 183.531
220.991 186.523
219.952 189.062
217.775 191.153
216.689 192.196
215.682 194.713
215.865 197.654
216.079 200.581
240.82 176.542
240.862 179.577
239.814 182.146
237.663 184.251
234.446 187.397
234.57 190.386
234.719 193.363
304.879 160.956
302.695 164.751
302.53 167.971
302.393 171.175
301.329 173.833
300.284 176.477
196.707 214.559
197.947 214.967
199.398 216.785
201.874 217.606
201.1 219.999
202.59 221.806
205.071 222.631
194.639 216.563
191.324 218.158
188.003 219.753
183.392 220.958
183.656 222.337
185.221 224.1
185.511 225.469
184.827 227.808
185.149 229.165
185.824 231.867
185.609 235.503
188.606 237.617
191.602 239.737
192.008 241.067
193.719 242.791
195.437 244.516
255.138 185.593
254.094 186.638
253.105 189.191
236.423 177.757
233.102 177.913
228.669 179.135
225.32 179.299
281.496 166.731
279.368 168.891
277.248 171.043
275.12 174.743
273.023 178.42
268.856 181.102
262.579 184.344
260.467 184.916
258.349 185.489
288.457 173.411
287.426 174.476
285.368 176.6
285.352 178.164
283.312 180.274
281.279 182.375
282.311 184.424
284.346 185.43
290.446 174.433
290.415 176.007
292.394 177.035
292.356 180.174
295.323 180.16
281.886 157.2
279.696 159.403
277.516 161.596
275.298 165.353
275.218 168.494
272.021 171.721
269.899 173.861
265.671 176.576
262.507 179.755
259.332 181.391
257.232 183.496
282.824 159.29
283.763 161.381
282.62 164.062
286.541 169.238
284.532 168.23
287.497 171.325
342.389 150.785
338.863 151.698
335.283 152.637
322.509 154.451
320.446 156.64
319.275 159.386
316.226 162.631
217.764 283.114
215.293 284.339
212.211 284.321
208.517 285.132
205.419 285.13
202.312 285.136
260.388 168.012
259.289 170.636
258.204 173.25
256.056 175.384
253.93 179.039
252.923 183.139
254.05 185.124
294.291 143.225
292.019 145.505
289.762 147.772
286.403 151.146
285.191 153.874
282.985 156.094
383.468 174.962
381.212 174.692
379.701 173.461
378.197 172.224
376.697 170.982
375.18 171.326
372.901 171.051
369.818 171.756
367.467 173.092
339.81 171.734
338.84 174.375
337.887 177.006
336.951 179.625
344.171 157.716
343.089 160.43
342.031 163.128
340.994 165.812
340.798 169.081
310.453 143.238
308.409 143.843
305.417 143.919
302.222 145.674
298.875 149.072
297.631 151.837
297.502 153.472
296.294 156.212
294.035 160.035
292.88 162.738
289.701 165.999
342.961 153.109
343.555 155.419
255.044 164.124
252.845 166.288
250.651 168.445
248.462 170.594
245.188 173.804
242.999 174.413
314.787 147.672
316.569 148.79
318.335 149.917
320.086 151.054
321.822 152.199
321.644 153.876
257.196 165.055
258.248 167.072
312.28 144.329
312.987 146.565
312.615 149.92
312.442 151.59
310.3 153.814
309.091 156.571
292.303 142.226
290.296 141.237
287.118 141.407
282.659 144.344
280.385 146.606
275.959 149.499
272.594 152.843
228.076 338.77
227.417 339.824
226.522 341.31
227.065 342.657
238.137 334.255
236.21 334.968
233.635 334.565
231.357 335.859
229.141 337.111
235.928 347.849
233.65 347.204
231.598 346.211
256.891 353.698
257.5 354.903
258.705 357.284
259.886 359.604
259.044 360.403
255.849 360.102
253.135 359.432
249.851 357.826
245.954 355.318
244.304 353.745
242.357 352.53
240.669 350.994
238.689 349.856
241.58 343.812
245.404 346.645
249.191 349.602
253.352 352.181
264.318 348.012
262.959 349.938
260.562 351.064
259.235 352.786
239.422 344.804
237.368 345.706
236.753 346.605
254.3 342.753
253.412 343.988
249.976 344.541
245.949 343.891
243.421 343.293
261.146 345.973
257.955 344.012
248.748 337.92
250.904 339.081
252.605 340.904
241.609 337.6
240.772 338.792
239.957 339.953
237.031 340.02
235.213 340.6
231.3 340.176
239.875 335.92
246.783 338.6
244.193 338.09
247.945 328.525
248.561 329.752
249.794 332.21
249.025 335.422
242.787 329.629
241.872 330.95
240.972 332.249
240.088 333.525
245.905 329.35
244.053 317.289
246.276 318.303
249.084 320.578
248.678 323.258
247.69 324.675
247.813 326.605
248.826 312.613
246.12 314.351
245.079 315.827
236.485 324.037
235.113 326.058
232.682 327.546
229.632 327.876
227.552 331.044
225.962 333.493
224.118 334.235
221.212 334.545
218.688 334.29
216.496 335.695
212.883 335.125
210.638 336.614
239.793 325.542
241.524 327.245
208.248 327.707
207.183 329.654
204.98 331.317
217.054 316.873
216.96 319.329
217.28 321.089
216.449 324.774
216.774 326.489
217.089 328.195
215.276 329.016
211.385 328.984
223.324 315.86
220.172 316.365
236.146 320.296
237.893 321.976
233.445 320.025
229.174 319.985
226.264 317.908
224.458 316.307
241.317 317.015
238.579 316.752
237.107 318.891
225.934 309.692
226.113 311.595
224.694 313.746
223.775 315.16
228.081 308.671
231.529 310.041
233.813 310.972
235.578 312.649
237.333 314.335
202.532 321.103
205.257 323.536
206.794 325.604
218.558 303.231
220.421 304.839
221.778 307.193
223.619 308.804
215.835 298.483
216.514 299.675
216.682 301.627
222.655 293.054
220.313 294.21
217.443 296.146
216.365 297.707
209.804 312.593
209.005 313.979
207.492 316.69
205.286 318.28
204.293 320.218
211.728 314.096
214.775 316.025
217.562 304.734
216.825 308.112
215.008 310.999
211.385 312.297
213.59 299.608
211.872 299.963
209.664 301.084
206.267 301.802
205.332 303.31
204.427 304.802
205.535 307.778
207.086 309.995
199.674 321.598
197.974 322.464
198.527 324.075
198.788 326.308
200.058 329.053
198.674 304.768
197.839 306.245
195.426 308.069
194.316 310.211
193.29 312.296
191.442 313.322
190.576 315.301
192.427 317.229
192.83 319.421
192.111 321.214
190.566 321.998
189.89 323.703
189.61 324.301
182.193 309.456
184.368 310.766
185.019 312.446
186.223 316.273
186.611 318.956
187.244 320.94
187.846 322.877
181.02 312.281
181.559 314.525
180.792 317.496
180.311 320.172
201.552 304.776
194.558 294.424
197.076 295.195
200.331 297.143
202.321 298.699
204.3 300.252
185.434 302.702
184.657 304.234
181.058 305.862
181.274 308.425
196.212 304.029
192.495 302.94
189.588 302.986
184.982 298.09
184.137 299.666
184.58 301.581
192.322 295.626
190.119 296.829
186.686 297.666
182.441 297.363
179.886 296.634
176.516 297.516
174.478 298.771
172.142 300.852
170.798 304.104
169.53 307.324
168.636 309.682
194.388 287.625
194.586 289.641
194.296 292.444
200.464 285.552
196.777 286.389
191.276 287.655
186.856 287.303
180.571 287.394
175.589 287.88
170.158 289.189
164.191 288.465
163.744 292.968
164.776 294.177
165.788 295.385
168.076 296.959
167.428 298.614
164.582 298.716
160.73 297.577
157.906 297.639
156.423 298.092
154.672 300.281
153.097 301.608
150.633 300.894
197.738 280.636
200.963 282.678
163.04 290.933
159.261 292.623
156.366 291.83
151.758 290.626
148.241 290.631
144.625 289.815
140.605 289.002
133.152 288.572
126.65 288.471
195.163 279.832
191.267 278.633
186.717 278.28
183.458 278.328
178.242 278.824
172.991 279.321
171.319 281.815
167.863 284.735
161.331 287.685
158.396 286.899
154.207 288.57
170.226 278.54
166.027 277.368
163.193 276.587
162.014 278.25
159.426 279.515
157.398 279.948
153.857 279.982
149.068 281.65
147.933 283.291
146.368 285.75
144.112 286.164
143.245 287.793
181.228 268.335
183.908 269.123
187.255 269.058
191.277 268.135
193.203 269.798
195.127 271.461
196.387 273.974
197.669 276.476
197.689 278.562
177.159 269.263
173.082 270.187
175.163 271.816
176.608 274.289
174.756 276.813
170.383 271.494
167.7 272.792
166.438 274.471
159.351 272.53
161.571 274.14
175.328 261.286
175.951 262.542
177.94 264.185
179.93 265.83
144.988 279.616
145.285 281.66
143.43 284.121
142.065 280.84
137.29 281.638
132.719 283.692
126.951 285.776
201.213 254.533
197.049 255.513
195.481 257.297
193.175 259.955
189.04 260.917
185.064 259.73
181.634 259.825
179.534 260.313
155.187 273.418
150.987 274.289
149.708 275.93
148.439 277.568
164.765 263.701
166.842 265.316
168.921 266.936
171.001 268.56
193.721 246.357
190.263 246.48
185.934 247.524
181.1 247.276
179.411 249.094
177.749 250.901
177.466 253.077
175.072 255.747
172.74 258.39
169.225 258.509
165.841 256.512
161.489 257.524
159.201 260.121
161.93 265.031
159.107 266.35
157.724 268.034
159.23 270.473
162.689 262.091
173.221 261.772
170.38 263.121
166.883 263.221
177.567 247.424
173.164 248.488
167.366 249.186
161.515 249.899
155.877 248.495
151.324 249.602
148.82 252.258
147.189 254.007
147.047 256.077
146.945 258.134
144.667 260.677
182.986 234.732
180.349 233.968
176.748 234.166
173.122 234.376
167.155 235.189
154.824 263.17
150.499 264.126
148.317 262.568
150.531 266.163
148.457 268.648
144.96 270.727
139.172 271.208
137.537 268.879
142.455 263.182
139.606 266.463
134.52 268.171
131.467 267.488
141.716 259.996
137.982 260.169
135.745 262.653
133.573 265.093
129.233 267.941
126.107 267.295
123.128 268.532
118.488 269.452
114.73 271.387
109.84 272.272
104.025 273.756
99.7109 267.296
101.942 268.601
104.414 269.845
107.066 271.056
96.3492 268.623
125.036 260.468
123.5 262.099
125.123 264.305
125.24 266.198
121.16 260.706
117.262 260.959
115.687 262.573
114.114 264.17
112.539 265.748
115.009 267.075
106.886 267.557
375.842 60.6246
377.745 67.3608
379.132 72.2677
163.884 236.731
159.223 237.922
154.535 239.123
149.82 240.334
144.555 240.314
134.613 244.939
135.215 246.131
134.956 248.214
134.736 250.278
134.554 252.324
132.094 254.908
129.694 257.447
128.125 259.116
141.23 241.865
137.915 243.407
91.5784 256.344
93.4019 258.195
89.9738 261.951
87.788 264.218
86.56 256.017
85.4978 255.156
80.1177 255.03
76.3642 255.026
72.4892 255.066
106.6 247.854
104.938 249.585
101.694 251.111
96.0986 253.287
92.982 254.765
130.09 244.101
126.127 244.483
119.908 243.51
117.215 246.218
114.616 248.865
374.482 55.813
372.851 50.0391
371.491 45.2275
111.443 248.434
116.065 251.06
115.141 253.856
111.911 257.184
111.057 259.886
110.201 262.562
107.029 263.887
104.667 264.412
102.984 265.988
89.7044 242.159
92.672 243.114
95.488 244.137
98.1833 245.218
101.632 245.461
104.148 246.64
53.9938 241.79
60.6808 241.39
66.2608 241.341
72.3333 243.026
75.0321 245.211
84.888 243.112
118.806 183.749
114.481 187.312
110.003 190.944
106.232 192.793
100.873 195.898
96.5357 200.396
93.6346 203.709
90.016 206.422
84.315 210.619
76.1068 215.578
72.4175 216.499
67.5548 219.433
63.7942 223.166
60.5402 227.031
53.5691 234.333
47.3559 239.358
86.7646 225.232
88.6224 228.283
90.8538 233.164
91.3988 238.361
118.956 186.079
119.987 188.942
118.746 192.437
119.058 194.696
113.7 200.185
108.702 204.045
101.59 209.399
100.076 213.02
97.4851 216.199
94.9488 219.358
113.179 230.66
117.563 233.442
118.702 235.825
118.916 239.13
120.184 241.442
90.4017 225.452
94.0956 225.641
97.7729 225.834
101.734 227.363
105.767 228.85
109.773 230.346
139.197 192.705
134.205 194.146
129.887 197.693
129.249 200.922
127.267 205.288
125.447 209.579
123.854 215.235
122.657 219.238
119.24 225.292
140.046 194.736
140.965 196.736
141.955 198.705
144.35 199.511
146.693 201.818
145.313 205.921
142.757 209.605
140.282 213.248
141.768 214.997
144.509 215.656
146.224 225.198
144.412 228.525
144.162 232.099
144.043 235.612
143.494 218.112
142.542 220.537
143.079 223.238
158.797 215.257
159.439 219.412
161.308 222.495
163.254 225.551
164.26 229.559
166.362 232.561
154.271 219.395
149.824 223.489
153.647 215.241
148.431 215.262
148.749 177.802
147.14 180.544
146.549 183.764
144.929 186.506
141.943 190.398
144.835 175.817
138.872 174.368
133.59 175.028
127.897 177.349
123 180.243
165.48 206.11
164.411 208.605
162.231 212.129
171.577 205.163
169.166 205.826
179.372 210.377
180.804 212.186
181.187 215.002
182.901 218.185
174.193 207.385
175.587 209.205
271.412 155.535
270.245 158.215
267.996 161.978
262.566 165.851
165.504 189.773
162.949 193.481
161.617 197.581
161.612 202.03
164.147 204.273
163.944 171.317
167.057 172.737
162.97 179.177
159.187 182.502
159.8 187.615
159.183 174.152
153.342 176.529
197.976 205.397
194.46 205.597
190.925 205.805
187.37 206.023
182.686 207.284
198.269 208.269
198.605 211.125
193.092 147.347
189.79 149.019
184.184 152.84
175.331 156.785
170.046 165.837
180.325 173.612
177.925 175.787
176.513 179.949
171.654 184.307
169.204 186.491
202.745 182.486
202.794 186.976
205.147 189.331
205.316 193.771
204.378 197.751
202.301 201.28
200.135 203.342
197.052 187.797
190.142 191.183
181.955 192.683
177.313 198.418
173.818 201.599
196.016 175.308
198.226 177.712
200.47 180.104
190.393 174.601
184.797 173.885
195.08 149.829
194.897 152.914
194.622 157.54
194.443 160.622
188.817 162.939
184.115 167.269
179.478 170.065
210.749 170.47
211.828 173.952
211.814 176.977
214.071 177.864
218.591 179.639
207.383 170.649
202.866 171.903
198.334 173.158
225.475 156.462
222.087 159.706
218.694 162.943
216.428 165.097
214.159 167.248
222.571 138.262
221.427 140.872
220.237 145.016
220.12 149.613
222.261 152.046
224.412 154.479
220.404 137.368
217.168 136.021
215.02 135.12
210.719 134.83
206.404 136.051
201 138.325
197.745 139.99
194.401 143.192
193.187 145.804
257.481 152.602
254.121 155.9
251.857 159.638
251.829 161.187
253.991 162.11
251.994 153.43
247.577 154.711
244.245 156.442
240.939 156.626
236.531 156.359
229.893 156.728
267.737 140.998
266.525 143.705
263.117 147.06
259.73 150.392
263.42 139.19
257.967 136.966
262.784 123.095
258.251 122.979
253.723 124.389
251.469 125.085
245.851 129.099
241.377 131.975
236.931 133.3
232.501 134.609
228.085 135.902
262.724 126.208
262.645 129.331
261.449 132.027
259.155 134.281
288.391 126.672
281.498 130.457
279.035 134.389
275.641 136.229
270.034 138.736
290.334 129.243
293.425 130.664
295.278 133.294
297.097 135.946
295.594 140.426
410.186 182.162
410.955 184.884
406.322 184.02
402.272 185.957
398.239 184.695
394.305 183.35
392.003 183.133
385.021 177.743
386.6 180.509
405.397 165.216
406.378 168.686
406.986 170.838
407.966 174.307
409.326 179.119
399.999 165.766
397.141 166.419
393.613 167.98
391.48 169.234
388.574 169.888
386.416 172.721
402.007 153.217
399.427 153.712
396.137 155.092
392.103 155.852
387.196 157.621
382.885 158.521
377.77 158.82
372.469 160.784
368.596 162.454
364.583 165.777
360.58 167.508
356.514 169.268
353.116 173.279
398.245 139.907
394.64 140.83
390.896 142.446
386.591 143.332
383.724 143.913
379.261 146.438
376.194 148.695
372.396 150.313
367.69 152.967
364.586 153.661
358.97 155.765
354.71 159.212
352.055 162.281
349.396 165.349
344.145 169.855
394.953 128.256
392.163 130.321
388.756 131.711
385.308 133.107
383.169 134.293
380.995 135.5
377.365 136.995
373.642 138.546
370.455 140.859
365.67 143.544
363.014 146.624
358.748 150.079
355.152 154.212
352.604 155.641
349.269 156.452
391.518 116.098
388.445 118.257
385.184 119.426
382.147 121.602
379.929 122.811
376.266 124.29
370.989 126.157
364.448 129.305
361.263 130.034
356.967 131.934
352.884 136.385
348.839 140.799
344.827 145.181
338.65 135.916
337.251 138.83
335.625 143.455
333.068 149.117
327.123 154.005
334.123 136.348
329.791 135.079
327.546 137.401
323.623 138.543
319.173 143.137
320.212 124.611
317.482 128.793
314.569 134.643
314.072 138.077
323.395 128.628
327.635 131.527
315.694 116.083
313.14 118.588
307.687 119.567
305.69 118.592
302.63 117.169
296.78 119.929
293.082 123.555
321.245 119.265
319.648 122.288
318.508 117.65
364.813 51.0815
355.378 57.602
347.302 61.5904
335.275 70.5964
330.073 73.7546
321.845 79.746
312.914 85.0274
307.257 88.8547
301.824 92.5209
294.022 96.9898
282.827 104.86
274.446 111.58
267.412 118.527
381.693 91.3159
377.843 95.2982
370.935 101.081
362.93 105.28
356.675 111.649
351.135 115.946
349.591 121.67
345.275 128.958
341.585 134.255
377.03 76.8623
369.145 83.2274
364.262 86.6811
358.018 91.4639
352.474 94.2004
347.582 97.6175
341.315 102.361
336.442 105.736
331.59 109.082
326.769 112.394
323.78 116.76
368.686 66.0054
364.724 68.3868
354.264 77.9723
346.22 82.7858
338.915 88.2149
334.886 90.6017
326.373 97.2083
319.632 102.192
317.468 107.144
315.412 112.02
402.866 156.26
403.474 158.412
404.244 161.134
405.013 163.855
399.061 142.794
400.182 146.761
400.79 148.913
401.398 151.065
395.561 130.408
396.169 132.56
396.777 134.712
397.637 137.755
392.333 118.985
392.877 120.91
393.485 123.061
394.345 126.105
390.43 112.249
389.342 108.399
388.526 105.513
387.439 101.663
386.317 97.6955
384.931 92.7887
500.862 411.243
500.897 413.592
500.011 415.495
499.58 418.798
498.22 421.664
496.847 424.537
494.551 429.335
493.185 432.215
490.021 434.246
488.73 437.126
488.28 440.472
489.515 442.332
488.524 444.317
487.439 446.345
483.174 429.105
485.661 428.906
488.524 427.778
491.324 426.677
492.259 424.745
493.66 421.847
490.482 421.521
488.696 420.655
488.782 418.263
491.475 417.202
493.274 415.712
494.172 413.788
495.056 411.87
496.818 410.404
499.518 411.746
503.125 411.194
504.479 410.7
505.837 410.208
506.327 411.607
506.817 413.004
508.679 413.915
510.551 414.831
511.49 415.291
513.375 416.217
512.98 419.482
513.476 420.878
513.972 422.273
514.965 425.062
515.462 426.455
514.554 428.314
514.595 430.634
514.636 432.952
514.677 435.268
514.718 437.582
515.724 440.349
516.282 444.038
515.365 445.885
515.931 449.558
515.99 451.851
515.605 455.067
514.71 456.922
514.822 459.228
513.512 462.022
512.336 467.105
511.777 471.32
512.664 474.997
513.241 476.328
514.705 473.71
516.249 470.95
518.202 467.459
520.155 463.968
522.644 459.518
524.597 456.027
527.037 451.664
528.99 448.173
530.534 445.413
531.998 442.794
533.463 440.176
535.416 436.685
536.88 434.067
538.833 430.576
540.377 427.816
542.329 424.325
544.342 420.727
545.807 418.109
547.271 415.49
548.815 412.73
550.359 409.971
551.902 407.211
553.915 403.612
554.892 401.867
556.435 399.107
557.979 396.347
559.523 393.587
560.987 390.969
562.94 387.478
564.484 384.718
565.948 382.1
513.465 393.267
514.533 396.084
514.641 398.432
515.693 401.249
515.787 403.594
514.492 406.402
514.133 409.677
514.201 412.014
514.263 414.349
493.003 391.197
494.819 392.099
496.256 393.948
498.991 395.306
501.745 396.667
504.517 398.033
504.617 400.378
505.208 404.122
505.777 407.866
475.083 404.169
477.699 402.25
479.177 400.821
481.459 399.858
482.158 397.96
481.678 396.551
480.361 394.68
480.979 392.801
468.146 382.883
469.917 383.718
472.488 385.022
474.186 385.911
475.887 386.809
478.185 389.097
480.439 391.404
482.984 392.778
485.896 393.203
487.99 393.167
490.475 392.183
471.751 364.518
474.96 365.764
478.099 367.022
481.817 366.435
485.21 366.779
488.883 369.43
491.224 369.361
494.187 370.668
497.129 371.984
499.843 370.986
502.772 372.317
505.297 374.6
506.443 377.387
507.576 380.179
508.294 383.919
507.494 385.804
509.13 390.008
511.977 391.395
464.115 366.581
466.648 365.599
469.312 364.607
474.48 363.506
477.244 362.487
480.032 361.462
483.519 361.784
487.342 361.179
491.159 360.578
495.587 361.351
498.984 361.706
502.368 362.07
552.184 356.781
553.634 358.703
554.554 359.172
555.623 362.102
557.634 365.532
559.111 367.5
560.253 370.496
561.765 372.491
562.363 374.006
562.67 376.579
563.337 378.154
564.077 379.804
549.403 355.386
551.259 356.316
544.035 357.432
545.383 356.924
547.664 356.88
514.176 367.405
516.536 367.364
518.485 368.276
521.404 369.656
523.906 372
527.374 374.834
530.281 376.264
534.158 378.196
537.066 379.664
540.381 380.19
543.125 379.263
546.253 377.367
545.114 374.431
543.588 372.475
542.466 369.559
543.265 367.618
543.912 363.246
544.714 361.296
503.361 362.508
506.327 363.828
509.279 365.16
512.22 366.503
503.572 359.238
505.379 357.785
508.184 356.767
510 355.31
514.992 365.509
516.789 364.063
520.129 364.475
522.902 363.485
526.086 361.539
526.914 359.626
514.363 356.125
517.725 356.51
518.142 355.558
521.494 355.949
523.861 355.895
525.389 357.757
528.852 360.545
530.785 361.469
532.714 362.399
536.01 362.84
537.787 361.38
538.06 358.012
528.713 358.169
531.061 358.128
533.401 358.088
535.735 358.05
460.907 351.585
463.689 351.407
467.583 351.618
471.793 350.918
474.415 350.771
475.69 347.956
478.705 346.87
480.638 345.385
484.221 345.657
486.734 345.531
487.769 345.943
488.803 346.356
476.593 351.567
478.75 352.372
481.287 352.247
484.45 353.476
486.3 352.011
487.121 350.13
487.955 348.244
491.714 345.294
494.185 345.182
498.087 344.547
501.968 343.92
505.403 344.249
508.823 344.587
511.237 344.5
512.655 343.98
512.791 346.32
512.932 348.66
512.088 350.562
510.832 353.412
539.425 357.51
541.735 357.471
514.502 342.508
515.364 340.599
518.197 339.557
520.479 337.123
494.966 333.054
497.427 332.934
500.882 333.239
504.325 333.551
507.315 334.824
510.734 335.15
514.141 335.482
517.534 335.821
480.099 336.17
482.163 336.98
484.224 337.793
487.308 339.021
491.714 337.404
492.608 335.499
459.046 344.506
461.361 342.944
464.644 341.782
468.905 341.028
470.96 339.508
474.04 338.388
477.085 337.275
481.508 333.302
482.922 330.429
484.338 327.55
486.351 328.372
487.359 328.784
489.373 329.609
491.388 330.437
493.403 331.266
456.183 325.69
457.758 325.079
459.894 323.481
461.033 321.487
464.589 319.344
467.993 319.606
470.904 320.845
471.372 322.23
475.328 323.866
478.319 325.092
480.321 325.911
482.328 326.73
523.305 336.079
526.228 337.391
528.602 337.31
530.536 338.192
532.465 339.077
533.956 340.927
535.872 341.819
537.782 342.714
538.734 343.163
540.632 344.062
542.1 345.933
543.565 347.81
545.028 349.693
546.488 351.583
547.946 353.48
452.108 317.103
455.525 314.994
459.774 313.362
463.526 312.704
469.18 312.889
474.426 314.025
477.804 314.311
481.198 314.597
485.075 313.918
488.483 314.207
490.447 315.043
491.952 316.842
492.011 319.184
493.531 320.979
496.511 322.231
499.948 322.529
502.928 323.79
506.355 324.097
511.212 323.876
513.186 324.727
515.697 326.967
517.665 327.825
520.706 331.466
521.787 334.249
496.299 315.211
499.719 315.509
501.164 314.968
506.555 316.114
510.05 318.766
511.122 321.533
489.418 312.278
491.791 309.805
494.211 309.681
498.139 311.363
502.008 310.7
507.39 311.847
508.83 311.308
511.254 311.192
514.206 312.464
517.608 312.778
518.214 316.515
519.275 319.291
523.192 321.006
526.119 322.299
526.2 324.653
525.842 327.968
526.905 330.758
527.97 333.552
540.016 340.265
540.877 338.333
542.176 335.437
554.297 354.285
555.099 352.313
447.158 301.8
450.756 301.16
454.252 300.571
458.154 301.406
461.241 301.781
463.482 301.699
467.556 302.489
470.779 302.822
474.038 303.146
478.276 303.889
482.092 305.59
485.447 305.891
490.713 304.683
494.556 304.019
498.928 304.742
502.329 305.043
505.735 305.346
510.582 305.11
514.445 304.454
517.85 304.763
522.231 305.502
524.19 306.355
526.146 307.21
526.21 309.565
527.706 311.387
529.199 313.21
531.66 315.468
529.856 319.317
527.014 320.376
527.642 309.031
529.59 309.89
531.991 309.788
535.354 310.121
537.743 310.025
539.669 310.895
542.047 310.805
542.092 313.169
544.502 315.448
545.454 315.888
546.404 316.328
548.299 317.212
550.186 318.098
547.476 323.868
548.375 321.944
549.279 320.02
541.665 334.028
540.643 331.214
539.179 329.368
538.154 326.562
538.087 324.198
539.938 322.71
543.244 323.066
545.588 322.984
548.908 325.716
550.333 327.566
550.378 329.937
552.72 332.235
553.251 336.025
552.384 337.961
552.444 340.349
553.429 343.191
544.429 332.985
547.626 330.977
553.503 345.592
554.5 348.454
555 349.889
561.792 331.949
563.585 332.84
564.029 334.244
564.472 335.648
564.475 338.017
564.917 339.425
565.359 340.834
564.08 343.751
563.242 345.707
561.124 348.209
559.42 349.73
556.41 351.784
555.19 341.692
556.475 338.778
558.683 336.318
561.36 335.278
552.066 318.987
553.937 319.878
553.961 322.243
555.366 324.094
557.214 324.988
559.051 325.883
560.878 326.779
561.334 328.183
561.339 330.544
563.154 324.368
565.887 323.375
555.325 319.366
557.17 317.899
559.485 317.845
562.253 319.204
563.623 321.063
564.097 317.76
566.861 316.787
568.714 315.365
569.656 313.482
571.486 314.43
573.307 315.384
575.12 316.345
577.337 318.716
575.882 321.471
572.253 321.915
569.09 321.461
566.815 321.484
544.878 309.755
548.197 310.114
551.502 310.483
553.391 311.375
556.21 312.72
557.134 310.804
559.933 309.797
563.661 309.264
567.381 308.76
569.23 309.705
569.681 311.124
555.177 298.031
556.606 299.897
557.085 301.312
560.381 301.715
562.26 302.634
565.067 304.026
567.4 304.01
567.392 306.388
528.037 305.711
530.903 304.64
533.767 303.571
537.091 301.539
540.416 299.507
543.275 298.445
546.132 297.385
547.559 296.857
550.899 297.214
553.275 297.136
567.709 378.953
569.173 376.335
571.186 372.737
573.369 368.834
575.382 365.235
577.871 360.785
580.5 356.085
582.941 351.721
586.028 346.202
588.469 341.838
590.422 338.347
592.435 334.749
594.924 330.298
596.468 327.539
598.957 323.088
599.933 321.343
601.398 318.725
602.862 316.106
604.406 313.347
605.383 311.601
606.847 308.983
608.312 306.365
609.776 303.746
611.32 300.987
613.333 297.388
615.346 293.79
617.298 290.299
619.251 286.808
569.762 289.58
572.096 291.989
573.955 295.387
575.809 298.794
577.653 302.207
580.883 305.198
583.612 309.147
586.297 313.088
588.523 315.586
590.19 318.946
591.983 320.024
593.784 321.118
596.558 322.802
565.073 284.825
566.954 285.749
569.296 288.131
557.062 296.549
558 294.615
560.356 292.161
560.351 289.764
562.712 287.298
546.025 287.884
548.427 287.785
551.783 288.131
555.598 287.515
559.872 285.936
562.713 284.888
576.026 266.863
578.297 269.249
581.038 270.65
582.423 270.105
585.657 267.977
585.236 266.475
585.789 262.913
585.877 260.388
585.086 257.424
585.204 254.917
584.82 253.449
523.648 285.144
526.086 285.023
528.991 283.934
531.897 282.844
535.313 283.15
539.194 282.489
541.619 282.374
544.537 283.667
545.034 285.072
539.8 291.002
542.678 289.928
544.587 288.421
542.209 290.898
543.677 292.735
545.14 294.575
520.011 295.234
522.899 294.151
526.251 292.102
529.143 291.019
532.547 291.332
535.435 290.251
537.853 290.141
521.057 298.013
524.002 299.289
526.883 298.211
530.279 298.528
532.692 298.419
535.566 297.346
536.495 295.412
537.426 293.477
515.088 293.116
518.043 294.386
516.992 291.608
519.885 290.523
521.27 287.623
493.329 294.184
495.277 295.032
497.229 295.879
499.64 295.761
501.074 295.219
503.491 295.1
505.911 294.981
508.791 293.897
510.759 294.742
513.186 294.623
561.167 252.606
564.113 251.448
567.053 250.283
569.987 249.11
572.804 250.369
574.149 252.225
575.488 254.092
464.413 299.756
467.134 298.696
469.869 297.632
474.478 297.433
478.199 296.791
481.496 297.111
484.817 297.426
489.065 295.805
491.454 295.69
521.425 274.865
522.481 277.645
523.066 281.394
494.681 291.289
496.475 287.43
513.141 277.178
514.595 276.633
517.047 276.507
519.964 275.413
495.41 284.651
495.318 282.297
497.633 279.829
500.946 277.784
504.275 275.736
507.71 276.037
511.151 276.336
499.865 287.737
502.734 286.655
503.637 284.725
505.529 283.217
507.425 281.709
510.774 279.656
522.359 272.927
523.297 270.988
524.237 269.047
577.438 252.488
579.391 250.876
580.052 247.39
527.704 269.334
530.17 269.202
535.61 270.331
541.02 271.469
547.361 270.663
551.246 272.378
554.141 273.676
557.971 277.83
560.349 280.145
562.716 282.476
439.442 278.858
441.726 279.401
444.6 281.363
447.128 281.901
449.808 282.401
452.116 281.439
454.496 280.458
456.938 279.464
457.627 277.549
457.722 274.226
457.763 270.911
460.595 272.267
462.48 273.167
466.046 272.595
467.371 272.082
471.013 271.493
472.754 270.017
475.49 268.976
478.25 267.931
480.045 266.448
482.262 264.005
485.669 264.337
487.666 265.195
490.233 267.439
492.656 267.331
495.523 266.257
497.402 264.756
499.732 262.291
503.654 261.628
507.139 261.925
510.17 263.183
513.196 264.44
515.752 266.665
519.23 266.953
521.235 267.79
434.609 250.771
437.336 248.389
440.902 246.461
443.204 244.098
445.456 241.732
448.345 240.731
451.129 242.976
453.613 242.91
457.438 245.597
460.57 246.907
462.649 247.78
464.721 248.652
466.683 252.803
467.602 256.526
469.249 258.354
473.036 257.759
476.233 255.767
479.062 254.722
480.891 253.243
482.733 251.761
484.586 250.277
466.513 247.193
469.354 246.165
473.642 244.611
474.842 241.76
452.749 235.968
455.893 237.267
461.132 239.432
463.998 238.407
467.53 238.753
472.111 239.524
450.166 239.291
450.934 237.414
476.925 242.616
479.005 243.471
481.082 244.325
482.327 247.086
483.974 248.894
488.086 250.597
490.995 249.53
494.952 248.878
499.514 249.599
502.601 250.857
505.681 252.112
509.317 254.747
512.378 255.999
514.964 258.217
518.006 259.467
522.049 261.134
523.117 263.91
524.179 266.687
499.82 246.295
501.617 242.448
504.026 239.976
507.505 237.913
477.739 240.713
481.282 241.039
485.676 239.448
486.328 235.207
486.127 232.876
454.564 234.519
456.381 233.067
458.201 231.613
460.415 229.212
461.193 227.323
462.363 224.488
465.275 223.451
469.273 222.835
474.369 222.634
478.842 221.049
482.928 220.404
485.955 219.332
489.002 218.255
493.157 217.585
493.794 218.955
495.509 220.738
497.216 222.521
499.372 223.345
501.063 225.128
504.748 225.399
507.363 225.254
510.575 226.479
512.71 227.294
514.84 228.108
516.965 228.921
518.025 229.327
520.141 230.139
464.486 225.343
466.609 226.197
468.733 227.051
471.92 228.328
475.105 229.603
478.288 230.875
480.827 230.769
484.009 232.034
484.225 223.147
486.376 223.983
489.598 225.235
491.301 227.024
489.982 229.893
488.049 231.386
500.753 228.423
501.965 231.171
503.625 232.959
506.331 235.16
509.6 238.739
511.692 239.563
513.684 238.041
516.253 237.894
512.834 242.321
513.401 243.701
515 245.494
518.096 246.732
522.207 248.382
524.255 249.206
525.814 251.003
527.364 252.802
528.907 254.603
531.45 256.82
525.224 247.261
528.248 246.135
531.28 245.005
525.546 261.413
528.514 260.301
519.384 239.122
521.951 238.97
524.519 238.814
513.873 230.043
515.025 232.794
515.117 235.138
533.461 257.65
536.954 257.92
539.428 255.4
541.418 253.854
542.415 251.892
526.593 239.63
528.66 240.445
530.223 242.236
545.403 253.133
546.884 254.946
548.358 256.764
548.843 258.167
534.838 245.255
537.372 245.095
552.278 258.439
555.226 257.304
557.164 258.147
559.594 258.001
560.053 259.419
560.971 262.26
563.828 263.554
567.606 265.3
569.926 267.627
571.752 270.978
573.13 272.892
573.579 274.353
573.555 276.814
573.536 279.272
573.993 280.737
574.911 283.673
574.904 286.127
573.037 287.606
571.635 288.104
575.496 270.344
537.884 246.483
539.403 248.283
540.913 250.086
561.11 255.018
521.757 231.921
523.859 232.732
525.456 234.516
581.875 248.23
583.16 250.102
584.44 251.985
537.862 234.653
539.918 235.459
541.966 236.266
545.021 237.476
545.514 238.865
546.495 241.647
547.985 243.447
549.981 244.263
551.452 246.069
554.413 247.301
556.374 248.125
558.325 248.952
559.75 250.776
525.506 236.868
521.692 229.573
524.803 228.438
527.418 228.27
529.522 229.075
531.108 230.855
532.175 233.615
528.042 234.353
530.628 234.187
535.797 233.847
532.705 234.995
534.265 236.782
535.816 238.571
536.333 239.955
538.377 240.768
538.888 242.155
539.396 243.543
538.89 244.523
552.776 232.172
552.71 234.553
553.179 235.945
554.645 237.741
556.1 239.542
558.606 239.358
562.618 238.579
566.071 238.793
568.418 241.015
570.739 243.247
574.504 244.895
577.293 246.139
538.896 232.692
540.972 231.13
543.057 229.565
546.182 228.394
549.255 229.588
550.753 231.373
513.677 225.361
515.724 223.831
517.782 222.299
519.853 220.763
524.086 220.024
526.229 220.824
528.364 221.622
531.012 221.445
532.583 218.516
532.569 216.166
534.707 214.607
536.859 213.043
554.867 230.589
557.971 229.399
561.635 227.206
563.756 225.606
530.866 205.025
530.35 208.342
528.755 211.266
527.179 214.187
526.14 216.134
525.109 218.079
538.46 214.808
540.047 216.574
542.167 217.36
545.877 217.554
549.086 216.365
552.217 217.536
554.855 217.327
557.944 218.495
559.987 219.274
560.433 220.659
562.455 221.44
563.893 223.218
565.741 226.393
568.693 227.574
570.644 228.363
572.581 229.152
574.503 229.942
577.359 231.129
579.244 231.922
581.115 232.715
580.912 235.148
583.117 237.372
585.295 239.608
588.549 239.794
592.328 238.934
594.644 238.695
587.117 253.28
588.887 254.151
590.645 255.028
592.895 254.857
593.915 252.743
593.748 248.72
593.079 245.782
593.843 242.23
596.079 238.05
598.946 236.747
601.807 235.427
604.078 235.145
608.343 233.111
585.614 230.844
588.354 232.025
590.16 232.813
592.263 235.028
583.54 232.49
584.251 225.209
584.004 227.631
585.274 229.431
575.669 221.716
577.604 222.492
580.476 223.656
569.368 218.003
569.19 220.391
570.585 222.171
572.547 222.95
574.108 222.334
561.136 217.286
562.735 216.679
565.348 216.456
567.365 217.229
507.238 222.918
507.11 220.584
508.067 218.657
510.119 217.134
513.273 216.01
514.76 213.11
516.263 210.209
518.296 206.337
520.435 204.796
522 201.887
524.228 202.673
526.448 203.458
527.556 203.85
537.947 211.085
539.045 209.126
542.315 207.942
545.086 205.382
531.951 203.074
531.936 200.734
533.037 198.783
536.377 197.603
546.229 203.415
547.382 201.447
548.546 199.479
537.505 195.647
538.644 193.691
539.792 191.733
540.952 189.775
539.907 182.385
538.733 184.341
539.294 185.699
540.403 188.415
548.89 205.554
552.099 206.708
555.395 205.499
558.239 202.911
561.413 204.053
565.164 204.2
569.513 203.344
571.796 201.727
576.536 202.232
579.576 203.359
583.224 203.482
586.51 202.22
588.817 200.582
590.781 201.326
592.728 202.07
595.613 203.185
597.513 203.927
599.394 204.668
601.256 205.408
586.046 222.162
588.196 220.514
591.284 219.243
592.531 217.209
595.353 214.535
549.721 197.509
552.603 194.932
556.615 192.725
560.505 192.863
563.751 193.989
567.163 192.751
570.586 191.508
573.609 188.892
577.068 187.637
580.918 187.746
582.34 189.484
585.451 190.591
586.823 192.332
588.507 195.449
589.16 198.2
587.635 225.354
590.073 225.106
594.009 224.212
595.854 221.141
596.827 217.699
596.55 216.304
595.712 212.13
597.012 210.101
598.326 208.075
599.917 207.433
572.543 216.772
573.142 215.769
573.352 213.381
575.184 210.375
577.797 210.132
580.4 209.886
582.993 209.637
585.91 210.77
585.614 213.166
586.9 214.935
590.362 215.059
593.5 213.784
570.955 217.388
574.519 217.542
575.288 220.323
603.099 206.147
604.013 206.516
605.826 207.253
606.725 207.62
610.072 207.705
612.695 208.798
607.399 236.669
607.884 239.567
608.38 242.493
608.89 245.45
609.419 248.443
609.973 251.479
610.069 255.714
610.718 258.887
611.425 262.142
612.206 265.503
612.633 267.234
613.582 270.83
615.363 276.752
616.998 281.387
618.107 284.154
611.536 212.212
611.066 214.616
609.957 218.052
608.879 221.506
608.677 225.346
608.497 229.213
608.115 231.684
538.599 198.374
540.81 199.143
544.683 199.314
544.917 189.934
547.231 188.348
549.561 186.758
551.908 185.164
555.399 183.94
529.442 178.971
529.478 181.298
529.511 183.625
529.543 185.954
529.017 189.258
530.185 191.976
526.816 193.148
524.598 194.702
521.267 195.861
521.338 198.191
521.408 200.523
530.584 177.026
532.316 174.107
533.484 172.16
535.256 169.237
536.451 167.287
537.053 166.312
557.014 185.673
559.871 185.43
563.367 184.193
565.769 182.58
568.85 179.972
538.264 164.361
541.321 161.802
543.192 158.869
545.685 157.278
548.198 155.683
550.732 154.084
552.706 151.139
495.611 215.125
498.722 214.028
502.478 214.292
503.902 211.409
504.234 208.12
504.086 205.793
503.935 203.468
502.657 200.742
427.468 233.032
428.765 230.221
429.972 227.411
432.031 225.036
435.082 223.079
437.819 222.056
439.554 220.603
442.332 219.578
446.176 218.985
451.109 218.822
455.03 218.224
456.85 216.765
458.681 215.304
460.909 212.896
461.684 211.006
462.461 209.115
440.263 218.717
442.007 217.26
443.759 215.803
444.468 213.914
445.175 212.024
446.942 210.568
448.363 210.056
451.225 209.032
453.033 207.576
455.567 207.492
458.493 206.462
460.286 208.262
464.636 209.967
467.211 209.87
469.393 210.716
471.574 211.561
474.846 212.825
478.539 213.134
482.01 211.116
485.079 210.043
487.064 208.55
487.953 206.643
464.334 207.65
466.22 206.183
467.019 204.292
470.035 203.244
474.188 202.609
476.41 203.445
479.059 203.33
481.718 203.21
483.27 202.673
484.386 203.087
486.174 204.865
491.53 204.602
496.266 202.958
499.451 201.853
547.598 176.65
550.536 176.411
554.108 175.183
557.698 173.948
559.999 174.684
484.148 200.77
485.032 198.867
484.791 196.552
485.683 194.649
487.032 191.793
490.922 192.062
494.353 193.278
498.734 192.575
503.143 191.86
505.281 190.338
507.435 188.813
507.286 186.494
505.967 183.782
505.3 182.427
506.312 180.507
543.401 181.181
546.371 178.614
504.756 199.223
508.002 198.099
512.285 195.04
515.487 191.573
517.588 187.708
519.187 184.807
521.351 180.936
509.696 179.37
514.288 178.613
517.827 179.776
538.185 180.652
538.793 177.344
541.762 174.785
545.329 173.572
548.367 171
550.896 167.071
555.863 163.867
559.041 161.272
560.908 160.647
558.062 177.647
556.787 179.621
556.654 181.966
563.294 161.368
563.128 163.707
563.633 165.057
564.132 166.409
566.464 167.134
568.781 167.858
523.072 180.352
525.971 180.15
555.86 150.874
559.015 150.604
560.252 150.961
562.455 173.073
564.93 171.459
567.423 169.841
569.734 176.626
573.324 175.369
576.238 175.102
579.554 176.195
560.12 153.29
559.985 155.621
560.523 156.966
560.381 159.299
570.153 165.874
572.7 164.249
572.836 180.079
575.709 179.817
578.172 178.189
576.164 165.328
579.593 166.408
581.144 168.126
585.224 168.209
588.527 165.569
591.87 162.925
594.454 165.004
597.74 166.084
572.934 161.903
574.344 159.916
576.945 158.284
580.74 157.004
583.812 156.717
586.463 155.074
590.7 155.136
593.767 154.843
596.056 155.552
599.453 156.618
598.677 157.622
599.363 160.346
598.93 162.713
582.445 175.925
583.148 174.926
586.755 173.654
591.076 175.106
594.338 172.464
595.819 170.458
597.315 168.452
599.905 166.806
602.051 167.529
604.946 167.249
606.777 166.607
609.396 164.958
611.237 164.315
613.879 162.665
615.729 162.022
619.432 160.737
622.111 159.085
623.333 160.834
623.521 162.213
624.703 163.966
625.037 166.727
625.197 168.107
624.476 178.378
623.829 180.752
621.654 185.123
621.185 188.864
619.839 192.234
618.522 195.607
617.236 198.985
615.811 200.997
614.579 204.386
614.064 206.771
625.502 170.866
625.648 172.245
624.989 174.625
624.335 177.002
617.811 145.993
618.35 148.732
619.447 149.091
619.699 150.464
621.018 152.199
621.249 153.575
621.473 154.952
621.692 156.329
621.904 157.707
601.635 141.089
604.822 140.776
607.182 141.47
610.682 142.515
613.3 144.578
615.567 145.284
579.699 144.581
582.897 144.282
586.092 143.981
590.056 142.677
593.255 142.369
596.449 142.059
599.64 141.748
564.099 149.699
567.968 148.43
571.858 147.154
575.769 145.871
423.73 214.342
425.281 213.758
427.135 212.231
429.252 209.758
432.577 194.997
432.819 198.276
432.255 200.171
430.636 201.621
429.053 203.084
427.492 204.562
428.907 207.392
416.48 195.393
417.556 194.929
421.036 196.418
422.664 194.068
425.734 192.224
428.332 192.226
430.049 195.019
435.421 194.027
438.625 192.114
441.198 192.065
445.242 191.51
448.952 191.879
500.214 176.223
503.275 178.365
479.885 187.025
482.632 186.897
486.294 184.862
489.537 183.769
493.28 181.716
495.89 179.252
446.935 207.3
449.073 204.903
451.236 202.507
454.524 200.543
457.856 198.575
459 195.749
459.769 193.865
460.543 191.983
464.714 191.369
469.644 192.106
474.593 192.83
478.148 190.818
432.326 211.05
434.728 210.962
437.476 209.93
439.524 207.522
441.25 206.066
442.252 203.23
444.347 200.839
445.375 198.014
447.525 195.632
449.348 194.189
414.704 187.963
416.578 186.651
419.77 185.769
422.535 185.778
425.243 185.778
427.913 185.769
429.754 184.38
432.041 185.275
434.662 185.241
437.277 185.2
440.241 184.222
443.216 183.234
446.206 182.238
448.075 180.805
448.811 178.94
449.923 176.143
450.433 191.374
451.921 190.868
452.66 188.993
454.538 187.546
455.294 185.671
457.58 183.283
458.354 181.408
459.132 179.532
452.223 176.993
455.676 178.265
460.284 179.954
462.988 179.855
466.456 181.109
469.18 181
471.917 180.887
474.24 181.713
476.132 183.484
478.013 185.255
476.26 180.234
478.297 178.752
481.976 176.726
485.701 174.689
487.083 171.839
488.479 168.988
488.206 166.687
482.272 161.442
484.263 163.19
486.241 164.939
474.755 165.5
476.396 164.962
478.487 163.476
480.149 162.933
461.467 177.138
462.261 175.261
464.23 173.8
466.624 171.395
469.401 171.28
471.425 169.807
473.467 168.33
447.153 169.787
447.943 171.142
448.73 172.497
449.144 174.785
435.493 172.845
434.432 175.612
434.854 177.893
435.278 180.177
434.572 182.025
497.176 168.512
497.893 169.862
498.111 172.168
498.817 173.519
499.518 174.87
437.334 171.43
439.532 169.086
441.384 167.662
443.245 166.233
491.108 166.533
493.537 167.326
495.964 168.118
445.201 168.01
450.208 168.772
453.29 167.748
455.22 166.3
457.965 166.199
459.538 165.679
462.309 165.571
465.501 164.519
468.725 163.46
471.137 164.277
525.993 143.502
530.48 143.637
534.97 143.762
540.111 145.215
543.941 146.3
548.356 148.72
550.211 150.42
484.415 159.946
487.818 158.844
489.816 160.587
490.095 162.885
490.366 165.184
499.383 166.995
500.386 165.083
498.937 162.389
499.209 159.133
499.478 155.878
502.793 152.441
505.852 152.253
510.191 152.441
526.784 147.144
528.744 148.852
529.485 152.501
528.296 154.44
527.117 156.379
511.828 149.56
512.931 147.638
514.044 145.715
511.088 156.086
511.257 158.39
513.202 160.117
527.19 158.691
528.491 161.379
530.357 163.099
532.8 163.847
502.831 165.865
505.272 166.644
508.232 166.461
510.511 164.926
511.58 163.003
516.231 159.917
519.832 158.746
522.887 158.534
490.724 144.364
489.272 147.214
487.839 150.063
487.681 153.305
487.989 155.599
487.047 157.498
443.953 164.378
444.306 163.45
445.012 161.594
447.715 161.505
449.254 160.993
451.988 160.897
455.115 159.863
459.044 156.95
461.036 155.488
464.275 154.431
466.313 152.96
467.961 152.426
468.784 150.545
428.725 170.245
432.1 171.546
443.033 152.493
442.364 154.349
442.531 157.55
444.19 160.245
620.343 284.856
621.886 282.096
623.43 279.337
625.19 276.19
626.282 274.238
627.663 271.77
629.206 269.01
630.587 266.541
632.131 263.782
634.202 260.079
636.385 256.176
638.145 253.029
640.158 249.431
642.171 245.832
644.612 241.469
646.156 238.709
647.699 235.949
649.164 233.331
650.255 231.379
651.799 228.619
653.18 226.151
649.736 225.42
651.174 224.931
651.847 225.353
652.461 225.752
574.655 137.185
576.446 138.869
577.471 141.548
444.903 151.051
446.449 150.537
448.004 150.02
451.144 148.982
452.729 148.461
455.929 147.413
457.037 144.607
459.55 145.422
462.453 145.297
465.377 145.168
466.644 145.572
467.503 146.916
467.944 149.201
471.284 151.353
474.645 150.272
476.778 148.785
477.66 146.896
477.707 143.665
470.008 144.497
472.985 144.356
474.697 143.813
479.443 143.116
482.484 142.96
485.541 142.8
488.134 143.583
492.509 143.802
495.603 143.626
498.71 143.444
500.01 143.828
503.132 143.639
505.729 144.402
507.566 143.825
510.162 144.583
512.752 145.338
515.899 145.129
517.762 144.541
519.633 143.95
522.808 143.729
569.71 133.479
570.273 134.813
572.109 136.493
559.65 116.872
558.233 118.831
558.186 121.133
560.189 122.8
562.17 124.469
562.795 125.796
564.74 127.467
567.977 129.484
568.562 130.814
543.163 121.91
545.228 123.586
546.6 126.238
547.945 128.892
549.938 130.572
551.91 132.254
556.549 132.324
559.174 133.022
563.088 134.067
566.398 133.775
462.161 116.723
464.612 118.461
467.029 120.197
468.998 122.874
471.346 124.608
473.233 127.284
473.298 130.508
475.113 133.186
476.891 135.865
478.635 138.544
480.799 140.279
577.408 135.546
578.154 134.553
580.412 131.574
580.638 129.247
582.162 127.26
582.928 126.267
505.057 120.924
503.951 122.834
504.236 125.119
504.514 127.406
503.427 129.317
503.163 132.561
502.094 134.471
502.364 136.761
503.158 138.097
503.413 140.39
517.533 124.257
517.725 126.547
517.912 128.838
518.092 131.131
518.852 132.462
518.436 135.72
519.919 138.387
521.376 141.057
523.987 141.797
563.765 117.893
566.494 118.572
570.565 119.586
574.01 119.274
576.864 117.634
529.095 126.205
529.21 128.5
527.362 131.4
527.478 133.698
528.912 136.362
528.4 139.631
527.191 141.567
530.344 124.271
534.353 123.052
538.457 124.119
540.475 123.502
518.719 122.335
519.918 120.412
522.087 122.102
524.237 123.792
526.982 124.517
484.789 116.559
487.136 118.276
489.457 119.993
490.356 121.325
491.246 122.658
492.128 123.991
491.988 127.225
491.843 130.46
490.848 132.36
492.035 135.984
493.685 138.658
493.999 140.948
549.874 107.599
548.495 109.544
548.531 111.833
547.164 113.779
547.197 116.072
545.842 118.019
544.498 119.965
552.71 108.282
555.537 108.964
558.354 109.643
561.161 110.319
578.803 119.292
579.954 121.943
581.073 124.599
585.003 125.61
589.17 124.29
591.769 124.96
591.476 127.293
594.036 127.966
596.579 128.64
599.104 129.314
561.123 112.615
561.077 114.913
599.548 130.655
601.224 132.337
600.833 134.687
602.463 136.377
602.861 137.726
600.337 116.299
600.835 117.628
601.323 118.958
601.803 120.29
602.274 121.624
602.736 122.959
602.367 125.3
600.729 127.308
578.38 115.657
581.271 114.012
585.548 112.691
589.85 111.363
593.374 111.021
595.282 112.668
596.351 115.316
597.684 115.644
485.377 109.161
484.374 111.055
484.338 114.28
563.324 107.384
564.776 105.427
566.968 102.491
622.948 134.784
621.505 138.183
620.073 141.582
618.375 143.611
601.782 110.65
602.301 111.973
601.984 114.299
572.73 101.522
576.335 101.196
579.945 100.864
584.335 99.5426
587.184 100.186
589.232 101.817
590.461 104.439
593.837 106.399
597.161 108.361
599.073 110.003
625.244 125.274
624.675 127.648
624.102 130.025
623.526 132.404
570.663 81.6785
571.428 82.9726
572.186 84.2674
573.682 86.8598
575.896 88.4795
578.846 89.1219
580.318 89.4421
582.493 91.0605
583.877 93.6617
585.226 96.2677
551.563 88.733
553.115 91.3411
555.353 92.9814
558.287 93.6497
562.674 94.6466
564.133 97.258
565.565 99.8728
488.82 108.979
492.667 111.068
494.493 113.726
496.287 116.385
498.585 118.092
500.859 119.798
609.048 98.0398
608.205 99.0363
607.92 101.345
606.24 103.341
608.152 104.975
607.828 107.294
606.146 109.296
611.859 98.6651
615.519 98.2898
619.183 97.9107
623.743 96.5241
624.24 97.8373
623.829 100.159
624.299 101.477
626.105 103.112
626.542 104.437
627.38 107.093
629.466 110.079
628.019 113.448
626.575 116.823
626.926 118.168
626.37 120.534
625.809 122.902
544.098 103.939
545.536 104.283
547.715 105.941
555.945 87.4668
558.857 85.8619
563.273 84.5827
566.213 82.9701
511.767 101.661
514.711 102.388
517.643 103.112
521.394 105.152
525.105 107.187
530.059 107.292
537.105 106.769
539.203 106.151
541.308 105.53
509.332 110.996
510.768 111.364
513.633 112.098
514.465 113.422
517.307 114.152
520.14 114.878
520.333 117.164
519.125 119.086
508.172 112.908
509.022 114.233
507.874 116.146
509.549 118.8
507.013 120.341
506.447 93.7436
509.466 94.4748
512.471 95.2022
516.328 97.243
518.04 99.878
522.453 100.954
525.381 101.667
530.405 101.768
534.764 102.822
538.326 102.554
541.217 103.248
506.741 96.0157
507.036 98.289
509.413 99.9757
508.78 106.438
509.965 104.528
509.058 108.717
451.535 119.943
455.016 118.875
458.559 117.802
470.393 112.662
473.296 113.448
475.731 115.175
480.028 116.344
626.985 167.478
629.732 167.228
632.348 165.599
635.92 164.357
638.559 162.734
641.21 161.113
530.424 91.7061
532.734 93.3667
535.026 95.0262
537.974 95.7204
541.698 97.7219
544.702 100.688
544.78 102.97
488.562 88.328
491.692 89.0819
494.801 89.8318
499.43 90.9489
501.89 92.6395
504.932 93.3765
429.184 162.044
430.965 160.633
431.608 158.793
432.243 156.952
432.871 155.109
434.343 154.608
436.141 153.181
439.137 152.168
441.84 152.076
464.695 136.444
466.905 138.187
469.093 139.93
471.262 141.672
453.644 126.782
455.986 128.528
458.299 130.273
460.587 132.018
462.465 134.7
474.797 96.7983
476.855 96.2433
479.445 94.7423
483.086 94.5658
487.716 95.7093
490.223 97.4141
491.189 98.7398
493.653 100.442
497.578 102.518
499.977 104.216
504.393 105.331
452.263 122.223
452.966 124.502
532.942 85.5954
535.949 86.2886
538.948 86.9781
541.938 87.6639
546.408 88.6861
548.591 88.059
473.425 102.844
472.491 104.73
471.577 106.615
470.68 108.5
469.8 110.384
470.829 111.72
531.596 87.5154
531.756 89.7849
473.812 98.6836
474.379 100.959
476.452 103.623
477.473 104.955
480.463 105.73
482.936 107.446
489.733 86.4359
490.926 84.5436
493.723 83.0253
499.06 83.1934
502.182 83.9315
507.467 84.0796
512.084 85.1684
647.327 220.299
648.44 220.852
649.979 221.65
650.223 223.082
636.39 221.717
638.405 221.316
640.388 219.625
643.007 219.536
645.551 219.442
645.387 232.144
646.991 230.403
648.22 228.483
630.586 248.1
630.697 249.445
630.917 252.105
631.125 254.7
632.26 254.94
634.825 253.012
636.787 251.02
638.745 247.933
640.753 243.756
641.335 241.552
642.359 239.498
642.993 237.306
644.085 235.3
638.458 231.663
636.682 236.078
635.003 240.579
632.807 244.955
621.281 247.142
623.447 248.072
626.079 247.777
628.111 248.55
640.816 231.379
643.038 231.072
644.033 231.517
627.065 237.418
628.468 238.005
631.686 236.678
634.777 234.017
636.618 232.184
622.917 243.744
624.61 240.403
629.266 230.393
628.037 232.512
627.542 234.955
635.182 226.384
636.52 226.963
637.822 227.525
640.35 226.051
642.203 225.593
645.315 223.184
635.78 224.045
631.296 229.944
633.237 228.154
625.033 221.968
625.151 223.335
625.387 226.075
627.724 228.41
630.007 220.209
631.478 220.855
632.925 221.491
634.346 222.116
627.204 221.603
622.47 210.357
621.106 212.384
619.904 215.792
621.653 217.863
623.236 218.554
624.142 220.263
615.955 208.87
619.171 208.934
620.831 209.648
662.26 209.918
660.879 212.386
659.119 215.533
657.575 218.293
656.032 221.052
654.272 224.199
665.908 203.396
664.443 206.014
663.352 207.966
632.45 212.146
634.677 213.15
637.528 213.145
640.299 211.83
643.729 213.441
646.366 214.696
648.326 214.363
650.964 213.106
652.981 211.568
655.584 211.618
658.365 209.241
661.058 209.335
630.419 215.16
629.835 217.516
658.432 200.495
660.358 201.596
663.106 201.86
645.258 195.872
646.624 197.915
647.272 199.583
649.908 202.288
650.529 203.919
651.154 205.538
653.128 205.288
656.427 203.224
639.385 198.29
642.335 197.071
630.781 208.781
630.171 211.126
632.941 207.136
636.559 204.866
637.952 201.574
638.653 199.265
624.658 208.691
626.853 207.034
629.227 208.086
633.933 194.4
634.776 196.116
637.111 197.206
638.634 197.93
631.569 194.653
629.349 197.626
627.889 199.614
627.263 201.967
626.65 204.322
659.846 191.876
658.797 195.375
658.57 197.942
636.837 185.035
636.091 187.38
636.166 190.095
635.441 192.432
636.672 179.563
636.718 180.934
637.595 182.686
628.019 178.506
630.62 178.266
634.079 178.414
635.815 179.18
649.196 188.431
650.602 189.193
653.31 190.712
656.022 190.912
657.883 192.044
648.343 190.718
646.757 193.956
638.472 185.794
640.868 188.286
643.927 189.795
647.694 189.006
639.174 179.347
640.824 178.751
643.292 178.55
646.562 177.384
648.148 178.18
649.701 178.977
650.314 182.094
650.153 184.794
662.541 190.802
664.443 190.65
664.814 192.312
665.761 194.351
666.115 197.355
667.976 199.699
666.999 201.445
674.695 187.687
674.005 188.921
672.624 191.389
671.08 194.149
669.067 197.748
654.584 175.937
656.069 176.759
659.08 177.051
661.146 178.295
663.113 179.534
665.224 179.441
666.997 180.674
666.429 183.286
667.233 185.365
668.784 186.516
670.511 186.376
671.98 187.475
672.531 187.838
671.081 171.307
669.914 173.561
670.239 175.333
671.215 179.224
672.289 181.714
672.788 183.736
673.288 185.701
678.896 180.176
677.136 183.323
675.672 185.941
673.56 173.099
674.275 175.294
676.483 177.424
678.294 179.453
652.137 177.451
652.678 164.969
650.936 166.944
649.182 170.307
648.301 172.675
647.427 175.033
664.785 167.248
666.249 168.147
670.167 167.65
671.325 169.946
656.296 174.02
658.893 171.146
661.394 169.664
662.756 163.082
664.301 163.982
664.927 165.845
655.213 164.823
657.719 164.695
661.083 163.612
682.171 174.322
681.079 176.273
679.988 178.225
687.116 165.482
686.024 167.433
684.933 169.385
683.552 171.853
664.542 161.132
666.337 159.174
669.67 158.161
672.064 158.164
675.143 158.715
677.99 160.783
680.756 162.862
682.752 164.404
649.265 159.086
650.151 160.908
651.866 163.145
643.002 160.5
646.582 159.284
651.932 157.483
655.514 154.87
660.917 151.658
665.416 149.465
670.73 147.739
675.435 143.998
697.754 146.462
697.064 147.697
695.972 149.648
694.881 151.6
693.789 153.551
692.698 155.503
691.233 158.121
689.852 160.589
688.092 163.736
678.173 147.601
677.926 149.172
677.696 150.73
676.571 153.27
677.989 154.341
680.467 152.937
683.154 149.951
685.592 148.526
687.093 148.136
689.731 149.085
691.767 149.391
693.493 147.493
642.753 154.884
641.073 158.313
712.645 119.842
711.101 122.602
710.009 124.553
708.466 127.313
707.001 129.931
705.91 131.883
704.529 134.351
703.437 136.303
701.893 139.063
700.513 141.531
699.822 142.765
698.731 144.717
677.708 145.499
681.813 144.961
683.864 142.771
687.161 139.333
690.16 137.496
692.814 134.909
695.814 132.112
701.94 127.845
707.427 124.356
644.526 152.852
647.218 149.791
650.91 147.109
653.712 145.445
658.417 143.137
663.151 140.812
665.881 142.063
670.354 142.742
677.463 141.837
679.554 139.631
683.998 138.863
665.098 138.699
668.063 135.503
670.069 133.355
671.944 134.155
674.812 133.878
676.766 133.186
679.801 131.362
684.755 130.276
686.581 131.081
689.202 132.357
691.341 131.53
692.932 132.463
650.383 135.762
648.511 137.837
645.626 139.532
641.715 140.851
640.944 143.276
640.175 145.7
640.417 148.5
640.634 151.303
641.708 153.091
654.336 134.423
658.293 133.077
657.372 135.554
657.436 138.418
660.334 139.599
661.277 132.778
664.242 132.48
666.196 133.25
671.22 127.887
670.171 130.421
651.721 126.668
651.847 128.064
651.012 130.505
650.178 132.948
687.167 126.408
687.983 128.305
690.852 129.431
690.298 125.921
694.785 124.102
699.755 123.46
705.761 122.217
626.13 134.461
630.19 133.116
632.461 133.816
635.817 134.874
639.844 133.529
642.61 130.437
645.583 128.723
647.627 128.04
675.232 126.464
679.267 125.008
681.216 125.737
683.154 126.469
661.986 123.197
661.061 125.66
660.138 128.129
659.215 130.601
628.234 123.573
631.246 121.868
635.481 120.492
639.47 117.75
641.861 118.416
644.223 119.085
645.603 120.792
649.04 121.813
652.41 122.846
655.468 121.107
657.306 117.634
661.544 116.219
664.853 117.235
665.098 122.847
668.193 122.493
670.253 123.204
670.246 126.071
662.912 120.739
653.771 125.979
656.897 125.641
659.929 123.897
642.558 116.027
646.867 114.629
652.172 112.19
657.531 109.735
661.6 105.588
666.06 104.149
669.583 105.101
671.889 105.738
673.093 107.428
674.256 109.127
677.528 110.101
631.298 108.048
633.145 106.018
636.317 104.302
639.517 102.583
645.027 100.153
724.979 97.7908
723.598 100.259
722.507 102.211
720.747 105.358
718.794 108.849
717.034 111.995
715.569 114.613
714.026 117.373
670.179 117.542
674.364 116.093
675.408 113.623
675.403 117.845
678.471 118.877
682.539 118.819
687.722 116.2
687.897 113.359
680.725 111.079
684.87 112.383
690.097 111.177
692.341 108.997
679.687 107.977
682.959 106.17
686.166 107.116
689.293 108.059
694.482 108.214
696.807 106.027
699.993 105.522
704.428 103.878
708.644 103.56
713.273 101.755
719.005 99.9759
729.234 90.185
728.543 91.4193
727.452 93.3708
726.071 95.8393
719.3 92.2132
718.082 94.4931
716.627 96.8471
715.001 99.2666
722.859 91.5848
694.147 99.6501
696.309 100.235
696.081 102.965
696.972 104.639
697.575 97.8241
701.028 95.9992
703.215 96.5503
705.391 97.0873
707.559 97.6082
706.149 100.031
713.323 96.1911
733.659 82.2741
732.968 83.5083
732.278 84.7425
731.186 86.6941
730.21 88.4396
648.622 99.7545
653.216 98.3305
657.839 96.9002
662.491 95.4641
666.967 92.6919
677.859 91.4288
677.97 92.7607
679.281 94.3993
680.548 96.0429
681.774 97.6917
685.223 98.6053
688.597 99.5134
690.807 100.114
670.612 92.2729
674.243 91.8519
742.743 66.0343
741.651 67.9858
740.559 69.9373
739.869 71.1716
738.488 73.6401
737.798 74.8743
736.417 77.3428
735.727 78.577
734.635 80.5286
720.498 78.6247
719.913 81.1564
724.8 82.5628
727.849 83.3504
724.603 75.7201
725.058 74.43
729.576 71.5066
732.773 69.5394
736.095 67.5447
703.254 79.252
705.577 79.857
709.14 79.4602
715.046 78.3852
718.476 78.0137
681.275 88.3483
684.851 86.5994
689.642 82.5155
693.354 83.4135
696.953 84.3091
699.431 82.2807
696.868 86.9375
699.118 88.837
703.612 89.9819
705.753 91.8374
707.883 93.6694
711.28 93.1385
713.568 92.3498
715.826 92.8119
756.154 42.0571
754.69 44.6753
753.146 47.4352
751.682 50.0534
749.921 53.2002
748.83 55.1517
747.449 57.6202
746.357 59.5717
744.286 63.2744
714.671 65.5568
712.642 67.9235
710.778 70.2694
709.047 72.6012
706.236 74.6132
704.708 76.9341
744.907 46.5528
739 49.7119
734.22 52.5906
729.927 57.2039
728.771 60.4786
719.274 63.8486
659.303 31.0158
664.854 31.7886
670.57 32.5398
674.751 32.1413
680.943 31.9828
686.993 33.5459
691.199 34.8503
695.702 35.268
702.756 35.8606
712.346 35.7903
715.972 34.6443
721.651 34.5996
726.809 35.8126
731.605 37.4029
741.366 39.9759
749.291 41.0063
708.317 49.5949
708.331 53.1668
708.984 58.4939
711.24 63.2076
660.395 33.0793
661.015 36.0594
663.902 38.3876
664.818 40.4758
672.256 42.3487
678.535 43.0224
687.398 43.8627
690.583 46.1559
694.455 47.5087
698.269 48.8724
688.65 68.0445
686.37 72.7094
686.647 75.3361
688.194 78.2644
688.324 80.8984
705.333 51.6853
702.284 53.7798
699.252 55.869
696.677 59.2449
694.018 62.6233
691.388 65.9941
646.616 49.3195
651.623 47.9348
657.16 48.6973
659.392 51.1146
663.367 53.7975
667.163 56.5019
671.481 60.487
674.596 63.2721
680.675 66.6421
646.955 51.4941
647.218 53.6794
647.405 55.8756
645.786 57.8155
644.998 61.0077
648.321 63.7815
652.427 65.5829
656.442 67.3923
656.091 69.6599
654.101 71.6566
657.633 80.6847
660.919 82.5718
663.003 85.4861
664.942 88.4171
656.251 73.2176
658.332 74.7857
659.287 77.3689
641.717 78.7939
643.344 82.6711
643.366 86.2762
643.307 89.898
644.548 93.8402
644.327 97.4981
647.74 79.9517
653.671 81.1125
646.096 76.0851
650.553 73.3732
630.676 41.6199
633.482 43.1139
635.671 45.5481
638.487 47.0376
643.068 48.7912
632.973 37.8796
637.296 33.524
642.142 31.3224
648.207 30.3207
653.895 30.2234
631.235 74.4973
633.452 76.0648
637.154 77.9258
625.544 76.8816
627.946 76.1849
621.631 85.4046
621.357 87.6954
622.505 90.2951
622.71 93.9045
624.478 80.1442
624.243 82.4241
514.5 86.8433
516.897 88.5166
520.783 90.5452
527.437 91.0039
622.664 60.5896
626.782 62.4116
630.063 65.2082
632.396 68.9966
631.409 72.235
614.335 44.0463
612.425 46.886
619.278 50.2343
624.242 51.0876
626.395 55.765
619.875 43.9703
626.097 42.939
603.172 90.8969
606.273 89.2273
609.394 87.555
612.537 85.8799
617.189 84.5032
604.425 93.4985
605.634 96.107
576.952 38.876
580.641 38.5723
587.417 38.8945
597.026 37.6235
606.266 42.5705
601.578 54.5751
604.761 55.1721
608.142 57.9797
614.563 59.1505
617.794 59.7293
587.117 73.8711
589.426 77.7226
588.653 80.9606
590.833 84.8325
593.715 87.7327
597.332 89.6533
600.257 90.2759
594.748 75.417
602.408 74.6854
610.169 71.6786
617.126 74.1363
621.769 75.0173
589.095 64.2327
588.469 67.4376
587.81 70.6505
593.515 60.6874
597.91 57.1487
576.557 42.0317
578.328 44.5643
580.983 48.3626
582.748 50.895
588.755 49.9252
595.028 51.154
600.443 51.1092
574.008 67.8206
574.911 71.3523
576.506 73.9227
575.047 75.8596
572.125 79.7376
576.97 66.2116
581.475 64.9156
585.995 63.6136
554.129 63.5913
558.714 64.5826
563.299 65.5647
566.357 66.2143
569.417 66.8598
547.078 46.5638
549.419 48.1889
552.602 51.0966
555.107 54.9528
554.556 58.1469
553.997 61.3456
548.456 44.6674
550.51 41.826
551.868 39.9339
555.381 37.4357
559.697 36.2175
565.492 35.3271
569.137 35.0429
573.662 36.0214
576.063 37.6108
524.836 77.0531
529.425 78.1044
533.311 80.1052
534.146 81.4104
532.786 83.3288
529.945 74.8865
534.379 73.6672
538.124 73.398
541.038 71.8241
544.654 69.2898
550.503 66.1309
510.023 72.5329
512.473 74.2052
517.133 75.2809
521.764 76.3473
512.756 68.733
516.239 63.9837
504.875 54.6856
508.676 52.2141
513.272 51.0461
515.558 50.4596
522.446 50.9391
527.763 51.0489
532.245 49.851
536.705 48.6473
541.144 47.4383
506.555 57.3063
508.257 59.9264
510.687 61.5978
513.821 62.318
484.927 71.1352
492.781 70.7526
496.937 72.8144
500.792 72.6062
506.883 71.8075
484.617 74.3431
482.726 77.1721
482.523 80.3825
482.362 83.5943
485.988 86.6249
414.451 181.723
418.916 181.254
421.692 178.068
424.339 174.862
426.188 173.473
429.316 165.226
429.418 168.41
410.285 162.859
413.062 161.92
416.885 161.404
419.359 161.356
422.177 160.392
425.499 161.677
404.464 152.289
407.99 151.743
411.825 150.279
416.932 149.218
421.076 147.729
425.591 145.307
431.136 144.206
435.311 143.602
440.469 144.333
444.786 143.713
449.172 143.085
454.166 144.725
401.8 138.807
405.837 138.224
409.969 136.726
412.716 135.721
417.84 135.536
421.635 135.854
425.718 135.245
431.117 135.044
434.125 134.011
440.012 132.864
445.446 133.572
449.314 134.798
453.186 136.02
460.019 137.112
398.411 128.555
402.042 127.957
405.711 127.341
408.154 127.233
410.638 127.124
414.514 126.498
418.498 125.87
422.424 126.173
427.907 125.957
431.782 127.192
437.226 127.903
442.452 129.543
445.372 129.427
448.638 128.373
395.266 116.33
398.657 115.619
402.383 115.884
404.906 115.753
408.801 115.097
414.275 113.925
421.496 113.185
424.591 112.139
429.246 111.51
435.055 113.165
440.812 114.81
446.524 116.444
446.939 105.316
449.655 107.067
453.462 110.157
458.604 113.644
466.228 114.697
451.021 103.315
454.049 99.9661
457.178 100.77
461.118 99.6904
467.314 101.275
456.733 86.0333
461.248 88.1674
466.792 91.6276
469.013 94.2946
456.123 91.1219
454.027 95.8111
456.119 76.4016
459.607 77.1997
464.766 75.1793
465.957 73.3036
467.819 70.4899
474.249 69.7795
479.298 70.934
453.055 82.0184
455.998 83.7584
454.542 79.2099
380.245 46.7205
391.698 47.3388
400.666 46.5109
415.629 47.8901
421.714 47.8589
431.861 48.6578
442.235 48.4839
449.058 48.7849
455.606 49.0655
464.594 48.7897
478.252 49.6373
488.91 50.9774
498.54 53.2153
386.919 89.8392
392.284 91.2174
401.196 92.5298
410.215 91.9182
418.879 94.0718
425.848 94.8341
430.159 98.9029
437.651 102.855
443.569 105.437
383.328 75.0826
393.378 76.3799
399.347 76.7667
407.17 77.5747
413.327 77.0047
419.283 77.3562
427.106 78.1187
433.025 78.4436
438.91 78.7556
444.752 79.0543
449.584 81.2104
384.756 61.4643
389.378 61.4201
403.308 64.1134
412.681 64.0053
421.747 64.8084
426.43 64.7333
437.142 65.9074
445.494 66.626
449.929 69.7133
454.233 72.7926
509.764 482.545
511.228 479.927
550.591 485.704
547.869 486.473
545.147 487.242
543.786 487.627
542.425 488.012
541.064 488.396
539.703 488.781
537.551 489.389
535.4 489.997
533.248 490.605
530.526 491.374
528.374 491.982
527.013 492.367
524.291 493.136
522.931 493.52
521.968 493.792
520.607 494.177
519.246 494.561
569.736 480.294
568.375 480.679
566.223 481.287
564.072 481.895
561.92 482.503
559.768 483.111
557.616 483.719
555.464 484.327
554.103 484.712
551.952 485.32
575.179 452.813
573.16 454.013
572.001 455.763
569.413 457.86
567.682 460.518
565.953 463.192
563.066 467.659
561.326 470.331
561.253 474.09
559.474 476.697
556.858 478.832
554.627 478.753
553.455 480.636
552.294 482.623
569.217 477.234
568.084 475.01
567.547 471.98
567.02 469.019
568.177 467.21
569.913 464.5
571.854 467.037
573.527 468.105
575.52 466.781
575.015 463.931
575.343 461.618
576.512 459.846
577.684 458.089
578.01 455.82
575.454 454.222
574.037 450.86
573.749 449.446
573.457 448.032
572.009 448.346
570.562 448.661
568.811 447.551
567.051 446.435
566.167 445.876
564.392 444.754
561.817 446.8
560.368 447.107
558.919 447.415
556.023 448.028
554.576 448.334
553.467 450.08
551.468 451.26
549.472 452.438
547.477 453.615
545.484 454.791
542.599 455.383
539.164 456.838
538.071 458.586
534.644 460.025
532.659 461.176
530.121 463.187
529.008 464.92
526.985 466.031
525.29 468.61
521.574 472.273
518.274 474.954
514.678 476.123
583.901 432.666
580.942 433.23
578.885 434.367
575.933 434.945
573.886 436.092
572.171 438.665
569.569 440.685
567.541 441.85
565.519 443.019
594.282 473.358
591.56 474.127
589.408 474.735
587.257 475.343
585.105 475.951
582.383 476.72
580.231 477.328
577.509 478.098
574.04 479.078
571.888 479.686
617.889 466.687
614.846 467.547
612.694 468.155
609.651 469.015
606.929 469.784
603.459 470.765
600.738 471.534
598.586 472.142
596.434 472.75
633.296 462.333
630.253 463.193
627.531 463.962
624.644 464.778
621.174 465.759
619.814 466.143
596.374 449.018
594.655 447.944
592.327 447.687
589.739 446.066
587.138 444.432
584.522 442.785
582.473 443.927
578.972 445.383
575.485 446.857
594.699 471.078
594.965 467.844
595.409 465.837
595.035 463.388
596.287 461.799
597.739 461.47
600.022 461.614
601.3 460.104
616.467 465.848
614.829 464.776
612.372 463.267
610.726 462.286
609.07 461.306
605.919 460.546
602.773 459.832
600.271 458.383
598.384 456.124
597.319 454.321
596.857 451.689
630.23 453.165
627.488 451.082
624.773 449.066
623.328 445.591
621.259 442.88
617.078 441.137
615.912 439.106
613.247 437.265
610.586 435.447
610.016 432.613
607.349 430.813
604.082 429.857
601.108 430.338
598.136 430.834
594.572 432.179
593.385 433.848
588.947 434.654
586.275 432.954
632.468 460.751
631.98 458.079
631.431 455.29
629.664 450.31
629.086 447.421
628.5 444.509
626.401 441.705
624.915 438.132
623.43 434.565
620.453 431.196
618.373 428.487
616.292 425.794
594.727 380.578
592.33 380.348
591.449 379.81
588.393 380.432
584.418 380.514
581.967 380.285
578.818 380.88
576.326 380.636
574.721 380.919
572.369 382.004
570.678 382.261
568.885 382.493
597.371 382.217
595.607 381.122
598.437 387.862
598.164 386.447
597.008 384.481
605.567 418.525
604.366 416.492
602.569 415.309
599.866 413.544
596.558 412.639
592.328 411.167
589.588 409.438
585.913 407.146
583.14 405.436
580.957 402.886
580.311 400.064
580.289 396.405
583.387 395.839
585.853 396.116
588.924 395.546
590.161 393.849
593.547 391.01
594.789 389.306
615.4 425.177
612.722 423.341
610.042 421.522
607.358 419.719
618.075 423.286
618.368 420.986
617.767 418.063
618.058 415.753
606.755 416.837
607.046 414.549
604.947 411.919
604.34 409.038
604.331 405.307
605.527 403.599
615.08 412.462
612.992 409.798
613.585 408.945
611.498 406.293
610.305 404.248
607.918 403.921
603.731 402.429
601.932 401.266
600.13 400.108
598.028 397.531
598.343 395.252
601.069 393.257
605.828 401.304
604.634 399.282
603.443 397.267
602.254 395.258
648.232 458.113
646.08 458.721
643.928 459.329
642.567 459.714
639.524 460.573
637.372 461.181
635.221 461.79
646.925 455.636
645.622 453.172
643.404 449.965
641.796 446.011
640.549 443.7
642.281 441.14
641.628 438.003
641.883 435.578
639.775 432.668
638.567 430.461
637.674 429.794
636.782 429.129
638.731 442.26
636.917 440.844
635.696 438.617
632.992 436.565
633.272 434.221
634.446 432.537
635.616 430.84
636.163 426.093
634.965 423.928
633.464 420.271
631.967 416.636
629.888 413.881
627.811 411.144
626.622 409.041
626.322 407.561
624.258 408.67
622.19 409.774
621.011 411.489
619.24 414.051
600.784 391.831
599.607 389.842
626.611 405.217
627.786 403.484
627.191 400.524
628.071 397.305
644.891 416.916
643.705 414.756
641.637 411.971
639.569 409.201
636.919 407.319
634.852 404.576
632.786 401.848
630.722 399.133
650.016 431.215
648.246 429.88
646.474 428.55
643.814 426.564
642.886 421.964
644.041 420.205
655.257 456.128
652.536 456.897
650.384 457.505
653.931 453.517
654.051 450.727
653.323 447.321
651.736 443.296
651.955 440.75
651.298 437.538
650.652 434.362
651.723 428.513
653.431 425.804
655.143 423.091
653.388 421.806
652.51 421.163
650.753 419.878
648.993 418.594
647.232 417.312
672.379 451.289
669.658 452.058
666.936 452.828
665.575 453.212
663.423 453.82
660.701 454.589
657.979 455.358
671.463 446.109
671.159 444.447
671.404 441.791
672.506 439.777
672.472 435.625
670.466 432.861
667.887 431.029
666.462 431.355
662.998 428.84
660.387 426.934
658.642 425.656
656.894 424.375
627.482 394.351
624.834 392.547
623.66 390.482
621.896 389.295
620.133 388.115
617.775 387.812
616.013 386.646
614.251 385.488
613.37 384.912
611.611 383.765
609.248 383.493
606.882 383.226
604.512 382.966
602.137 382.711
599.757 382.461
679.975 449.143
677.253 449.912
675.892 450.297
673.74 450.905
697.09 444.306
695.73 444.691
693.578 445.299
690.856 446.068
689.495 446.453
686.773 447.222
684.621 447.83
681.899 448.599
680.912 445.087
680.922 441.072
680.088 436.597
678.685 433.055
675.569 428.334
671.856 424.459
669.843 421.73
667.824 418.988
666.374 415.328
664.343 412.576
662.603 411.34
660.282 410.999
658.256 412.174
655.931 411.819
653.304 409.935
651.252 407.162
648.618 405.283
646.562 402.523
644.209 398.269
642.45 397.032
639.227 396.065
637.467 394.837
632.772 394.151
629.835 394.687
659.397 406.441
657.353 403.683
657.058 402.169
653.26 398.174
649.171 396.584
646.252 397.119
665.498 410.77
666.363 407.454
665.202 405.326
661.713 402.859
660.253 399.216
656.459 395.23
656.165 393.721
654.994 391.594
652.366 389.745
650.318 387.01
646.817 388.45
643.896 388.998
640.384 386.559
637.751 384.741
635.702 385.904
633.065 387.944
630.131 388.498
627.193 389.053
615.168 382.302
616.364 380.558
618.152 377.935
595.747 377.471
597.008 375.755
696.544 441.295
695.206 437.895
693.878 434.608
691.124 431.72
689.189 429.286
688.086 427.333
685.281 424.275
683.31 421.703
681.328 419.096
678.477 415.874
675.031 413.511
673.018 410.811
671.292 405.691
669.846 402.069
666.942 398.722
664.905 395.981
662.865 393.238
660.529 388.984
659.066 385.349
657.021 382.61
654.098 379.263
652.346 378.04
650.594 376.821
648.553 377.999
646.218 377.678
643.883 377.36
640.672 376.444
638.336 379.996
638.92 382.972
648.26 376.5
646.508 375.289
645.338 373.19
643.294 370.498
642.126 368.412
640.376 367.226
639.209 365.153
637.171 366.352
633.967 365.491
633.094 364.91
632.222 364.331
630.477 363.179
628.735 362.035
625.236 367.364
626.405 365.59
627.571 363.814
619.62 377.633
622.553 377.031
624.892 377.312
627.819 376.717
629.869 375.537
630.168 373.181
628.135 370.55
626.977 368.51
622.912 367.111
620.59 366.864
618.546 368.068
615.362 367.275
611.855 368.806
610.659 370.558
608.593 371.756
605.655 372.404
619.062 374.732
619.1 370.957
603.57 373.597
600.611 374.246
599.125 374.571
610.858 359.394
609.16 358.333
607.732 358.689
606.303 359.047
604.283 360.284
602.852 360.644
601.42 361.005
599.603 363.622
598.375 365.359
597.352 368.473
596.947 370.722
596.773 374.361
606.011 370.119
607.822 367.499
608.762 364.33
608.247 361.505
626.994 360.898
625.255 359.77
623.227 360.987
620.914 360.759
619.185 359.652
617.461 358.555
615.742 357.468
614.307 357.814
612.292 359.046
616.605 354.266
616.02 351.417
624.965 358.319
625.248 355.979
624.083 353.978
621.477 352.332
619.175 352.137
621.742 350.004
621.125 347.139
621.366 344.817
622.478 343.028
620.713 341.965
618.946 340.912
617.179 339.87
613.998 339.222
612.412 341.904
613.933 345.229
615.975 347.687
617.146 349.637
638.622 362.191
636.579 359.551
634.535 356.927
632.786 355.785
630.164 354.087
631.314 352.297
630.707 349.385
629.21 345.93
627.692 342.496
625.919 341.415
624.474 341.773
643.221 347.28
640.884 347.038
639.427 347.371
637.359 344.773
635.593 343.653
632.937 341.99
631.73 339.993
629.707 341.245
650.882 374.425
650.294 371.423
649.706 368.422
649.698 364.526
649.689 360.631
649.098 357.638
648.506 354.649
648.209 353.156
646.157 350.497
644.979 348.432
642.79 330.429
639.515 329.701
635.647 329.894
631.773 330.098
627.9 330.313
623.661 329.127
618.868 328.867
614.105 328.642
610.811 328.053
607.075 328.391
605.218 327.427
603.344 326.465
600.456 324.983
649.295 331.935
647.524 330.816
644.268 330.067
643.498 344.898
644.656 343.086
645.513 339.794
647.558 338.544
648.424 335.241
656.657 349.767
655.485 347.669
653.434 344.99
651.962 341.417
651.071 336.949
650.476 333.98
658.868 313.201
655.647 312.515
653.018 310.913
652.758 309.447
652.879 305.578
654.379 305.151
657.124 302.815
659.23 301.419
662.17 300.541
664.245 299.129
665.696 298.687
670.704 367.401
669.531 365.26
668.939 362.215
668.347 359.169
666.298 356.417
664.83 352.765
663.658 350.638
661.03 348.828
659.572 349.14
657.259 356.704
656.668 353.689
656.953 351.274
656.087 354.596
653.753 354.307
651.42 354.023
664.01 375.781
663.421 372.753
663.413 368.824
662.822 365.794
660.774 363.057
660.183 360.03
659.011 357.912
661.094 376.344
658.465 374.503
657.876 371.483
655.83 368.756
654.659 366.642
654.069 363.632
655.231 361.828
656.393 360.022
668.391 378.867
665.762 377.014
668.679 376.456
668.09 373.423
669.836 370.725
678.869 397.967
677.126 396.751
675.383 395.531
674.223 393.415
673.934 391.91
672.77 389.788
671.605 387.663
671.021 384.642
669.271 383.407
668.102 381.277
678.793 318.402
678.238 315.285
677.692 312.17
677.156 309.056
674.61 307.315
672.324 307.14
670.033 306.976
689.255 425.522
688.734 422.65
688.209 419.762
685.967 415.731
684.566 412.224
682.568 409.582
680.561 406.917
679.719 402.449
678.567 400.353
680.626 363.915
677.705 364.471
674.204 365.935
680.628 395.3
682.977 391.751
682.991 372.185
682.694 370.66
681.518 368.506
680.924 365.447
685.903 391.204
687.957 390.051
688.848 386.787
688.857 382.894
688.86 378.985
686.806 376.215
684.75 373.44
680.941 389.024
680.363 386.013
681.534 384.233
681.829 381.832
682.121 379.427
682.118 375.499
681.789 362.105
682.951 360.292
684.112 358.475
670.379 304.475
670.73 301.967
673.354 299.58
682.053 355.671
680.875 353.5
677.066 349.456
673.265 345.442
670.633 339.616
667.138 337.203
664.517 335.416
658.973 334.326
655.756 333.511
652.53 332.714
720.333 437.739
720.131 435.864
718.473 434.202
715.297 432.779
713.515 430.907
711.687 428.885
711.298 426.415
710.888 423.874
710.458 421.273
711.729 419.683
714.511 417.863
717.314 416.093
714.677 414.389
712.923 413.254
711.545 409.916
711.288 408.519
709.884 405.108
710.23 402.851
709.685 399.976
709.131 397.076
709.455 394.77
710.377 391.603
708.311 388.874
706.535 387.621
703.279 386.608
702.103 384.487
701.517 381.481
701.813 379.095
702.694 375.82
701.206 372.131
699.13 369.316
696.471 367.392
693.816 365.472
690.583 364.458
688.517 361.645
686.754 360.375
717.611 438.508
716.25 438.892
714.098 439.5
711.947 440.108
708.477 441.089
705.434 441.949
703.282 442.557
699.812 443.537
749.459 429.508
745.491 430.629
742.448 431.489
738.599 432.577
735.712 433.393
731.863 434.481
728.82 435.34
725.777 436.2
723.055 436.969
746.594 425.282
747.196 421.712
746.972 417.664
747.781 414.466
748.619 411.308
747.96 408.323
744.589 407.126
743.346 404.975
739.055 403.122
736.299 401.138
734.467 399.824
732.64 398.515
728.075 399.015
724.422 400.181
722.003 399.733
720.527 396.196
720.552 392.429
719.961 389.471
720.265 387.139
720.564 384.794
720.858 382.438
732.945 396.224
732.334 393.265
731.414 388.798
733.215 386.283
749.713 402.077
746.961 400.079
742.375 396.747
741.748 393.768
739.604 390.941
736.55 387.441
748.234 406.017
749.431 404.38
731.396 384.957
729.578 383.632
727.764 382.309
724.759 382.693
722.356 382.236
718.753 379.623
718.14 376.586
716.625 372.873
713.623 369.363
710.936 367.391
708.255 365.423
704.105 363.704
701.437 361.751
698.193 360.708
695.536 358.77
692 356.198
689.076 356.74
686.153 357.289
716.278 367.373
718.616 363.828
719.461 360.482
719.398 356.438
732.591 383.267
730.459 380.418
729.515 375.842
732.788 373.066
734.879 372.017
749.998 399.773
750.284 397.465
750.571 395.153
751.458 392.01
752.661 390.358
754.464 387.877
753.824 384.853
752.256 381.124
749.76 376.676
748.77 372.035
747.181 368.216
746.51 365.076
745.833 361.915
744.229 358.024
742.729 358.199
740.312 357.67
737.899 357.149
736.068 355.743
733.664 355.236
731.505 352.238
730.259 349.933
727.535 347.837
725.723 346.445
723.915 345.056
722.11 343.67
721.209 342.98
719.41 341.601
752.624 386.516
750.785 385.154
748.946 383.79
746.19 381.744
743.437 379.697
740.687 377.65
739.449 375.431
736.705 373.382
744.165 368.546
742.327 367.151
739.574 365.061
737.158 364.546
735.403 367.171
735.143 369.6
731.019 357.224
728.043 357.63
725.651 357.151
722.359 355.997
717.598 355.084
715.801 353.733
716.056 351.239
714.837 348.973
712.853 354.203
711.381 354.442
709.016 354.018
706.341 352.028
702.784 349.388
701.009 348.075
698.662 347.688
696.318 347.308
693.976 346.936
690.755 345.929
702.16 346.232
701.536 343.065
700.912 339.89
689.932 353.364
689.326 350.253
712.151 346.948
710.938 344.681
709.726 342.411
722.772 346.892
719.825 347.35
717.779 348.499
688.996 344.65
686.938 341.815
687.79 338.388
688.066 335.883
689.216 334.007
707.946 341.071
706.169 339.737
703.825 339.342
686.595 332.109
684.275 331.797
681.955 331.492
680.506 331.813
698.837 336.989
697.648 334.746
678.475 329.029
677.9 325.922
676.167 324.712
675.02 322.565
673.571 322.916
670.67 323.621
668.072 321.864
664.608 319.559
661.409 318.799
657.599 318.997
655.247 318.825
653.767 319.207
651.683 320.515
649.598 321.818
648.11 322.195
645.128 322.949
643.04 324.24
642.758 326.605
643.067 328.06
656.18 315.475
696.197 335.037
693.868 334.685
691.541 334.341
676.768 319.713
717.046 341.157
715.254 339.791
712.899 339.364
671.685 298.466
669.417 298.35
667.142 298.246
706.289 328.864
704.526 327.533
702.767 326.211
700.136 324.241
698.695 324.548
695.811 325.168
693.498 324.841
691.757 323.566
689.448 323.259
686.849 321.381
685.12 320.141
683.395 318.911
681.095 318.651
710.868 340.552
719.08 339.984
718.419 336.739
717.194 334.423
715.407 333.051
713.059 332.631
710.15 333.166
711.684 337.074
710.472 334.784
708.056 330.202
708.696 333.437
706.357 333.043
704.021 332.658
702.57 332.942
700.808 331.625
699.359 331.916
697.911 332.209
697.34 333.153
700.597 314.857
698.603 316.159
697.171 316.488
694.874 316.18
692.578 315.882
691.423 313.651
689.987 309.824
687.997 306.993
684.876 306.157
681.759 305.347
678.385 303.001
675.865 301.276
707.418 326.956
707.663 324.37
707.905 321.774
707.268 318.498
704.642 316.505
702.337 316.163
726.864 344.609
727.096 342.065
727.325 339.509
727.55 336.94
725.964 332.946
724.161 331.539
722.363 330.137
721.129 327.788
722.802 324.917
724.811 323.699
725.021 321.06
725.227 318.409
700.852 312.247
700.241 308.98
700.192 304.709
700.446 302.065
735.197 319.319
732.64 321.495
730.984 324.384
729.319 327.255
728.204 329.16
727.086 331.057
722.886 317.968
720.55 317.54
718.771 316.145
716.664 313.085
715.997 309.728
713.361 307.674
712.159 305.316
709.547 303.296
707.813 301.962
706.401 302.307
704.677 300.992
702.409 300.698
698.736 300.785
696.184 298.887
694.492 297.638
692.805 296.401
691.126 295.176
688.62 293.364
686.958 292.172
685.303 290.994
683.336 292.44
680.287 291.724
677.242 291.039
675.38 288.364
674.135 284.693
673.127 282.595
664.638 296.642
662.969 295.59
661.302 294.551
660.27 292.544
661.538 290.569
665.053 288.605
667.907 287.637
670.533 285.128
672.925 281.034
672.535 277.91
672.162 274.781
671.215 272.698
670.715 268
684.542 286.181
682.102 284.464
680.486 283.337
677.498 282.704
684.225 288.809
690.058 284.393
688.123 285.87
685.924 285.731
697.525 289.877
695.852 288.635
693.356 286.797
703.988 293.303
702.045 294.705
699.799 294.448
698.108 293.183
697.816 291.531
708.906 299.942
708.587 298.262
707.409 295.919
705.695 294.605
732.315 348.818
734.371 347.704
735.513 345.88
735.737 343.335
735.043 340.059
736.736 337.275
738.422 334.475
740.657 330.717
740.851 328.087
742.511 325.231
740.675 323.744
738.843 322.263
737.93 321.525
726.327 316.457
727.422 314.496
726.719 311.09
727.45 307.389
736.291 317.374
738.292 316.161
739.379 314.202
738.636 310.738
728.528 305.386
729.601 303.373
730.669 301.351
739.712 308.753
740.784 306.76
741.85 304.756
742.912 302.743
749.756 299.766
748.704 301.79
747.254 302.023
744.358 302.499
725.312 304.237
722.65 302.107
721.955 298.665
722.671 294.888
720.037 292.781
717.949 289.661
716.402 285.508
716.585 282.716
713.674 278.942
711.122 276.941
709.109 273.896
708.464 270.436
708.653 267.613
706.99 266.329
705.338 265.06
702.878 263.185
701.251 261.954
699.635 260.739
698.03 259.54
691.714 281.268
691.993 278.574
691.46 275.277
692.541 273.151
693.342 269.347
731.732 299.319
732.42 295.515
732.201 290.941
730.047 287.698
727.389 285.521
726.658 281.967
725.927 278.399
726.573 274.453
725.832 270.85
723.725 267.626
721.5 267.324
718.927 265.252
716.726 264.994
713.189 265.191
710.503 266.074
688.163 281.585
687.099 279.378
685.8 275.556
687.452 272.377
689.875 269.746
691.209 269.252
695.204 267.781
696.253 265.612
697.291 263.431
697.006 261.74
703.375 289.953
703.915 288.918
705.84 287.489
707.442 284.355
706.282 282.002
705.13 279.655
703.985 277.315
701.493 275.422
699.606 276.929
697.425 276.759
695.508 273.873
694.952 270.533
703.681 291.629
701.684 288.672
698.912 289.473
696.436 258.356
695.643 257.771
694.067 256.611
693.283 256.037
691.459 253.23
689.154 251.566
668.178 270.666
665.454 271.77
662.702 272.878
659.915 273.991
657.088 275.107
654.21 276.224
650.551 278.358
647.508 279.466
644.365 280.567
641.092 281.66
639.394 282.202
635.833 283.276
629.855 284.858
625.049 285.89
622.111 286.394
686.853 254.341
685.05 255.999
682.702 258.743
680.323 261.469
677.157 263.651
673.956 265.828
672.05 267.447
765.968 424.843
763.246 425.612
760.524 426.381
758.373 426.989
755.651 427.759
752.929 428.528
736.817 309.249
735.004 307.767
732.831 304.556
740.702 299.448
740.843 296.646
740.978 293.828
741.107 290.994
740.323 287.379
758.142 306.896
756.141 308.084
754.14 309.274
752.139 310.465
749.599 312.642
746.672 313.07
747.437 316.554
747.273 319.257
748.029 322.702
746.006 323.861
743.982 325.022
759.202 304.905
760.783 301.902
761.831 299.887
763.394 296.848
764.43 294.809
764.946 293.786
738.001 286.91
736.713 284.348
735.938 280.722
736.055 277.831
736.665 273.84
765.975 291.733
766.556 287.789
768.075 284.659
768.126 281.702
768.17 278.726
768.207 275.73
769.682 272.507
745.042 354.646
744.348 351.421
742.157 348.359
743.869 345.636
746.498 343.632
748.557 342.541
750.618 341.452
753.61 341.115
765.447 422.083
767.162 419.507
768.926 417.008
769.872 414.01
769.942 410.386
769.381 407.519
769.712 405.279
769.131 402.376
767.625 398.79
765.182 394.502
763.639 390.848
763.93 388.533
764.217 386.208
765.102 383.049
766.308 381.4
767.512 379.748
770.948 403.689
771.277 401.44
771.601 399.184
772.84 397.591
774.08 396
774.396 393.732
774.088 392.253
773.463 389.279
773.758 386.976
772.503 384.773
771.849 381.741
769.377 381.155
765.648 378.34
764.383 376.095
762.52 374.68
760.658 373.263
757.869 371.136
755.672 368.151
755.575 364.137
754.884 360.961
755.117 358.488
756.277 356.732
767.78 377.386
768.043 375.01
769.237 373.34
768.551 370.221
766.919 366.351
765.043 364.894
763.755 362.577
762.465 360.248
762.111 358.645
761.174 357.91
758.723 357.317
756.144 352.616
755.066 347.72
754.341 344.428
750.617 290.211
749.284 287.582
748.461 283.896
747.634 280.191
745.803 278.615
763.273 356.901
764.432 355.151
766.53 354.145
767.686 352.39
769.413 349.745
767.148 346.572
764.315 344.284
762.622 340.183
760.923 336.052
761.102 333.434
761.274 330.8
763.327 329.713
766.329 329.418
767.832 329.277
768.939 327.409
748.954 296.158
749.587 292.284
753.806 338.531
753.064 335.177
753.43 329.926
754.708 325.383
756.902 321.57
758.537 318.69
760.703 314.819
768.137 323.931
766.379 319.622
763.535 317.216
752.134 300.327
754.635 298.077
755.261 294.208
754.428 290.533
755.03 286.598
757.055 282.388
757.185 276.478
757.732 272.412
757.288 270.494
744.292 281.816
743.277 283.936
741.348 285.277
755.425 268.838
753.519 270.204
752.104 270.481
750.691 270.762
748.853 269.155
747.023 267.559
760.299 313.047
758.954 310.471
768.258 269.681
766.836 266.851
765.885 265.984
745.89 275.679
745.97 272.726
746.044 269.755
739.053 271.336
738.246 267.619
736.947 264.996
734.281 262.743
763.97 267.315
762.054 268.65
760.626 268.896
758.713 270.238
747.996 265.352
748.048 262.331
734.487 270.5
733.207 267.915
733.305 264.965
745.315 259.944
742.6 257.587
740.325 257.165
738.119 253.732
738.639 249.536
739.142 245.303
736.019 244.19
733.379 241.955
749.924 260.904
750.879 258.662
750.908 255.592
750.013 251.689
748.65 248.921
748.662 245.802
746.392 242.224
745.037 239.457
743.235 237.878
740.548 235.541
740.098 236.728
737.419 237.568
735.628 239.176
732.998 260.139
733.481 259.016
732.678 255.277
729.178 252.355
729.723 248.192
730.657 245.881
731.583 243.556
731.63 240.487
729.891 239.038
728.614 236.425
728.203 234.528
728.238 231.434
727.822 229.528
727.846 226.413
727.426 224.501
726.582 220.672
726.587 217.525
724.458 217.399
723.184 217.961
721.072 217.871
718.545 219.031
717.285 219.618
708.911 225.607
707.226 227.4
704.64 231.542
701.697 233.899
699.53 236.81
697.345 239.697
695.14 242.561
694.171 244.828
691.928 247.652
690.165 249.339
714.774 220.801
713.523 221.399
711.84 223.206
710.156 225.007
739.994 214.336
737.377 215.311
736.498 214.564
735.197 215.068
733.027 214.852
731.734 215.376
730.443 215.905
729.155 216.44
727.87 216.98
752.638 225.554
751.238 222.675
749.411 221.027
746.689 218.592
743.561 217.441
741.773 215.878
761.143 246.073
759.725 243.192
758.309 240.312
757.346 236.252
755.934 233.365
754.526 230.481
753.121 227.599
764.947 262.045
764.004 258.084
763.055 254.101
762.102 250.098
785.626 419.288
781.658 420.409
778.615 421.269
775.145 422.25
772.994 422.858
770.272 423.627
768.12 424.235
783.329 415.486
783.014 413.86
783.345 411.48
784.344 408.382
805.109 413.783
801.26 414.87
798.373 415.686
795.651 416.455
792.182 417.436
789.139 418.296
787.778 418.68
812.073 411.815
809.921 412.423
807.996 412.967
795.183 397.823
792.261 399.333
790.942 400.806
790.554 402.944
790.136 405.059
789.693 407.162
786.541 407.438
803.269 411.747
803.102 410.588
800.012 408.402
801.162 405.784
801.127 402.203
799.765 399.991
796.487 399.99
794.521 394.892
794.473 391.161
793.169 388.943
791.525 385.207
789.269 382.239
775.781 330.363
772.353 328.877
777.216 353.34
775.888 350.932
775.705 346.747
774.938 343.411
774.73 339.147
775.463 335.634
777.184 392.028
778.108 388.951
779.018 385.855
778.97 382.025
778.904 378.156
780.713 375.702
781.916 374.061
783.115 372.416
781.455 368.54
778.246 364.726
775.039 360.887
774.893 356.804
781.634 406.439
780.453 404.346
779.894 401.465
780.874 398.459
781.211 396.226
783.103 393.888
784.045 390.851
785.913 388.498
786.818 385.418
787.094 383.11
810.53 409.372
810.668 407.088
809.748 403.907
808.294 401.556
806.876 399.248
805.487 396.968
805.707 394.673
803.747 393.192
802.404 390.941
801.071 388.691
800.353 385.654
799.637 382.602
798.921 379.532
799.165 377.19
800.368 375.586
802.17 373.175
788.924 380.712
788.577 379.18
789.788 377.568
790.038 375.211
791.24 373.586
792.078 370.387
793.271 368.747
794.462 367.102
800.242 371.661
797.351 369.384
793.5 366.341
792.169 363.985
789.285 361.687
787.952 359.308
786.617 356.917
784.697 355.37
782.198 354.685
779.704 354.008
784.899 352.874
785.096 350.363
784.898 346.168
784.684 341.927
786.389 339.259
788.088 336.576
790.191 335.605
797.767 337.916
795.234 337.134
792.709 336.364
798.243 346.446
797.842 344.765
798.014 342.206
797.607 340.506
795.28 363.859
796.464 362.201
796.678 359.758
797.475 356.46
796.12 354.033
796.315 351.537
796.505 349.024
809.036 372.209
807.468 372.245
805.901 372.283
803.735 373.128
812.532 383.745
810.73 386.098
808.565 386.932
806.397 387.766
805.192 389.335
783.941 328.917
782.416 329.012
780.337 330.033
778.816 330.139
777.298 330.249
812.774 381.436
813.621 378.336
813.866 376.013
814.109 373.68
788.804 333.052
786.856 331.397
784.912 329.743
811.572 372.942
808.302 369.074
807.561 365.913
807.785 363.51
806.434 361.119
806.054 359.506
804.696 357.088
803.921 353.818
803.137 350.516
801.178 348.889
790.171 291.272
787.708 287.519
785.251 283.759
781.322 280.139
778.393 277.443
774.02 274.947
771.601 274.256
797.919 335.307
797.078 331.831
794.547 331.04
792.443 332.006
790.341 332.977
784.079 326.242
785.183 324.387
788.238 324.212
790.87 322.276
793.503 320.343
794.696 315.72
793.255 313.014
790.824 309.415
786.654 292.504
784.172 291.728
780.675 293.006
779.645 295.034
778.61 297.053
792.423 306.513
793.483 304.567
794.539 302.612
787.249 310.559
785.197 311.621
782.708 310.867
776.602 298.201
773.63 298.5
771.188 297.81
769.273 296.12
783.237 322.712
781.296 321.041
779.903 318.423
780.018 315.677
781.097 313.76
781.293 308.181
780.406 304.5
778.988 301.786
807.895 321.777
806.226 324.505
804.549 327.217
801.869 329.049
799.753 329.987
798.628 331.783
815.319 372.105
815.925 371.319
817.138 369.746
815.799 367.396
815.429 365.816
814.08 363.437
813.325 360.231
813.751 355.358
813.954 352.896
813.16 349.583
813.346 347.076
812.939 345.393
814.11 343.707
818.29 388.151
815.415 385.957
825.928 366.668
824.697 368.21
821.882 369.743
818.717 369.74
655.606 228.703
655.269 227.222
654.558 226.869
653.896 226.555
770.086 246.501
767.714 245.856
764.894 246.385
826.178 364.321
825.808 362.734
825.434 361.139
824.674 357.92
824.289 356.296
823.507 353.021
825.319 350.608
823.309 348.894
821.896 346.355
820.475 343.796
819.468 342.927
817.873 342.899
815.696 343.719
812.114 341.999
811.276 338.569
811.426 335.973
812.575 334.234
815.303 332.502
818.624 339.498
817.185 336.887
816.753 335.144
814.862 330.736
813.404 328.063
811.941 325.374
809.916 323.574
807.439 319.961
805.971 317.233
804.499 314.49
803.491 313.583
802.019 310.824
800.009 309.011
799.54 307.143
797.535 305.328
795.536 303.516
794.067 300.725
793.594 298.83
793.118 296.927
791.644 294.105
775.832 248.775
774.4 248.993
772.008 248.309
795.248 248.655
794.32 250.888
792.383 252.133
789.914 251.299
787.455 250.484
785.998 250.646
783.555 249.863
780.143 248.16
778.703 248.359
799.583 265.341
797.075 264.459
794.097 264.678
791.131 264.92
788.656 264.101
786.192 263.301
783.703 259.385
781.735 257.514
778.797 254.725
777.313 251.752
846.397 331.649
843.634 330.47
840.889 329.319
837.578 329.042
834.872 327.949
831.603 327.741
828.822 329.374
825.59 329.229
822.377 329.116
819.181 329.032
816.57 328.095
770.042 243.298
770.497 242.142
771.854 238.659
773.719 237.248
774.614 234.91
775.059 233.737
820.367 297.295
819.318 299.237
817.222 300.19
815.128 301.15
814.069 303.077
811.443 305
810.374 306.91
808.281 307.879
806.728 307.902
804.641 308.884
810.997 288.409
808.945 289.444
806.895 290.484
804.847 291.53
803.315 291.579
800.757 293.639
797.708 293.771
794.671 293.927
792.673 292.089
792.224 245.684
790.218 243.714
787.222 240.776
785.685 237.677
785.589 234.386
803.286 279.577
801.27 280.679
799.766 283.772
797.748 284.876
794.728 285.048
792.21 287.196
791.193 289.239
804.28 277.5
803.221 273.446
800.164 270.507
799.634 268.465
812.014 286.392
813.026 284.365
810.45 283.4
807.885 282.453
805.831 280.493
834.694 312.282
832.002 311.18
829.325 310.101
827.719 310.032
826.118 309.971
824.521 309.918
821.838 311.73
819.157 313.546
818.059 315.389
814.35 316.274
811.207 316.267
809.092 317.198
808.266 252.133
807.331 254.326
805.36 255.493
804.418 257.677
802.447 258.848
801.497 261.021
800.542 263.186
806.199 250.074
804.139 248.021
802.086 245.976
800.041 243.938
783.161 233.602
780.3 234.009
777.451 234.445
774.533 231.625
773.476 227.383
771.546 225.52
769.712 226.99
767.798 225.161
765.893 223.347
763.997 221.549
798.105 245.173
796.17 246.414
924.845 379.948
920.034 381.307
916.991 382.167
913.948 383.027
911.061 383.843
762.622 221.872
760.311 221.324
758.513 222.887
756.221 222.383
754.863 222.75
774.441 213.686
773.049 213.957
771.66 214.237
770.273 214.526
768.891 214.822
767.511 215.127
765.71 216.667
764.856 219.113
786.48 232.06
786.369 228.735
785.256 224.399
784.136 220.038
782.583 216.857
780.181 216.093
777.366 216.568
776.389 215.604
840.69 307.908
839.601 309.754
836.872 311.473
801.41 240.559
802.317 238.298
803.672 234.893
746.856 204.094
744.716 207.102
742.569 210.101
741.729 212.61
778.499 209.499
777.1 209.748
775.284 211.236
801.482 229.476
799.873 226.234
798.266 222.984
797.095 218.552
795.056 216.461
792.594 215.569
789.716 215.895
786.28 214.043
782.868 212.238
780.468 211.468
753.759 197.159
752.033 198.887
750.308 200.619
748.582 202.355
819.473 220.852
817.97 220.878
816.469 220.91
813.477 220.991
810.938 219.952
808.847 217.775
807.804 216.689
805.287 215.682
802.346 215.865
799.419 216.079
823.458 240.82
820.423 240.862
817.854 239.814
815.749 237.663
812.603 234.446
809.614 234.57
806.637 234.719
839.044 304.879
835.249 302.695
832.029 302.53
828.825 302.393
826.167 301.329
823.523 300.284
785.441 196.707
785.033 197.947
783.215 199.398
782.394 201.874
780.001 201.1
778.194 202.59
777.369 205.071
783.437 194.639
781.842 191.324
780.247 188.003
779.042 183.392
777.663 183.656
775.9 185.221
774.531 185.511
772.192 184.827
770.835 185.149
768.133 185.824
764.497 185.609
762.383 188.606
760.263 191.602
758.933 192.008
757.209 193.719
755.484 195.437
814.407 255.138
813.362 254.094
810.809 253.105
822.243 236.423
822.087 233.102
820.865 228.669
820.701 225.32
833.269 281.496
831.109 279.368
828.957 277.248
825.257 275.12
821.58 273.023
818.898 268.856
815.656 262.579
815.084 260.467
814.511 258.349
826.589 288.457
825.524 287.426
823.4 285.368
821.836 285.352
819.726 283.312
817.625 281.279
815.576 282.311
814.57 284.346
825.567 290.446
823.993 290.415
822.965 292.394
819.826 292.356
819.84 295.323
842.8 281.886
840.597 279.696
838.404 277.516
834.647 275.298
831.506 275.218
828.279 272.021
826.139 269.899
823.424 265.671
820.245 262.507
818.609 259.332
816.504 257.232
840.71 282.824
838.619 283.763
835.938 282.62
830.762 286.541
831.77 284.532
828.675 287.497
849.215 342.389
848.302 338.863
847.363 335.283
845.549 322.509
843.36 320.446
840.614 319.275
837.369 316.226
716.886 217.764
715.661 215.293
715.679 212.211
714.868 208.517
714.87 205.419
714.864 202.312
831.988 260.388
829.364 259.289
826.75 258.204
824.616 256.056
820.961 253.93
816.861 252.923
814.876 254.05
856.775 294.291
854.495 292.019
852.228 289.762
848.854 286.403
846.126 285.191
843.906 282.985
825.038 383.468
825.308 381.212
826.539 379.701
827.776 378.197
829.018 376.697
828.674 375.18
828.949 372.901
828.244 369.818
826.908 367.467
828.266 339.81
825.625 338.84
822.994 337.887
820.375 336.951
842.284 344.171
839.57 343.089
836.872 342.031
834.188 340.994
830.919 340.798
856.762 310.453
856.157 308.409
856.081 305.417
854.326 302.222
850.928 298.875
848.163 297.631
846.528 297.502
843.788 296.294
839.965 294.035
837.262 292.88
834.001 289.701
846.891 342.961
844.581 343.555
835.876 255.044
833.712 252.845
831.555 250.651
829.406 248.462
826.196 245.188
825.587 242.999
852.328 314.787
851.21 316.569
850.083 318.335
848.946 320.086
847.801 321.822
846.124 321.644
834.945 257.196
832.928 258.248
855.671 312.28
853.435 312.987
850.08 312.615
848.41 312.442
846.186 310.3
843.429 309.091
857.774 292.303
858.763 290.296
858.593 287.118
855.656 282.659
853.394 280.385
850.501 275.959
847.157 272.594
661.23 228.076
660.176 227.417
658.69 226.522
657.343 227.065
665.745 238.137
665.032 236.21
665.435 233.635
664.141 231.357
662.889 229.141
652.151 235.928
652.796 233.65
653.789 231.598
646.302 256.891
645.097 257.5
642.716 258.705
640.396 259.886
639.597 259.044
639.898 255.849
640.568 253.135
642.174 249.851
644.682 245.954
646.255 244.304
647.47 242.357
649.006 240.669
650.144 238.689
656.188 241.58
653.355 245.404
650.398 249.191
647.819 253.352
651.988 264.318
650.062 262.959
648.936 260.562
647.214 259.235
655.196 239.422
654.294 237.368
653.395 236.753
657.247 254.3
656.012 253.412
655.459 249.976
656.109 245.949
656.707 243.421
654.027 261.146
655.988 257.955
662.08 248.748
660.919 250.904
659.096 252.605
662.4 241.609
661.208 240.772
660.047 239.957
659.98 237.031
659.4 235.213
659.824 231.3
664.08 239.875
661.4 246.783
661.91 244.193
671.475 247.945
670.248 248.561
667.79 249.794
664.578 249.025
670.371 242.787
669.05 241.872
667.751 240.972
666.475 240.088
670.65 245.905
682.711 244.053
681.697 246.276
679.422 249.084
676.742 248.678
675.325 247.69
673.395 247.813
687.387 248.826
685.649 246.12
684.173 245.079
675.963 236.485
673.942 235.113
672.454 232.682
672.124 229.632
668.956 227.552
666.507 225.962
665.765 224.118
665.455 221.212
665.71 218.688
664.305 216.496
664.875 212.883
663.386 210.638
674.458 239.793
672.755 241.524
672.293 208.248
670.346 207.183
668.683 204.98
683.127 217.054
680.671 216.96
678.911 217.28
675.226 216.449
673.511 216.774
671.805 217.089
670.984 215.276
671.016 211.385
684.14 223.324
683.635 220.172
679.704 236.146
678.024 237.893
679.975 233.445
680.015 229.174
682.092 226.264
683.693 224.458
682.985 241.317
683.248 238.579
681.109 237.107
690.308 225.934
688.405 226.113
686.254 224.694
684.84 223.775
691.329 228.081
689.959 231.529
689.028 233.813
687.351 235.578
685.665 237.333
678.897 202.532
676.464 205.257
674.396 206.794
696.769 218.558
695.161 220.421
692.807 221.778
691.196 223.619
701.517 215.835
700.325 216.514
698.373 216.682
706.946 222.655
705.79 220.313
703.854 217.443
702.293 216.365
687.407 209.804
686.021 209.005
683.31 207.492
681.72 205.286
679.782 204.293
685.904 211.728
683.975 214.775
695.266 217.562
691.888 216.825
689.001 215.008
687.703 211.385
700.392 213.59
700.037 211.872
698.916 209.664
698.198 206.267
696.69 205.332
695.198 204.427
692.222 205.535
690.005 207.086
678.402 199.674
677.536 197.974
675.925 198.527
673.692 198.788
670.947 200.058
695.232 198.674
693.755 197.839
691.931 195.426
689.789 194.316
687.704 193.29
686.678 191.442
684.699 190.576
682.771 192.427
680.579 192.83
678.786 192.111
678.002 190.566
676.297 189.89
675.699 189.61
690.544 182.193
689.234 184.368
687.554 185.019
683.727 186.223
681.044 186.611
679.06 187.244
677.123 187.846
687.719 181.02
685.475 181.559
682.504 180.792
679.828 180.311
695.224 201.552
705.576 194.558
704.805 197.076
702.857 200.331
701.301 202.321
699.748 204.3
697.298 185.434
695.766 184.657
694.138 181.058
691.575 181.274
695.971 196.212
697.06 192.495
697.014 189.588
701.91 184.982
700.334 184.137
698.419 184.58
704.374 192.322
703.171 190.119
702.334 186.686
702.637 182.441
703.366 179.886
702.484 176.516
701.229 174.478
699.148 172.142
695.896 170.798
692.676 169.53
690.318 168.636
712.375 194.388
710.359 194.586
707.556 194.296
714.448 200.464
713.611 196.777
712.345 191.276
712.697 186.856
712.606 180.571
712.12 175.589
710.811 170.158
711.535 164.191
707.032 163.744
705.823 164.776
704.615 165.788
703.041 168.076
701.386 167.428
701.284 164.582
702.423 160.73
702.361 157.906
701.908 156.423
699.719 154.672
698.392 153.097
699.106 150.633
719.364 197.738
717.322 200.963
709.067 163.04
707.377 159.261
708.17 156.366
709.374 151.758
709.369 148.241
710.185 144.625
710.998 140.605
711.428 133.152
711.529 126.65
720.168 195.163
721.367 191.267
721.72 186.717
721.672 183.458
721.176 178.242
720.679 172.991
718.185 171.319
715.265 167.863
712.315 161.331
713.101 158.396
711.43 154.207
721.46 170.226
722.632 166.027
723.413 163.193
721.75 162.014
720.485 159.426
720.052 157.398
720.018 153.857
718.35 149.068
716.709 147.933
714.25 146.368
713.836 144.112
712.207 143.245
731.665 181.228
730.877 183.908
730.942 187.255
731.865 191.277
730.202 193.203
728.539 195.127
726.026 196.387
723.524 197.669
721.438 197.689
730.737 177.159
729.813 173.082
728.184 175.163
725.711 176.608
723.187 174.756
728.506 170.383
727.208 167.7
725.529 166.438
727.47 159.351
725.86 161.571
738.714 175.328
737.458 175.951
735.815 177.94
734.17 179.93
720.384 144.988
718.34 145.285
715.879 143.43
719.16 142.065
718.362 137.29
716.308 132.719
714.224 126.951
745.467 201.213
744.487 197.049
742.703 195.481
740.045 193.175
739.083 189.04
740.27 185.064
740.175 181.634
739.687 179.534
726.582 155.187
725.711 150.987
724.07 149.708
722.432 148.439
736.299 164.765
734.684 166.842
733.064 168.921
731.44 171.001
753.643 193.721
753.52 190.263
752.476 185.934
752.724 181.1
750.906 179.411
749.099 177.749
746.923 177.466
744.253 175.072
741.61 172.74
741.491 169.225
743.488 165.841
742.476 161.489
739.879 159.201
734.969 161.93
733.65 159.107
731.966 157.724
729.527 159.23
737.909 162.689
738.228 173.221
736.879 170.38
736.779 166.883
752.576 177.567
751.512 173.164
750.814 167.366
750.101 161.515
751.505 155.877
750.398 151.324
747.742 148.82
745.993 147.189
743.923 147.047
741.866 146.945
739.323 144.667
765.268 182.986
766.032 180.349
765.834 176.748
765.624 173.122
764.811 167.155
736.83 154.824
735.874 150.499
737.432 148.317
733.837 150.531
731.352 148.457
729.273 144.96
728.792 139.172
731.121 137.537
736.818 142.455
733.537 139.606
731.829 134.52
732.512 131.467
740.004 141.716
739.831 137.982
737.347 135.745
734.907 133.573
732.059 129.233
732.705 126.107
731.468 123.128
730.548 118.488
728.613 114.73
727.728 109.84
726.244 104.025
732.704 99.7109
731.399 101.942
730.155 104.414
728.944 107.066
731.377 96.3492
739.532 125.036
737.901 123.5
735.695 125.123
733.802 125.24
739.294 121.16
739.041 117.262
737.427 115.687
735.83 114.114
734.252 112.539
732.925 115.009
732.443 106.886
939.375 375.842
932.639 377.745
927.732 379.132
763.269 163.884
762.078 159.223
760.877 154.535
759.666 149.82
759.686 144.555
755.061 134.613
753.869 135.215
751.786 134.956
749.722 134.736
747.676 134.554
745.092 132.094
742.553 129.694
740.884 128.125
758.135 141.23
756.593 137.915
743.656 91.5784
741.805 93.4019
738.049 89.9738
735.782 87.788
743.983 86.56
744.844 85.4978
744.97 80.1177
744.974 76.3642
744.934 72.4892
752.146 106.6
750.415 104.938
748.889 101.694
746.713 96.0986
745.235 92.982
755.899 130.09
755.517 126.127
756.49 119.908
753.782 117.215
751.135 114.616
944.187 374.482
949.961 372.851
954.772 371.491
751.566 111.443
748.94 116.065
746.144 115.141
742.816 111.911
740.114 111.057
737.438 110.201
736.113 107.029
735.588 104.667
734.012 102.984
757.841 89.7044
756.886 92.672
755.863 95.488
754.782 98.1833
754.539 101.632
753.36 104.148
758.21 53.9938
758.61 60.6808
758.659 66.2608
756.974 72.3333
754.789 75.0321
756.888 84.888
816.251 118.806
812.688 114.481
809.056 110.003
807.207 106.232
804.102 100.873
799.604 96.5357
796.291 93.6346
793.578 90.016
789.381 84.315
784.422 76.1068
783.501 72.4175
780.567 67.5548
776.834 63.7942
772.969 60.5402
765.667 53.5691
760.642 47.3559
774.768 86.7646
771.717 88.6224
766.836 90.8538
761.639 91.3988
813.921 118.956
811.058 119.987
807.563 118.746
805.304 119.058
799.815 113.7
795.955 108.702
790.601 101.59
786.98 100.076
783.801 97.4851
780.642 94.9488
769.34 113.179
766.558 117.563
764.175 118.702
760.87 118.916
758.558 120.184
774.548 90.4017
774.359 94.0956
774.166 97.7729
772.637 101.734
771.15 105.767
769.654 109.773
807.295 139.197
805.854 134.205
802.307 129.887
799.078 129.249
794.712 127.267
790.421 125.447
784.765 123.854
780.762 122.657
774.708 119.24
805.264 140.046
803.264 140.965
801.295 141.955
800.489 144.35
798.182 146.693
794.079 145.313
790.395 142.757
786.752 140.282
785.003 141.768
784.344 144.509
774.802 146.224
771.475 144.412
767.901 144.162
764.388 144.043
781.888 143.494
779.463 142.542
776.762 143.079
784.743 158.797
780.588 159.439
777.505 161.308
774.449 163.254
770.441 164.26
767.439 166.362
780.605 154.271
776.511 149.824
784.759 153.647
784.738 148.431
822.198 148.749
819.456 147.14
816.236 146.549
813.494 144.929
809.602 141.943
824.183 144.835
825.632 138.872
824.972 133.59
822.651 127.897
819.757 123
793.89 165.48
791.395 164.411
787.871 162.231
794.837 171.577
794.174 169.166
789.623 179.372
787.814 180.804
784.998 181.187
781.815 182.901
792.615 174.193
790.795 175.587
844.465 271.412
841.785 270.245
838.022 267.996
834.149 262.566
810.227 165.504
806.519 162.949
802.419 161.617
797.97 161.612
795.727 164.147
828.683 163.944
827.263 167.057
820.823 162.97
817.498 159.187
812.385 159.8
825.848 159.183
823.471 153.342
794.603 197.976
794.403 194.46
794.195 190.925
793.977 187.37
792.716 182.686
791.731 198.269
788.875 198.605
852.653 193.092
850.981 189.79
847.16 184.184
843.215 175.331
834.163 170.046
826.388 180.325
824.213 177.925
820.051 176.513
815.693 171.654
813.509 169.204
817.514 202.745
813.024 202.794
810.669 205.147
806.229 205.316
802.249 204.378
798.72 202.301
796.658 200.135
812.203 197.052
808.817 190.142
807.317 181.955
801.582 177.313
798.401 173.818
824.692 196.016
822.288 198.226
819.896 200.47
825.399 190.393
826.115 184.797
850.171 195.08
847.086 194.897
842.46 194.622
839.378 194.443
837.061 188.817
832.731 184.115
829.935 179.478
829.53 210.749
826.048 211.828
823.023 211.814
822.136 214.071
820.361 218.591
829.351 207.383
828.097 202.866
826.842 198.334
843.538 225.475
840.294 222.087
837.057 218.694
834.903 216.428
832.752 214.159
861.738 222.571
859.128 221.427
854.984 220.237
850.387 220.12
847.954 222.261
845.521 224.412
862.632 220.404
863.979 217.168
864.88 215.02
865.17 210.719
863.949 206.404
861.675 201
860.01 197.745
856.808 194.401
854.196 193.187
847.398 257.481
844.1 254.121
840.362 251.857
838.813 251.829
837.89 253.991
846.57 251.994
845.289 247.577
843.558 244.245
843.374 240.939
843.641 236.531
843.272 229.893
859.002 267.737
856.295 266.525
852.94 263.117
849.608 259.73
860.81 263.42
863.034 257.967
876.905 262.784
877.021 258.251
875.611 253.723
874.915 251.469
870.901 245.851
868.025 241.377
866.7 236.931
865.391 232.501
864.098 228.085
873.792 262.724
870.669 262.645
867.973 261.449
865.719 259.155
873.328 288.391
869.543 281.498
865.611 279.035
863.771 275.641
861.264 270.034
870.757 290.334
869.336 293.425
866.706 295.278
864.054 297.097
859.574 295.594
817.838 410.186
815.116 410.955
815.98 406.322
814.043 402.272
815.305 398.239
816.65 394.305
816.867 392.003
822.257 385.021
819.491 386.6
834.784 405.397
831.314 406.378
829.162 406.986
825.693 407.966
820.881 409.326
834.234 399.999
833.581 397.141
832.02 393.613
830.766 391.48
830.112 388.574
827.279 386.416
846.783 402.007
846.288 399.427
844.908 396.137
844.148 392.103
842.379 387.196
841.479 382.885
841.18 377.77
839.216 372.469
837.546 368.596
834.223 364.583
832.492 360.58
830.732 356.514
826.721 353.116
860.093 398.245
859.17 394.64
857.554 390.896
856.668 386.591
856.087 383.724
853.562 379.261
851.305 376.194
849.687 372.396
847.033 367.69
846.339 364.586
844.235 358.97
840.788 354.71
837.719 352.055
834.651 349.396
830.145 344.145
871.744 394.953
869.679 392.163
868.289 388.756
866.893 385.308
865.707 383.169
864.5 380.995
863.005 377.365
861.454 373.642
859.141 370.455
856.456 365.67
853.376 363.014
849.921 358.748
845.788 355.152
844.359 352.604
843.548 349.269
883.902 391.518
881.743 388.445
880.574 385.184
878.398 382.147
877.189 379.929
875.71 376.266
873.843 370.989
870.695 364.448
869.966 361.263
868.066 356.967
863.615 352.884
859.201 348.839
854.819 344.827
864.084 338.65
861.17 337.251
856.545 335.625
850.883 333.068
845.995 327.123
863.652 334.123
864.921 329.791
862.599 327.546
861.457 323.623
856.863 319.173
875.389 320.212
871.207 317.482
865.357 314.569
861.923 314.072
871.372 323.395
868.473 327.635
883.917 315.694
881.412 313.14
880.433 307.687
881.408 305.69
882.831 302.63
880.071 296.78
876.445 293.082
880.735 321.245
877.712 319.648
882.35 318.508
948.919 364.813
942.398 355.378
938.41 347.302
929.404 335.275
926.245 330.073
920.254 321.845
914.973 312.914
911.145 307.257
907.479 301.824
903.01 294.022
895.14 282.827
888.42 274.446
881.473 267.412
908.684 381.693
904.702 377.843
898.919 370.935
894.72 362.93
888.351 356.675
884.054 351.135
878.33 349.591
871.042 345.275
865.745 341.585
923.138 377.03
916.773 369.145
913.319 364.262
908.536 358.018
905.8 352.474
902.383 347.582
897.639 341.315
894.264 336.442
890.918 331.59
887.606 326.769
883.24 323.78
933.995 368.686
931.613 364.724
922.028 354.264
917.214 346.22
911.785 338.915
909.398 334.886
902.792 326.373
897.808 319.632
892.856 317.468
887.98 315.412
843.74 402.866
841.588 403.474
838.866 404.244
836.145 405.013
857.206 399.061
853.239 400.182
851.087 400.79
848.935 401.398
869.592 395.561
867.44 396.169
865.288 396.777
862.245 397.637
881.015 392.333
879.09 392.877
876.939 393.485
873.895 394.345
887.751 390.43
891.601 389.342
894.487 388.526
898.337 387.439
902.304 386.317
907.211 384.931
588.757 500.862
586.408 500.897
584.505 500.011
581.202 499.58
578.336 498.22
575.463 496.847
570.665 494.551
567.785 493.185
565.754 490.021
562.874 488.73
559.528 488.28
557.668 489.515
555.683 488.524
553.655 487.439
570.895 483.174
571.094 485.661
572.222 488.524
573.323 491.324
575.255 492.259
578.153 493.66
578.479 490.482
579.345 488.696
581.737 488.782
582.798 491.475
584.288 493.274
586.212 494.172
588.13 495.056
589.596 496.818
588.254 499.518
588.806 503.125
589.3 504.479
589.792 505.837
588.393 506.327
586.996 506.817
586.085 508.679
585.169 510.551
584.709 511.49
583.783 513.375
580.518 512.98
579.122 513.476
577.727 513.972
574.938 514.965
573.545 515.462
571.686 514.554
569.366 514.595
567.048 514.636
564.732 514.677
562.418 514.718
559.651 515.724
555.962 516.282
554.115 515.365
550.442 515.931
548.149 515.99
544.933 515.605
543.078 514.71
540.772 514.822
537.978 513.512
532.895 512.336
528.68 511.777
525.003 512.664
606.733 513.465
603.916 514.533
601.568 514.641
598.751 515.693
596.406 515.787
593.598 514.492
590.323 514.133
587.986 514.201
585.651 514.263
608.803 493.003
607.901 494.819
606.052 496.256
604.694 498.991
603.333 501.745
601.967 504.517
599.622 504.617
595.878 505.208
592.134 505.777
595.831 475.083
597.75 477.699
599.179 479.177
600.142 481.459
602.04 482.158
603.449 481.678
605.32 480.361
607.199 480.979
617.117 468.146
616.282 469.917
614.978 472.488
614.089 474.186
613.191 475.887
610.903 478.185
608.596 480.439
607.222 482.984
606.797 485.896
606.833 487.99
607.817 490.475
635.482 471.751
634.236 474.96
632.978 478.099
633.565 481.817
633.221 485.21
630.57 488.883
630.639 491.224
629.332 494.187
628.016 497.129
629.014 499.843
627.683 502.772
625.4 505.297
622.613 506.443
619.821 507.576
616.081 508.294
614.196 507.494
609.992 509.13
608.605 511.977
633.419 464.115
634.401 466.648
635.393 469.312
636.494 474.48
637.513 477.244
638.538 480.032
638.216 483.519
638.821 487.342
639.422 491.159
638.649 495.587
638.294 498.984
637.93 502.368
643.219 552.184
641.297 553.634
640.828 554.554
637.898 555.623
634.468 557.634
632.5 559.111
629.504 560.253
627.509 561.765
625.994 562.363
623.421 562.67
621.846 563.337
620.196 564.077
644.614 549.403
643.684 551.259
642.568 544.035
643.076 545.383
643.12 547.664
632.595 514.176
632.636 516.536
631.724 518.485
630.344 521.404
628 523.906
625.166 527.374
623.736 530.281
621.804 534.158
620.336 537.066
619.81 540.381
620.737 543.125
622.633 546.253
625.569 545.114
627.525 543.588
630.441 542.466
632.382 543.265
636.754 543.912
638.704 544.714
637.492 503.361
636.172 506.327
634.84 509.279
633.497 512.22
640.762 503.572
642.215 505.379
643.233 508.184
644.69 510
634.491 514.992
635.937 516.789
635.525 520.129
636.515 522.902
638.461 526.086
640.374 526.914
643.875 514.363
643.49 517.725
644.442 518.142
644.051 521.494
644.105 523.861
642.243 525.389
639.455 528.852
638.531 530.785
637.601 532.714
637.16 536.01
638.62 537.787
641.988 538.06
641.831 528.713
641.872 531.061
641.912 533.401
641.95 535.735
648.415 460.907
648.593 463.689
648.382 467.583
649.082 471.793
649.229 474.415
652.044 475.69
653.13 478.705
654.615 480.638
654.343 484.221
654.469 486.734
654.057 487.769
653.644 488.803
648.433 476.593
647.628 478.75
647.753 481.287
646.524 484.45
647.989 486.3
649.87 487.121
651.756 487.955
654.706 491.714
654.818 494.185
655.453 498.087
656.08 501.968
655.751 505.403
655.413 508.823
655.5 511.237
656.02 512.655
653.68 512.791
651.34 512.932
649.438 512.088
646.588 510.832
642.49 539.425
642.529 541.735
657.492 514.502
659.401 515.364
660.443 518.197
662.877 520.479
666.946 494.966
667.066 497.427
666.761 500.882
666.449 504.325
665.176 507.315
664.85 510.734
664.518 514.141
664.179 517.534
663.83 480.099
663.02 482.163
662.207 484.224
660.979 487.308
662.596 491.714
664.501 492.608
655.494 459.046
657.056 461.361
658.218 464.644
658.972 468.905
660.492 470.96
661.612 474.04
662.725 477.085
666.698 481.508
669.571 482.922
672.45 484.338
671.628 486.351
671.216 487.359
670.391 489.373
669.563 491.388
668.734 493.403
674.31 456.183
674.921 457.758
676.519 459.894
678.513 461.033
680.656 464.589
680.394 467.993
679.155 470.904
677.77 471.372
676.134 475.328
674.908 478.319
674.089 480.321
673.27 482.328
663.921 523.305
662.609 526.228
662.69 528.602
661.808 530.536
660.923 532.465
659.073 533.956
658.181 535.872
657.286 537.782
656.837 538.734
655.938 540.632
654.067 542.1
652.19 543.565
650.307 545.028
648.417 546.488
646.52 547.946
682.897 452.108
685.006 455.525
686.638 459.774
687.296 463.526
687.111 469.18
685.975 474.426
685.689 477.804
685.403 481.198
686.082 485.075
685.793 488.483
684.957 490.447
683.158 491.952
680.816 492.011
679.021 493.531
677.769 496.511
677.471 499.948
676.21 502.928
675.903 506.355
676.124 511.212
675.273 513.186
673.033 515.697
672.175 517.665
668.534 520.706
665.751 521.787
684.789 496.299
684.491 499.719
685.032 501.164
683.886 506.555
681.234 510.05
678.467 511.122
687.722 489.418
690.195 491.791
690.319 494.211
688.637 498.139
689.3 502.008
688.153 507.39
688.692 508.83
688.808 511.254
687.536 514.206
687.222 517.608
683.485 518.214
680.709 519.275
678.994 523.192
677.701 526.119
675.347 526.2
672.032 525.842
669.242 526.905
666.448 527.97
659.735 540.016
661.667 540.877
664.563 542.176
645.715 554.297
647.687 555.099
698.2 447.158
698.84 450.756
699.429 454.252
698.594 458.154
698.219 461.241
698.301 463.482
697.511 467.556
697.178 470.779
696.854 474.038
696.111 478.276
694.41 482.092
694.109 485.447
695.317 490.713
695.981 494.556
695.258 498.928
694.957 502.329
694.654 505.735
694.89 510.582
695.546 514.445
695.237 517.85
694.498 522.231
693.645 524.19
692.79 526.146
690.435 526.21
688.613 527.706
686.79 529.199
684.532 531.66
680.683 529.856
679.624 527.014
690.969 527.642
690.11 529.59
690.212 531.991
689.879 535.354
689.975 537.743
689.105 539.669
689.195 542.047
686.831 542.092
684.552 544.502
684.112 545.454
683.672 546.404
682.788 548.299
681.902 550.186
676.132 547.476
678.056 548.375
679.98 549.279
665.972 541.665
668.786 540.643
670.632 539.179
673.438 538.154
675.802 538.087
677.29 539.938
676.934 543.244
677.016 545.588
674.284 548.908
672.434 550.333
670.063 550.378
667.765 552.72
663.975 553.251
662.039 552.384
659.651 552.444
656.809 553.429
667.015 544.429
669.023 547.626
654.408 553.503
651.546 554.5
650.111 555
668.051 561.792
667.16 563.585
665.756 564.029
664.352 564.472
661.983 564.475
660.575 564.917
659.166 565.359
656.249 564.08
654.293 563.242
651.791 561.124
650.27 559.42
648.216 556.41
658.308 555.19
661.222 556.475
663.682 558.683
664.722 561.36
681.013 552.066
680.122 553.937
677.757 553.961
675.906 555.366
675.012 557.214
674.117 559.051
673.221 560.878
671.817 561.334
669.456 561.339
675.632 563.154
676.625 565.887
680.634 555.325
682.101 557.17
682.155 559.485
680.796 562.253
678.937 563.623
682.24 564.097
683.213 566.861
684.635 568.714
686.518 569.656
685.57 571.486
684.616 573.307
683.655 575.12
681.284 577.337
678.529 575.882
678.085 572.253
678.539 569.09
678.516 566.815
690.245 544.878
689.886 548.197
689.517 551.502
688.625 553.391
687.28 556.21
689.196 557.134
690.203 559.933
690.736 563.661
691.24 567.381
690.295 569.23
688.876 569.681
701.969 555.177
700.103 556.606
698.688 557.085
698.285 560.381
697.366 562.26
695.974 565.067
695.99 567.4
693.612 567.392
694.289 528.037
695.36 530.903
696.429 533.767
698.461 537.091
700.493 540.416
701.555 543.275
702.615 546.132
703.143 547.559
702.786 550.899
702.864 553.275
710.42 569.762
708.011 572.096
704.613 573.955
701.206 575.809
697.793 577.653
694.802 580.883
690.853 583.612
686.912 586.297
684.414 588.523
681.054 590.19
679.976 591.983
678.882 593.784
677.198 596.558
715.175 565.073
714.251 566.954
711.869 569.296
703.451 557.062
705.385 558
707.839 560.356
710.236 560.351
712.702 562.712
712.116 546.025
712.215 548.427
711.869 551.783
712.485 555.598
714.064 559.872
715.112 562.713
733.137 576.026
730.751 578.297
729.35 581.038
729.895 582.423
732.023 585.657
733.525 585.236
737.087 585.789
739.612 585.877
742.576 585.086
745.083 585.204
746.551 584.82
714.856 523.648
714.977 526.086
716.066 528.991
717.156 531.897
716.85 535.313
717.511 539.194
717.626 541.619
716.333 544.537
714.928 545.034
708.998 539.8
710.072 542.678
711.579 544.587
709.102 542.209
707.265 543.677
705.425 545.14
704.766 520.011
705.849 522.899
707.898 526.251
708.981 529.143
708.668 532.547
709.749 535.435
709.859 537.853
701.987 521.057
700.711 524.002
701.789 526.883
701.472 530.279
701.581 532.692
702.654 535.566
704.588 536.495
706.523 537.426
706.884 515.088
705.614 518.043
708.392 516.992
709.477 519.885
712.377 521.27
705.816 493.329
704.968 495.277
704.121 497.229
704.239 499.64
704.781 501.074
704.9 503.491
705.019 505.911
706.103 508.791
705.258 510.759
705.377 513.186
747.394 561.167
748.552 564.113
749.717 567.053
750.89 569.987
749.631 572.804
747.775 574.149
745.908 575.488
700.244 464.413
701.304 467.134
702.368 469.869
702.567 474.478
703.209 478.199
702.889 481.496
702.574 484.817
704.195 489.065
704.31 491.454
725.135 521.425
722.355 522.481
718.606 523.066
708.711 494.681
712.57 496.475
722.822 513.141
723.367 514.595
723.493 517.047
724.587 519.964
715.349 495.41
717.703 495.318
720.171 497.633
722.216 500.946
724.264 504.275
723.963 507.71
723.664 511.151
712.263 499.865
713.345 502.734
715.275 503.637
716.783 505.529
718.291 507.425
720.344 510.774
727.073 522.359
729.012 523.297
730.953 524.237
747.512 577.438
749.124 579.391
752.61 580.052
730.666 527.704
730.798 530.17
729.669 535.61
728.531 541.02
729.337 547.361
727.622 551.246
726.324 554.141
722.17 557.971
719.855 560.349
717.524 562.716
721.142 439.442
720.599 441.726
718.637 444.6
718.099 447.128
717.599 449.808
718.561 452.116
719.542 454.496
720.536 456.938
722.451 457.627
725.774 457.722
729.089 457.763
727.733 460.595
726.833 462.48
727.405 466.046
727.918 467.371
728.507 471.013
729.983 472.754
731.024 475.49
732.069 478.25
733.552 480.045
735.995 482.262
735.663 485.669
734.805 487.666
732.561 490.233
732.669 492.656
733.743 495.523
735.244 497.402
737.709 499.732
738.372 503.654
738.075 507.139
736.817 510.17
735.56 513.196
733.335 515.752
733.047 519.23
732.21 521.235
749.229 434.609
751.611 437.336
753.539 440.902
755.902 443.204
758.268 445.456
759.269 448.345
757.024 451.129
757.09 453.613
754.403 457.438
753.093 460.57
752.22 462.649
751.348 464.721
747.197 466.683
743.474 467.602
741.646 469.249
742.241 473.036
744.233 476.233
745.278 479.062
746.757 480.891
748.239 482.733
749.723 484.586
752.807 466.513
753.835 469.354
755.389 473.642
758.24 474.842
764.032 452.749
762.733 455.893
760.568 461.132
761.593 463.998
761.247 467.53
760.476 472.111
760.709 450.166
762.586 450.934
757.384 476.925
756.529 479.005
755.675 481.082
752.914 482.327
751.106 483.974
749.403 488.086
750.47 490.995
751.122 494.952
750.401 499.514
749.143 502.601
747.888 505.681
745.253 509.317
744.001 512.378
741.783 514.964
740.533 518.006
738.866 522.049
736.09 523.117
733.313 524.179
753.705 499.82
757.552 501.617
760.024 504.026
762.087 507.505
759.287 477.739
758.961 481.282
760.552 485.676
764.793 486.328
767.124 486.127
765.481 454.564
766.933 456.381
768.387 458.201
770.788 460.415
772.677 461.193
775.512 462.363
776.549 465.275
777.165 469.273
777.366 474.369
778.951 478.842
779.596 482.928
780.668 485.955
781.745 489.002
782.415 493.157
781.045 493.794
779.262 495.509
777.479 497.216
776.655 499.372
774.872 501.063
774.601 504.748
774.746 507.363
773.521 510.575
772.706 512.71
771.892 514.84
771.079 516.965
770.673 518.025
769.861 520.141
774.657 464.486
773.803 466.609
772.949 468.733
771.672 471.92
770.397 475.105
769.125 478.288
769.231 480.827
767.966 484.009
776.853 484.225
776.017 486.376
774.765 489.598
772.976 491.301
770.107 489.982
768.614 488.049
771.577 500.753
768.829 501.965
767.041 503.625
764.84 506.331
761.261 509.6
760.437 511.692
761.959 513.684
762.106 516.253
757.679 512.834
756.299 513.401
754.506 515
753.268 518.096
751.618 522.207
750.794 524.255
748.997 525.814
747.198 527.364
745.397 528.907
743.18 531.45
752.739 525.224
753.865 528.248
754.995 531.28
738.587 525.546
739.699 528.514
760.878 519.384
761.03 521.951
761.186 524.519
769.957 513.873
767.206 515.025
764.862 515.117
742.35 533.461
742.08 536.954
744.6 539.428
746.146 541.418
748.108 542.415
760.37 526.593
759.555 528.66
757.764 530.223
746.867 545.403
745.054 546.884
743.236 548.358
741.833 548.843
754.745 534.838
754.905 537.372
741.561 552.278
742.696 555.226
741.853 557.164
741.999 559.594
740.581 560.053
737.74 560.971
736.446 563.828
734.7 567.606
732.373 569.926
729.022 571.752
727.108 573.13
725.647 573.579
723.186 573.555
720.728 573.536
719.263 573.993
716.327 574.911
713.873 574.904
712.394 573.037
711.896 571.635
729.656 575.496
753.517 537.884
751.717 539.403
749.914 540.913
744.982 561.11
768.079 521.757
767.268 523.859
765.484 525.456
751.77 581.875
749.898 583.16
748.015 584.44
765.347 537.862
764.541 539.918
763.734 541.966
762.524 545.021
761.135 545.514
758.353 546.495
756.553 547.985
755.737 549.981
753.931 551.452
752.699 554.413
751.875 556.374
751.048 558.325
749.224 559.75
763.132 525.506
770.427 521.692
771.562 524.803
771.73 527.418
770.925 529.522
769.145 531.108
766.385 532.175
765.647 528.042
765.813 530.628
766.153 535.797
765.005 532.705
763.218 534.265
761.429 535.816
760.045 536.333
759.232 538.377
757.845 538.888
756.457 539.396
755.477 538.89
767.828 552.776
765.447 552.71
764.055 553.179
762.259 554.645
760.458 556.1
760.642 558.606
761.421 562.618
761.207 566.071
758.985 568.418
756.753 570.739
755.105 574.504
753.861 577.293
767.308 538.896
768.87 540.972
770.435 543.057
771.606 546.182
770.412 549.255
768.627 550.753
774.639 513.677
776.169 515.724
777.701 517.782
779.237 519.853
779.976 524.086
779.176 526.229
778.378 528.364
778.555 531.012
781.484 532.583
783.834 532.569
785.393 534.707
786.957 536.859
769.411 554.867
770.601 557.971
772.794 561.635
774.394 563.756
794.975 530.866
791.658 530.35
788.734 528.755
785.813 527.179
783.866 526.14
781.921 525.109
785.192 538.46
783.426 540.047
782.64 542.167
782.446 545.877
783.635 549.086
782.464 552.217
782.673 554.855
781.505 557.944
780.726 559.987
779.341 560.433
778.56 562.455
776.782 563.893
773.607 565.741
772.426 568.693
771.637 570.644
770.848 572.581
770.058 574.503
768.871 577.359
768.078 579.244
767.285 581.115
764.852 580.912
762.628 583.117
760.392 585.295
760.206 588.549
761.066 592.328
761.305 594.644
746.72 587.117
745.849 588.887
744.972 590.645
745.143 592.895
747.257 593.915
751.28 593.748
754.218 593.079
757.77 593.843
761.95 596.079
763.253 598.946
764.573 601.807
764.855 604.078
766.889 608.343
769.156 585.614
767.975 588.354
767.187 590.16
764.972 592.263
767.51 583.54
774.791 584.251
772.369 584.004
770.569 585.274
778.284 575.669
777.508 577.604
776.344 580.476
781.997 569.368
779.609 569.19
777.829 570.585
777.05 572.547
777.666 574.108
782.714 561.136
783.321 562.735
783.544 565.348
782.771 567.365
777.082 507.238
779.416 507.11
781.343 508.067
782.866 510.119
783.99 513.273
786.89 514.76
789.791 516.263
793.663 518.296
795.204 520.435
798.113 522
797.327 524.228
796.542 526.448
796.15 527.556
788.915 537.947
790.874 539.045
792.058 542.315
794.618 545.086
796.926 531.951
799.266 531.936
801.217 533.037
802.397 536.377
796.585 546.229
798.553 547.382
800.521 548.546
804.353 537.505
806.309 538.644
808.267 539.792
810.225 540.952
817.615 539.907
815.659 538.733
814.301 539.294
811.585 540.403
794.446 548.89
793.292 552.099
794.501 555.395
797.089 558.239
795.947 561.413
795.8 565.164
796.656 569.513
798.273 571.796
797.768 576.536
796.641 579.576
796.518 583.224
797.78 586.51
799.418 588.817
798.674 590.781
797.93 592.728
796.815 595.613
796.073 597.513
795.332 599.394
794.592 601.256
777.838 586.046
779.486 588.196
780.757 591.284
782.791 592.531
785.465 595.353
802.491 549.721
805.068 552.603
807.275 556.615
807.137 560.505
806.011 563.751
807.249 567.163
808.492 570.586
811.108 573.609
812.363 577.068
812.254 580.918
810.516 582.34
809.409 585.451
807.668 586.823
804.551 588.507
801.8 589.16
774.646 587.635
774.894 590.073
775.788 594.009
778.859 595.854
782.301 596.827
783.696 596.55
787.87 595.712
789.899 597.012
791.925 598.326
792.567 599.917
783.228 572.543
784.231 573.142
786.619 573.352
789.625 575.184
789.868 577.797
790.114 580.4
790.363 582.993
789.23 585.91
786.834 585.614
785.065 586.9
784.941 590.362
786.216 593.5
782.612 570.955
782.458 574.519
779.677 575.288
793.853 603.099
793.484 604.013
792.747 605.826
792.38 606.725
792.295 610.072
791.202 612.695
763.331 607.399
760.433 607.884
757.507 608.38
754.55 608.89
751.557 609.419
748.521 609.973
744.286 610.069
741.113 610.718
737.858 611.425
734.497 612.206
732.766 612.633
729.17 613.582
723.248 615.363
718.613 616.998
715.846 618.107
787.788 611.536
785.384 611.066
781.948 609.957
778.494 608.879
774.654 608.677
770.787 608.497
768.316 608.115
801.626 538.599
800.857 540.81
800.686 544.683
810.066 544.917
811.652 547.231
813.242 549.561
814.836 551.908
816.06 555.399
821.029 529.442
818.702 529.478
816.375 529.511
814.046 529.543
810.742 529.017
808.024 530.185
806.852 526.816
805.298 524.598
804.139 521.267
801.809 521.338
799.477 521.408
822.974 530.584
825.893 532.316
827.84 533.484
830.763 535.256
832.713 536.451
833.688 537.053
814.327 557.014
814.57 559.871
815.807 563.367
817.42 565.769
820.028 568.85
835.639 538.264
838.198 541.321
841.131 543.192
842.722 545.685
844.317 548.198
845.916 550.732
848.861 552.706
784.875 495.611
785.972 498.722
785.708 502.478
788.591 503.902
791.88 504.234
794.207 504.086
796.532 503.935
799.258 502.657
766.968 427.468
769.779 428.765
772.589 429.972
774.964 432.031
776.921 435.082
777.944 437.819
779.397 439.554
780.422 442.332
781.015 446.176
781.178 451.109
781.776 455.03
783.235 456.85
784.696 458.681
787.104 460.909
788.994 461.684
790.885 462.461
781.283 440.263
782.74 442.007
784.197 443.759
786.086 444.468
787.976 445.175
789.432 446.942
789.944 448.363
790.968 451.225
792.424 453.033
792.508 455.567
793.538 458.493
791.738 460.286
790.033 464.636
790.13 467.211
789.284 469.393
788.439 471.574
787.175 474.846
786.866 478.539
788.884 482.01
789.957 485.079
791.45 487.064
793.357 487.953
792.35 464.334
793.817 466.22
795.708 467.019
796.756 470.035
797.391 474.188
796.555 476.41
796.67 479.059
796.79 481.718
797.327 483.27
796.913 484.386
795.135 486.174
795.398 491.53
797.042 496.266
798.147 499.451
823.35 547.598
823.589 550.536
824.817 554.108
826.052 557.698
825.316 559.999
799.23 484.148
801.133 485.032
803.448 484.791
805.351 485.683
808.207 487.032
807.938 490.922
806.722 494.353
807.425 498.734
808.14 503.143
809.662 505.281
811.187 507.435
813.506 507.286
816.218 505.967
817.573 505.3
819.493 506.312
818.819 543.401
821.386 546.371
800.777 504.756
801.901 508.002
804.96 512.285
808.427 515.487
812.292 517.588
815.193 519.187
819.064 521.351
820.63 509.696
821.387 514.288
820.224 517.827
819.348 538.185
822.656 538.793
825.215 541.762
826.428 545.329
829 548.367
832.929 550.896
836.133 555.863
838.728 559.041
839.353 560.908
822.353 558.062
820.379 556.787
818.034 556.654
838.632 563.294
836.293 563.128
834.943 563.633
833.591 564.132
832.866 566.464
832.142 568.781
819.648 523.072
819.85 525.971
849.126 555.86
849.396 559.015
849.039 560.252
826.927 562.455
828.541 564.93
830.159 567.423
823.374 569.734
824.631 573.324
824.898 576.238
823.805 579.554
846.71 560.12
844.379 559.985
843.034 560.523
840.701 560.381
834.126 570.153
835.751 572.7
819.921 572.836
820.183 575.709
821.811 578.172
834.672 576.164
833.592 579.593
831.874 581.144
831.791 585.224
834.431 588.527
837.075 591.87
834.996 594.454
833.916 597.74
838.097 572.934
840.084 574.344
841.716 576.945
842.996 580.74
843.283 583.812
844.926 586.463
844.864 590.7
845.157 593.767
844.448 596.056
843.382 599.453
842.378 598.677
839.654 599.363
837.287 598.93
824.075 582.445
825.074 583.148
826.346 586.755
824.894 591.076
827.536 594.338
829.542 595.819
831.548 597.315
833.194 599.905
832.471 602.051
832.751 604.946
833.393 606.777
835.042 609.396
835.685 611.237
837.335 613.879
837.978 615.729
839.263 619.432
840.915 622.111
839.166 623.333
837.787 623.521
836.034 624.703
833.273 625.037
831.893 625.197
821.622 624.476
819.248 623.829
814.877 621.654
811.136 621.185
807.766 619.839
804.393 618.522
801.015 617.236
799.003 615.811
795.614 614.579
793.229 614.064
829.134 625.502
827.755 625.648
825.375 624.989
822.998 624.335
854.007 617.811
851.268 618.35
850.909 619.447
849.536 619.699
847.801 621.018
846.425 621.249
845.048 621.473
843.671 621.692
842.293 621.904
858.911 601.635
859.224 604.822
858.53 607.182
857.485 610.682
855.422 613.3
854.716 615.567
855.419 579.699
855.718 582.897
856.019 586.092
857.323 590.056
857.631 593.255
857.941 596.449
858.252 599.64
850.301 564.099
851.57 567.968
852.846 571.858
854.129 575.769
785.658 423.73
786.242 425.281
787.769 427.135
790.242 429.252
805.003 432.577
801.724 432.819
799.829 432.255
798.379 430.636
796.916 429.053
795.438 427.492
792.608 428.907
804.607 416.48
805.071 417.556
803.582 421.036
805.932 422.664
807.776 425.734
807.774 428.332
804.981 430.049
805.973 435.421
807.886 438.625
807.935 441.198
808.49 445.242
808.121 448.952
823.777 500.214
821.635 503.275
812.975 479.885
813.103 482.632
815.138 486.294
816.231 489.537
818.284 493.28
820.748 495.89
792.7 446.935
795.097 449.073
797.493 451.236
799.457 454.524
801.425 457.856
804.251 459
806.135 459.769
808.017 460.543
808.631 464.714
807.894 469.644
807.17 474.593
809.182 478.148
788.95 432.326
789.038 434.728
790.07 437.476
792.478 439.524
793.934 441.25
796.77 442.252
799.161 444.347
801.986 445.375
804.368 447.525
805.811 449.348
812.037 414.704
813.349 416.578
814.231 419.77
814.222 422.535
814.222 425.243
814.231 427.913
815.62 429.754
814.725 432.041
814.759 434.662
814.8 437.277
815.778 440.241
816.766 443.216
817.762 446.206
819.195 448.075
821.06 448.811
823.857 449.923
808.626 450.433
809.132 451.921
811.007 452.66
812.454 454.538
814.329 455.294
816.717 457.58
818.592 458.354
820.468 459.132
823.007 452.223
821.735 455.676
820.046 460.284
820.145 462.988
818.891 466.456
819 469.18
819.113 471.917
818.287 474.24
816.516 476.132
814.745 478.013
819.766 476.26
821.248 478.297
823.274 481.976
825.311 485.701
828.161 487.083
831.012 488.479
833.313 488.206
838.558 482.272
836.81 484.263
835.061 486.241
834.5 474.755
835.038 476.396
836.524 478.487
837.067 480.149
822.862 461.467
824.739 462.261
826.2 464.23
828.605 466.624
828.72 469.401
830.193 471.425
831.67 473.467
830.213 447.153
828.858 447.943
827.503 448.73
825.215 449.144
827.155 435.493
824.388 434.432
822.107 434.854
819.823 435.278
817.975 434.572
831.488 497.176
830.138 497.893
827.832 498.111
826.481 498.817
825.13 499.518
828.57 437.334
830.914 439.532
832.338 441.384
833.767 443.245
833.467 491.108
832.674 493.537
831.882 495.964
831.99 445.201
831.228 450.208
832.252 453.29
833.7 455.22
833.801 457.965
834.321 459.538
834.429 462.309
835.481 465.501
836.54 468.725
835.723 471.137
856.498 525.993
856.363 530.48
856.238 534.97
854.785 540.111
853.7 543.941
851.28 548.356
849.58 550.211
840.054 484.415
841.156 487.818
839.413 489.816
837.115 490.095
834.816 490.366
833.005 499.383
834.917 500.386
837.611 498.937
840.867 499.209
844.122 499.478
847.559 502.793
847.747 505.852
847.559 510.191
852.856 526.784
851.148 528.744
847.499 529.485
845.56 528.296
843.621 527.117
850.44 511.828
852.362 512.931
854.285 514.044
843.914 511.088
841.61 511.257
839.883 513.202
841.309 527.19
838.621 528.491
836.901 530.357
836.153 532.8
834.135 502.831
833.356 505.272
833.539 508.232
835.074 510.511
836.997 511.58
840.083 516.231
841.254 519.832
841.466 522.887
855.636 490.724
852.786 489.272
849.937 487.839
846.695 487.681
844.401 487.989
842.502 487.047
835.622 443.953
836.55 444.306
838.406 445.012
838.495 447.715
839.007 449.254
839.103 451.988
840.137 455.115
843.05 459.044
844.512 461.036
845.569 464.275
847.04 466.313
847.574 467.961
849.455 468.784
829.755 428.725
828.454 432.1
847.507 443.033
845.651 442.364
842.45 442.531
839.755 444.19
774.58 649.736
775.069 651.174
774.647 651.847
774.248 652.461
862.815 574.655
861.131 576.446
858.452 577.471
848.949 444.903
849.463 446.449
849.98 448.004
851.018 451.144
851.539 452.729
852.587 455.929
855.393 457.037
854.578 459.55
854.703 462.453
854.832 465.377
854.428 466.644
853.084 467.503
850.799 467.944
848.647 471.284
849.728 474.645
851.215 476.778
853.104 477.66
856.335 477.707
855.503 470.008
855.644 472.985
856.187 474.697
856.884 479.443
857.04 482.484
857.2 485.541
856.417 488.134
856.198 492.509
856.374 495.603
856.556 498.71
856.172 500.01
856.361 503.132
855.598 505.729
856.175 507.566
855.417 510.162
854.662 512.752
854.871 515.899
855.459 517.762
856.05 519.633
856.271 522.808
866.521 569.71
865.187 570.273
863.507 572.109
883.128 559.65
881.169 558.233
878.867 558.186
877.2 560.189
875.531 562.17
874.204 562.795
872.533 564.74
870.516 567.977
869.186 568.562
878.09 543.163
876.414 545.228
873.762 546.6
871.108 547.945
869.428 549.938
867.746 551.91
867.676 556.549
866.978 559.174
865.933 563.088
866.225 566.398
883.277 462.161
881.539 464.612
879.803 467.029
877.126 468.998
875.392 471.346
872.716 473.233
869.492 473.298
866.814 475.113
864.135 476.891
861.456 478.635
859.721 480.799
864.454 577.408
865.447 578.154
868.426 580.412
870.753 580.638
872.74 582.162
873.733 582.928
879.076 505.057
877.166 503.951
874.881 504.236
872.594 504.514
870.683 503.427
867.439 503.163
865.529 502.094
863.239 502.364
861.903 503.158
859.61 503.413
875.743 517.533
873.453 517.725
871.162 517.912
868.869 518.092
867.538 518.852
864.28 518.436
861.613 519.919
858.943 521.376
858.203 523.987
882.107 563.765
881.428 566.494
880.414 570.565
880.726 574.01
882.366 576.864
873.795 529.095
871.5 529.21
868.6 527.362
866.302 527.478
863.638 528.912
860.369 528.4
858.433 527.191
875.729 530.344
876.948 534.353
875.881 538.457
876.498 540.475
877.665 518.719
879.588 519.918
877.898 522.087
876.208 524.237
875.483 526.982
883.441 484.789
881.724 487.136
880.007 489.457
878.675 490.356
877.342 491.246
876.009 492.128
872.775 491.988
869.54 491.843
867.64 490.848
864.016 492.035
861.342 493.685
859.052 493.999
892.401 549.874
890.456 548.495
888.167 548.531
886.221 547.164
883.928 547.197
881.981 545.842
880.035 544.498
891.718 552.71
891.036 555.537
890.357 558.354
889.681 561.161
880.708 578.803
878.057 579.954
875.401 581.073
874.39 585.003
875.71 589.17
875.04 591.769
872.707 591.476
872.034 594.036
871.36 596.579
870.686 599.104
887.385 561.123
885.087 561.077
869.345 599.548
867.663 601.224
865.313 600.833
863.623 602.463
862.274 602.861
883.701 600.337
882.372 600.835
881.042 601.323
879.71 601.803
878.376 602.274
877.041 602.736
874.7 602.367
872.692 600.729
884.343 578.38
885.988 581.271
887.309 585.548
888.637 589.85
888.979 593.374
887.332 595.282
884.684 596.351
884.356 597.684
890.839 485.377
888.945 484.374
885.72 484.338
892.616 563.324
894.573 564.776
897.509 566.968
865.216 622.948
861.817 621.505
858.418 620.073
856.389 618.375
889.35 601.782
888.027 602.301
885.701 601.984
898.478 572.73
898.804 576.335
899.136 579.945
900.457 584.335
899.814 587.184
898.183 589.232
895.561 590.461
893.601 593.837
891.639 597.161
889.997 599.073
874.726 625.244
872.352 624.675
869.975 624.102
867.596 623.526
918.322 570.663
917.027 571.428
915.733 572.186
913.14 573.682
911.521 575.896
910.878 578.846
910.558 580.318
908.94 582.493
906.338 583.877
903.732 585.226
911.267 551.563
908.659 553.115
907.019 555.353
906.35 558.287
905.353 562.674
902.742 564.133
900.127 565.565
891.021 488.82
888.932 492.667
886.274 494.493
883.615 496.287
881.908 498.585
880.202 500.859
901.96 609.048
900.964 608.205
898.655 607.92
896.659 606.24
895.025 608.152
892.706 607.828
890.704 606.146
901.335 611.859
901.71 615.519
902.089 619.183
903.476 623.743
902.163 624.24
899.841 623.829
898.523 624.299
896.888 626.105
895.563 626.542
892.907 627.38
889.921 629.466
886.552 628.019
883.177 626.575
881.832 626.926
879.466 626.37
877.098 625.809
896.061 544.098
895.717 545.536
894.059 547.715
912.533 555.945
914.138 558.857
915.417 563.273
917.03 566.213
898.339 511.767
897.612 514.711
896.888 517.643
894.848 521.394
892.813 525.105
892.708 530.059
893.231 537.105
893.849 539.203
894.47 541.308
889.004 509.332
888.636 510.768
887.902 513.633
886.578 514.465
885.848 517.307
885.122 520.14
882.836 520.333
880.914 519.125
887.092 508.172
885.767 509.022
883.854 507.874
881.2 509.549
879.659 507.013
906.256 506.447
905.525 509.466
904.798 512.471
902.757 516.328
900.122 518.04
899.046 522.453
898.333 525.381
898.232 530.405
897.178 534.764
897.446 538.326
896.752 541.217
903.984 506.741
901.711 507.036
900.024 509.413
893.562 508.78
895.472 509.965
891.283 509.058
880.057 451.535
881.125 455.016
882.198 458.559
887.338 470.393
886.552 473.296
884.825 475.731
883.656 480.028
832.522 626.985
832.772 629.732
834.401 632.348
835.643 635.92
837.266 638.559
838.887 641.21
908.294 530.424
906.633 532.734
904.974 535.026
904.28 537.974
902.278 541.698
899.312 544.702
897.03 544.78
911.672 488.562
910.918 491.692
910.168 494.801
909.051 499.43
907.36 501.89
906.623 504.932
837.956 429.184
839.367 430.965
841.207 431.608
843.048 432.243
844.891 432.871
845.392 434.343
846.819 436.141
847.832 439.137
847.924 441.84
863.556 464.695
861.813 466.905
860.07 469.093
858.328 471.262
873.218 453.644
871.472 455.986
869.727 458.299
867.982 460.587
865.3 462.465
903.202 474.797
903.757 476.855
905.258 479.445
905.434 483.086
904.291 487.716
902.586 490.223
901.26 491.189
899.558 493.653
897.482 497.578
895.784 499.977
894.669 504.393
877.777 452.263
875.498 452.966
914.405 532.942
913.711 535.949
913.022 538.948
912.336 541.938
911.314 546.408
911.941 548.591
897.156 473.425
895.27 472.491
893.385 471.577
891.5 470.68
889.616 469.8
888.28 470.829
912.485 531.596
910.215 531.756
901.316 473.812
899.041 474.379
896.377 476.452
895.045 477.473
894.27 480.463
892.554 482.936
913.564 489.733
915.456 490.926
916.975 493.723
916.807 499.06
916.069 502.182
915.92 507.467
914.832 512.084
779.701 647.327
779.148 648.44
778.35 649.979
776.918 650.223
778.283 636.39
778.684 638.405
780.375 640.388
780.464 643.007
780.558 645.551
767.856 645.387
769.597 646.991
771.517 648.22
751.9 630.586
750.555 630.697
747.895 630.917
745.3 631.125
745.06 632.26
746.988 634.825
748.98 636.787
752.067 638.745
756.244 640.753
758.448 641.335
760.502 642.359
762.694 642.993
764.7 644.085
768.337 638.458
763.922 636.682
759.421 635.003
755.045 632.807
752.858 621.281
751.928 623.447
752.223 626.079
751.45 628.111
768.621 640.816
768.928 643.038
768.483 644.033
762.582 627.065
761.995 628.468
763.322 631.686
765.983 634.777
767.816 636.618
756.256 622.917
759.597 624.61
769.607 629.266
767.488 628.037
765.045 627.542
773.616 635.182
773.037 636.52
772.475 637.822
773.949 640.35
774.407 642.203
776.816 645.315
775.955 635.78
770.056 631.296
771.846 633.237
778.032 625.033
776.665 625.151
773.925 625.387
771.59 627.724
779.791 630.007
779.145 631.478
778.509 632.925
777.884 634.346
778.397 627.204
789.643 622.47
787.616 621.106
784.208 619.904
782.137 621.653
781.446 623.236
779.737 624.142
791.13 615.955
791.066 619.171
790.352 620.831
787.854 632.45
786.85 634.677
786.855 637.528
788.17 640.299
786.559 643.729
785.304 646.366
785.637 648.326
786.894 650.964
788.432 652.981
788.382 655.584
790.759 658.365
790.665 661.058
784.84 630.419
782.484 629.835
799.505 658.432
798.404 660.358
798.14 663.106
804.128 645.258
802.085 646.624
800.417 647.272
797.712 649.908
796.081 650.529
794.462 651.154
794.712 653.128
796.776 656.427
801.71 639.385
802.929 642.335
791.219 630.781
788.874 630.171
792.864 632.941
795.134 636.559
798.426 637.952
800.735 638.653
791.309 624.658
792.966 626.853
791.914 629.227
805.6 633.933
803.884 634.776
802.794 637.111
802.07 638.634
805.347 631.569
802.374 629.349
800.386 627.889
798.033 627.263
795.678 626.65
808.124 659.846
804.625 658.797
802.058 658.57
814.965 636.837
812.62 636.091
809.905 636.166
807.568 635.441
820.437 636.672
819.066 636.718
817.314 637.595
821.494 628.019
821.734 630.62
821.586 634.079
820.82 635.815
811.569 649.196
810.807 650.602
809.288 653.31
809.088 656.022
807.956 657.883
809.282 648.343
806.044 646.757
814.206 638.472
811.714 640.868
810.205 643.927
810.994 647.694
820.653 639.174
821.249 640.824
821.45 643.292
822.616 646.562
821.82 648.148
821.023 649.701
817.906 650.314
815.206 650.153
809.198 662.541
809.35 664.443
807.688 664.814
805.649 665.761
802.645 666.115
824.063 654.584
823.241 656.069
822.949 659.08
821.705 661.146
820.466 663.113
820.559 665.224
819.326 666.997
816.714 666.429
814.635 667.233
813.484 668.784
813.624 670.511
812.525 671.98
812.162 672.531
828.693 671.081
826.439 669.914
824.667 670.239
820.776 671.215
818.286 672.289
816.264 672.788
814.299 673.288
826.901 673.56
824.706 674.275
822.576 676.483
820.547 678.294
822.549 652.137
835.031 652.678
833.056 650.936
829.693 649.182
827.325 648.301
824.967 647.427
832.752 664.785
831.853 666.249
832.35 670.167
830.054 671.325
825.98 656.296
828.854 658.893
830.336 661.394
836.918 662.756
836.018 664.301
834.155 664.927
835.177 655.213
835.305 657.719
836.388 661.083
838.868 664.542
840.826 666.337
841.839 669.67
841.836 672.064
841.285 675.143
839.217 677.99
837.138 680.756
835.596 682.752
840.914 649.265
839.092 650.151
836.855 651.866
839.5 643.002
840.716 646.582
842.517 651.932
845.13 655.514
848.342 660.917
850.535 665.416
852.261 670.73
856.002 675.435
852.399 678.173
850.828 677.926
849.27 677.696
846.73 676.571
845.659 677.989
847.063 680.467
850.049 683.154
851.474 685.592
851.864 687.093
850.915 689.731
850.609 691.767
852.507 693.493
845.116 642.753
841.687 641.073
854.501 677.708
855.039 681.813
857.229 683.864
860.667 687.161
862.504 690.16
865.091 692.814
867.888 695.814
872.155 701.94
875.644 707.427
847.148 644.526
850.209 647.218
852.891 650.91
854.555 653.712
856.863 658.417
859.188 663.151
857.937 665.881
857.258 670.354
858.163 677.463
860.369 679.554
861.137 683.998
861.301 665.098
864.497 668.063
866.645 670.069
865.845 671.944
866.122 674.812
866.814 676.766
868.638 679.801
869.724 684.755
868.919 686.581
867.643 689.202
868.47 691.341
867.537 692.932
864.238 650.383
862.163 648.511
860.468 645.626
859.149 641.715
856.724 640.944
854.3 640.175
851.5 640.417
848.697 640.634
846.909 641.708
865.577 654.336
866.923 658.293
864.446 657.372
861.582 657.436
860.401 660.334
867.222 661.277
867.52 664.242
866.75 666.196
872.113 671.22
869.579 670.171
873.332 651.721
871.936 651.847
869.495 651.012
867.052 650.178
873.592 687.167
871.695 687.983
870.569 690.852
874.079 690.298
875.898 694.785
876.54 699.755
877.783 705.761
865.539 626.13
866.884 630.19
866.184 632.461
865.126 635.817
866.471 639.844
869.563 642.61
871.277 645.583
871.96 647.627
873.536 675.232
874.992 679.267
874.263 681.216
873.531 683.154
876.803 661.986
874.34 661.061
871.871 660.138
869.399 659.215
876.427 628.234
878.132 631.246
879.508 635.481
882.25 639.47
881.584 641.861
880.915 644.223
879.208 645.603
878.187 649.04
877.154 652.41
878.893 655.468
882.366 657.306
883.781 661.544
882.765 664.853
877.153 665.098
877.507 668.193
876.796 670.253
873.929 670.246
879.261 662.912
874.021 653.771
874.359 656.897
876.103 659.929
883.973 642.558
885.371 646.867
887.81 652.172
890.265 657.531
894.412 661.6
895.851 666.06
894.899 669.583
894.262 671.889
892.572 673.093
890.873 674.256
889.899 677.528
891.952 631.298
893.982 633.145
895.698 636.317
897.417 639.517
899.847 645.027
882.458 670.179
883.907 674.364
886.377 675.408
882.155 675.403
881.123 678.471
881.181 682.539
883.8 687.722
886.641 687.897
888.921 680.725
887.617 684.87
888.823 690.097
891.003 692.341
892.023 679.687
893.83 682.959
892.884 686.166
891.941 689.293
891.786 694.482
893.973 696.807
894.478 699.993
896.122 704.428
896.44 708.644
898.245 713.273
900.024 719.005
907.787 719.3
905.507 718.082
903.153 716.627
900.733 715.001
908.415 722.859
900.35 694.147
899.765 696.309
897.035 696.081
895.361 696.972
902.176 697.575
904.001 701.028
903.45 703.215
902.913 705.391
902.392 707.559
899.969 706.149
903.809 713.323
900.245 648.622
901.669 653.216
903.1 657.839
904.536 662.491
907.308 666.967
908.571 677.859
907.239 677.97
905.601 679.281
903.957 680.548
902.308 681.774
901.395 685.223
900.487 688.597
899.886 690.807
907.727 670.612
908.148 674.243
921.375 720.498
918.844 719.913
917.437 724.8
916.65 727.849
924.28 724.603
925.57 725.058
928.493 729.576
930.461 732.773
932.455 736.095
920.748 703.254
920.143 705.577
920.54 709.14
921.615 715.046
921.986 718.476
911.652 681.275
913.401 684.851
917.484 689.642
916.586 693.354
915.691 696.953
917.719 699.431
913.063 696.868
911.163 699.118
910.018 703.612
908.163 705.753
906.331 707.883
906.862 711.28
907.65 713.568
907.188 715.826
934.443 714.671
932.077 712.642
929.731 710.778
927.399 709.047
925.387 706.236
923.066 704.708
953.447 744.907
950.288 739
947.409 734.22
942.796 729.927
939.521 728.771
936.151 719.274
968.984 659.303
968.211 664.854
967.46 670.57
967.859 674.751
968.017 680.943
966.454 686.993
965.15 691.199
964.732 695.702
964.139 702.756
964.21 712.346
965.356 715.972
965.4 721.651
964.187 726.809
962.597 731.605
960.024 741.366
958.994 749.291
950.405 708.317
946.833 708.331
941.506 708.984
936.792 711.24
966.921 660.395
963.941 661.015
961.612 663.902
959.524 664.818
957.651 672.256
956.978 678.535
956.137 687.398
953.844 690.583
952.491 694.455
951.128 698.269
931.955 688.65
927.291 686.37
924.664 686.647
921.736 688.194
919.102 688.324
948.315 705.333
946.22 702.284
944.131 699.252
940.755 696.677
937.377 694.018
934.006 691.388
950.681 646.616
952.065 651.623
951.303 657.16
948.885 659.392
946.202 663.367
943.498 667.163
939.513 671.481
936.728 674.596
933.358 680.675
948.506 646.955
946.321 647.218
944.124 647.405
942.184 645.786
938.992 644.998
936.218 648.321
934.417 652.427
932.608 656.442
930.34 656.091
928.343 654.101
919.315 657.633
917.428 660.919
914.514 663.003
911.583 664.942
926.782 656.251
925.214 658.332
922.631 659.287
921.206 641.717
917.329 643.344
913.724 643.366
910.102 643.307
906.16 644.548
902.502 644.327
920.048 647.74
918.887 653.671
923.915 646.096
926.627 650.553
958.38 630.676
956.886 633.482
954.452 635.671
952.962 638.487
951.209 643.068
962.12 632.973
966.476 637.296
968.678 642.142
969.679 648.207
969.777 653.895
925.503 631.235
923.935 633.452
922.074 637.154
923.118 625.544
923.815 627.946
914.595 621.631
912.305 621.357
909.705 622.505
906.095 622.71
919.856 624.478
917.576 624.243
913.157 514.5
911.483 516.897
909.455 520.783
908.996 527.437
939.41 622.664
937.588 626.782
934.792 630.063
931.003 632.396
927.765 631.409
955.954 614.335
953.114 612.425
949.766 619.278
948.912 624.242
944.235 626.395
956.03 619.875
957.061 626.097
909.103 603.172
910.773 606.273
912.445 609.394
914.12 612.537
915.497 617.189
906.501 604.425
903.893 605.634
961.124 576.952
961.428 580.641
961.105 587.417
962.377 597.026
957.429 606.266
945.425 601.578
944.828 604.761
942.02 608.142
940.849 614.563
940.271 617.794
926.129 587.117
922.277 589.426
919.039 588.653
915.168 590.833
912.267 593.715
910.347 597.332
909.724 600.257
924.583 594.748
925.315 602.408
928.321 610.169
925.864 617.126
924.983 621.769
935.767 589.095
932.562 588.469
929.35 587.81
939.313 593.515
942.851 597.91
957.968 576.557
955.436 578.328
951.637 580.983
949.105 582.748
950.075 588.755
948.846 595.028
948.891 600.443
932.179 574.008
928.648 574.911
926.077 576.506
924.14 575.047
920.262 572.125
933.788 576.97
935.084 581.475
936.386 585.995
936.409 554.129
935.417 558.714
934.435 563.299
933.786 566.357
933.14 569.417
953.436 547.078
951.811 549.419
948.903 552.602
945.047 555.107
941.853 554.556
938.654 553.997
955.333 548.456
958.174 550.51
960.066 551.868
962.564 555.381
963.782 559.697
964.673 565.492
964.957 569.137
963.979 573.662
962.389 576.063
922.947 524.836
921.896 529.425
919.895 533.311
918.59 534.146
916.671 532.786
925.113 529.945
926.333 534.379
926.602 538.124
928.176 541.038
930.71 544.654
933.869 550.503
927.467 510.023
925.795 512.473
924.719 517.133
923.653 521.764
931.267 512.756
936.016 516.239
945.314 504.875
947.786 508.676
948.954 513.272
949.54 515.558
949.061 522.446
948.951 527.763
950.149 532.245
951.353 536.705
952.562 541.144
942.694 506.555
940.074 508.257
938.402 510.687
937.682 513.821
928.865 484.927
929.247 492.781
927.186 496.937
927.394 500.792
928.193 506.883
925.657 484.617
922.828 482.726
919.618 482.523
916.406 482.362
913.375 485.988
818.277 414.451
818.746 418.916
821.932 421.692
825.138 424.339
826.527 426.188
834.774 429.316
831.59 429.418
837.141 410.285
838.08 413.062
838.596 416.885
838.644 419.359
839.608 422.177
838.323 425.499
847.711 404.464
848.257 407.99
849.721 411.825
850.782 416.932
852.271 421.076
854.693 425.591
855.794 431.136
856.398 435.311
855.667 440.469
856.287 444.786
856.915 449.172
855.275 454.166
861.193 401.8
861.776 405.837
863.274 409.969
864.279 412.716
864.464 417.84
864.146 421.635
864.755 425.718
864.956 431.117
865.989 434.125
867.136 440.012
866.428 445.446
865.202 449.314
863.98 453.186
862.888 460.019
871.445 398.411
872.043 402.042
872.659 405.711
872.767 408.154
872.876 410.638
873.502 414.514
874.13 418.498
873.827 422.424
874.043 427.907
872.808 431.782
872.097 437.226
870.457 442.452
870.573 445.372
871.627 448.638
883.67 395.266
884.381 398.657
884.116 402.383
884.247 404.906
884.903 408.801
886.075 414.275
886.815 421.496
887.861 424.591
888.49 429.246
886.835 435.055
885.19 440.812
883.556 446.524
894.684 446.939
892.933 449.655
889.843 453.462
886.356 458.604
885.303 466.228
896.685 451.021
900.034 454.049
899.23 457.178
900.31 461.118
898.725 467.314
913.967 456.733
911.833 461.248
908.372 466.792
905.705 469.013
908.878 456.123
904.189 454.027
923.598 456.119
922.8 459.607
924.821 464.766
926.696 465.957
929.51 467.819
930.22 474.249
929.066 479.298
917.982 453.055
916.242 455.998
920.79 454.542
953.279 380.245
952.661 391.698
953.489 400.666
952.11 415.629
952.141 421.714
951.342 431.861
951.516 442.235
951.215 449.058
950.935 455.606
951.21 464.594
950.363 478.252
949.023 488.91
946.785 498.54
910.161 386.919
908.783 392.284
907.47 401.196
908.082 410.215
905.928 418.879
905.166 425.848
901.097 430.159
897.145 437.651
894.563 443.569
924.917 383.328
923.62 393.378
923.233 399.347
922.425 407.17
922.995 413.327
922.644 419.283
921.881 427.106
921.556 433.025
921.244 438.91
920.946 444.752
918.79 449.584
938.536 384.756
938.58 389.378
935.887 403.308
935.995 412.681
935.192 421.747
935.267 426.43
934.093 437.142
933.374 445.494
930.287 449.929
927.207 454.233
