# Supplementary material for: A fast numerical method for oxygen supply in tissue with complex blood vessel network
Source: PLoS One. 2021 Feb 26;16(2):e0247641. doi: 10.1371/journal.pone.0247641 (PMC7909958; doi:10.1371/journal.pone.0247641)
Supplement: S1 File — (ZIP) [file pone.0247641.s001.zip › supplementary material/3D retina/connect.txt]

0 1 1 
2 0 2 
3 0 2 
2 3 2 
3 4 2 
4 5 2 
5 6 2 
6 7 2 
8 5 2 
9 2 2 
10 9 2 
11 10 2 
12 4 2 
9 13 2 
10 13 2 
13 12 2 
14 8 2 
11 14 2 
14 15 2 
16 7 2 
17 16 2 
18 17 2 
19 18 2 
15 19 2 
15 20 2 
19 21 2 
20 21 2 
21 22 2 
21 22 2 
23 11 2 
23 24 2 
24 25 2 
24 25 2 
25 26 2 
26 20 2 
22 18 2 
26 27 2 
28 27 2 
29 28 2 
30 23 2 
30 29 2 
29 31 2 
31 28 2 
32 30 2 
32 31 2 
27 33 2 
33 34 2 
34 17 2 
35 32 2 
36 35 2 
35 37 2 
37 38 2 
38 39 2 
39 27 2 
38 39 2 
37 40 2 
40 33 2 
34 41 2 
16 42 2 
36 43 2 
43 44 2 
44 40 2 
44 45 2 
45 46 2 
47 46 2 
41 47 2 
47 48 2 
48 49 2 
41 48 2 
49 42 2 
50 42 2 
49 50 2 
46 51 2 
51 52 2 
52 50 2 
52 53 2 
51 54 2 
54 55 2 
55 53 2 
55 56 2 
56 53 2 
45 57 2 
57 58 2 
58 56 2 
59 58 2 
44 60 2 
60 59 2 
7 61 2 
61 62 2 
63 61 2 
64 63 2 
59 64 2 
65 64 2 
66 67 2 
68 65 2 
69 65 2 
69 60 2 
70 69 2 
70 69 2 
71 70 2 
71 68 2 
72 71 2 
73 74 2 
43 72 2 
75 68 2 
72 76 2 
77 75 2 
76 77 2 
76 77 2 
75 78 2 
74 79 2 
78 64 2 
80 78 2 
80 36 2 
81 80 2 
81 82 2 
82 83 2 
83 84 2 
83 85 2 
86 85 2 
82 86 2 
85 84 2 
84 87 2 
87 88 2 
88 78 2 
87 89 2 
85 90 2 
86 91 2 
91 92 2 
92 93 2 
93 94 2 
94 95 2 
95 96 2 
96 97 2 
91 90 2 
92 90 2 
94 89 2 
89 98 2 
98 99 2 
98 100 2 
100 101 2 
100 102 2 
88 101 2 
99 103 2 
96 99 2 
101 104 2 
103 102 2 
104 105 2 
102 106 2 
105 107 2 
107 108 2 
108 63 2 
108 66 2 
106 104 2 
73 107 2 
97 109 2 
79 67 2 
110 73 2 
109 103 2 
97 111 2 
109 111 2 
111 110 2 
111 106 2 
112 79 2 
110 112 2 
96 113 2 
113 114 2 
112 115 2 
116 113 2 
114 117 2 
117 115 2 
115 118 2 
118 119 2 
67 119 2 
119 120 2 
121 119 2 
118 121 2 
122 121 2 
123 122 2 
124 123 2 
117 124 2 
95 125 2 
125 116 2 
114 126 2 
116 127 2 
126 128 2 
127 129 2 
130 129 2 
126 131 2 
131 132 2 
122 133 2 
128 131 2 
122 133 2 
133 132 2 
134 133 2 
124 134 2 
134 123 2 
132 135 2 
120 62 2 
135 120 2 
136 81 2 
127 128 2 
129 137 2 
138 125 2 
138 139 2 
137 140 2 
139 141 2 
93 142 2 
136 143 2 
143 144 2 
143 145 2 
145 144 2 
144 146 2 
144 147 2 
147 146 2 
146 142 2 
148 149 2 
147 150 2 
130 148 2 
142 151 2 
150 151 2 
130 152 2 
149 137 2 
152 153 2 
151 138 2 
141 154 2 
149 153 2 
140 155 2 
154 152 2 
153 156 2 
140 155 2 
156 157 2 
156 157 2 
155 157 2 
157 158 2 
158 159 2 
160 135 2 
159 160 2 
161 158 2 
162 161 2 
163 162 2 
154 163 2 
164 136 2 
164 165 2 
166 164 2 
167 166 2 
168 165 2 
166 168 2 
168 169 2 
170 150 2 
171 170 2 
145 171 2 
165 169 2 
167 172 2 
172 173 2 
169 174 2 
173 174 2 
174 175 2 
175 171 2 
175 176 2 
177 176 2 
178 177 2 
174 178 2 
179 173 2 
180 172 2 
181 170 2 
180 182 2 
176 181 2 
182 179 2 
179 178 2 
183 141 2 
177 184 2 
184 176 2 
181 185 2 
185 186 2 
183 187 2 
186 188 2 
186 189 2 
187 139 2 
185 189 2 
189 187 2 
190 184 2 
182 191 2 
191 192 2 
193 180 2 
194 191 2 
62 195 2 
196 195 2 
197 163 2 
194 198 2 
198 199 2 
199 192 2 
192 200 2 
199 201 2 
201 200 2 
200 202 2 
202 190 2 
190 203 2 
203 204 2 
204 188 2 
188 183 2 
205 197 2 
206 205 2 
207 205 2 
208 202 2 
197 209 2 
210 204 2 
211 183 2 
206 212 2 
213 183 2 
213 207 2 
211 214 2 
214 213 2 
215 203 2 
216 207 2 
216 217 2 
212 209 2 
209 218 2 
217 206 2 
219 220 2 
218 162 2 
221 218 2 
212 221 2 
222 215 2 
217 223 2 
224 161 2 
225 221 2 
223 226 2 
226 225 2 
227 224 2 
228 226 2 
229 223 2 
222 210 2 
230 225 2 
230 231 2 
231 232 2 
232 227 2 
233 216 2 
229 228 2 
234 233 2 
235 214 2 
235 210 2 
236 233 2 
236 234 2 
237 234 2 
237 235 2 
238 208 2 
239 215 2 
159 240 2 
241 233 2 
242 236 2 
243 194 2 
244 201 2 
245 244 2 
246 237 2 
238 245 2 
247 229 2 
248 239 2 
247 241 2 
246 248 2 
248 222 2 
242 249 2 
250 196 2 
251 250 2 
252 196 2 
253 252 2 
254 253 2 
255 253 2 
254 252 2 
256 254 2 
255 256 2 
257 256 2 
258 250 2 
251 258 2 
257 258 2 
259 257 2 
260 251 2 
259 260 2 
261 259 2 
135 261 2 
262 195 2 
263 262 2 
264 262 2 
264 260 2 
265 263 2 
266 265 2 
267 266 2 
268 264 2 
268 267 2 
261 269 2 
269 268 2 
270 267 2 
270 269 2 
271 265 2 
272 270 2 
273 272 2 
160 273 2 
274 271 2 
274 266 2 
272 274 2 
273 275 2 
275 276 2 
276 274 2 
271 277 2 
277 263 2 
278 277 2 
279 278 2 
280 278 2 
281 278 2 
280 281 2 
276 279 2 
282 275 2 
283 280 2 
279 283 2 
284 283 2 
282 284 2 
285 281 2 
286 285 2 
284 286 2 
287 282 2 
240 287 2 
287 288 2 
289 286 2 
290 289 2 
291 240 2 
292 289 2 
288 290 2 
290 293 2 
293 294 2 
294 292 2 
291 295 2 
295 288 2 
288 293 2 
295 296 2 
296 297 2 
297 294 2 
298 291 2 
298 299 2 
299 295 2 
299 296 2 
300 296 2 
301 298 2 
302 297 2 
302 292 2 
224 301 2 
300 302 2 
303 299 2 
227 304 2 
304 305 2 
303 300 2 
305 303 2 
301 303 2 
304 306 2 
232 307 2 
308 292 2 
305 309 2 
306 309 2 
309 310 2 
306 310 2 
310 311 2 
306 311 2 
311 312 2 
312 313 2 
313 314 2 
314 308 2 
315 308 2 
316 314 2 
316 315 2 
317 312 2 
317 318 2 
318 313 2 
318 316 2 
319 315 2 
320 219 2 
307 321 2 
322 317 2 
321 322 2 
323 319 2 
324 319 2 
324 323 2 
325 324 2 
322 326 2 
326 327 2 
320 328 2 
327 325 2 
327 316 2 
329 323 2 
330 325 2 
329 330 2 
331 329 2 
332 330 2 
331 332 2 
333 326 2 
332 333 2 
334 333 2 
334 335 2 
336 321 2 
335 336 2 
337 307 2 
337 336 2 
337 335 2 
338 334 2 
338 331 2 
339 337 2 
340 339 2 
341 231 2 
340 341 2 
249 241 2 
342 339 2 
343 342 2 
343 338 2 
344 341 2 
344 230 2 
345 343 2 
346 342 2 
347 344 2 
347 340 2 
348 347 2 
348 346 2 
345 346 2 
349 228 2 
349 348 2 
350 349 2 
351 350 2 
351 345 2 
352 247 2 
352 350 2 
353 352 2 
353 354 2 
355 351 2 
355 354 2 
356 353 2 
356 242 2 
357 167 2 
357 193 2 
243 193 2 
358 357 2 
358 243 2 
359 198 2 
360 244 2 
361 245 2 
362 238 2 
363 208 2 
208 239 2 
363 364 2 
364 248 2 
365 246 2 
365 364 2 
366 356 2 
367 365 2 
367 366 2 
328 355 2 
220 363 2 
219 367 2 
320 366 2 
359 358 2 
360 359 2 
361 360 2 
362 361 2 
362 220 2 
368 6 0 
369 0 2 
2 369 2 
369 370 2 
370 371 2 
371 372 2 
372 373 2 
374 371 2 
375 370 2 
9 376 2 
10 376 2 
376 375 2 
377 374 2 
11 377 2 
377 378 2 
379 373 2 
380 379 2 
381 380 2 
382 381 2 
378 382 2 
378 383 2 
382 384 2 
383 384 2 
384 385 2 
384 385 2 
23 386 2 
386 387 2 
386 387 2 
387 388 2 
388 383 2 
385 381 2 
388 389 2 
390 389 2 
391 390 2 
30 391 2 
391 392 2 
392 390 2 
32 392 2 
389 393 2 
393 394 2 
394 380 2 
35 395 2 
395 396 2 
396 397 2 
397 389 2 
396 397 2 
395 398 2 
398 393 2 
394 399 2 
379 400 2 
36 401 2 
401 402 2 
402 398 2 
402 403 2 
403 404 2 
405 404 2 
399 405 2 
405 406 2 
406 407 2 
399 406 2 
407 400 2 
408 400 2 
407 408 2 
404 409 2 
409 410 2 
410 408 2 
410 411 2 
409 412 2 
412 413 2 
413 411 2 
413 414 2 
414 411 2 
403 415 2 
415 416 2 
416 414 2 
417 416 2 
402 418 2 
418 417 2 
373 419 2 
419 420 2 
421 419 2 
422 421 2 
417 422 2 
423 422 2 
424 425 2 
426 423 2 
427 423 2 
427 418 2 
428 427 2 
428 427 2 
429 428 2 
429 426 2 
430 429 2 
431 432 2 
401 430 2 
433 426 2 
430 434 2 
435 433 2 
434 435 2 
434 435 2 
433 436 2 
432 437 2 
436 422 2 
80 436 2 
81 438 2 
438 439 2 
439 440 2 
439 441 2 
442 441 2 
438 442 2 
441 440 2 
440 443 2 
443 444 2 
444 436 2 
443 445 2 
441 446 2 
442 447 2 
447 448 2 
448 449 2 
449 450 2 
450 451 2 
451 452 2 
452 453 2 
447 446 2 
448 446 2 
450 445 2 
445 454 2 
454 455 2 
454 456 2 
456 457 2 
456 458 2 
444 457 2 
455 459 2 
452 455 2 
457 460 2 
459 458 2 
460 461 2 
458 462 2 
461 463 2 
463 464 2 
464 421 2 
464 424 2 
462 460 2 
431 463 2 
453 465 2 
437 425 2 
466 431 2 
465 459 2 
453 467 2 
465 467 2 
467 466 2 
467 462 2 
468 437 2 
466 468 2 
452 469 2 
469 470 2 
468 471 2 
472 469 2 
470 473 2 
473 471 2 
471 474 2 
474 475 2 
425 475 2 
475 476 2 
477 475 2 
474 477 2 
478 477 2 
479 478 2 
480 479 2 
473 480 2 
451 481 2 
481 472 2 
470 482 2 
472 483 2 
482 484 2 
483 485 2 
486 485 2 
482 487 2 
487 488 2 
478 489 2 
484 487 2 
478 489 2 
489 488 2 
490 489 2 
480 490 2 
490 479 2 
488 491 2 
476 420 2 
491 476 2 
483 484 2 
485 492 2 
493 481 2 
493 494 2 
492 495 2 
494 496 2 
449 497 2 
136 498 2 
498 499 2 
498 500 2 
500 499 2 
499 501 2 
499 502 2 
502 501 2 
501 497 2 
503 504 2 
502 505 2 
486 503 2 
497 506 2 
505 506 2 
486 507 2 
504 492 2 
507 508 2 
506 493 2 
496 509 2 
504 508 2 
495 510 2 
509 507 2 
508 511 2 
495 510 2 
511 512 2 
511 512 2 
510 512 2 
512 513 2 
513 514 2 
515 491 2 
514 515 2 
516 513 2 
517 516 2 
518 517 2 
509 518 2 
164 519 2 
520 519 2 
166 520 2 
520 521 2 
522 505 2 
523 522 2 
500 523 2 
519 521 2 
167 524 2 
524 525 2 
521 526 2 
525 526 2 
526 527 2 
527 523 2 
527 528 2 
529 528 2 
530 529 2 
526 530 2 
531 525 2 
532 524 2 
533 522 2 
532 534 2 
528 533 2 
534 531 2 
531 530 2 
535 496 2 
529 536 2 
536 528 2 
533 537 2 
537 538 2 
535 539 2 
538 540 2 
538 541 2 
539 494 2 
537 541 2 
541 539 2 
542 536 2 
534 543 2 
543 544 2 
545 532 2 
546 543 2 
420 547 2 
548 547 2 
549 518 2 
546 550 2 
550 551 2 
551 544 2 
544 552 2 
551 553 2 
553 552 2 
552 554 2 
554 542 2 
542 555 2 
555 556 2 
556 540 2 
540 535 2 
557 549 2 
558 557 2 
559 557 2 
560 554 2 
549 561 2 
562 556 2 
563 535 2 
558 564 2 
565 535 2 
565 559 2 
563 566 2 
566 565 2 
567 555 2 
568 559 2 
568 569 2 
564 561 2 
561 570 2 
569 558 2 
570 517 2 
571 570 2 
564 571 2 
572 567 2 
569 573 2 
574 516 2 
575 571 2 
573 576 2 
576 575 2 
577 574 2 
578 576 2 
579 573 2 
572 562 2 
580 575 2 
580 581 2 
581 582 2 
582 577 2 
583 568 2 
579 578 2 
584 583 2 
585 566 2 
585 562 2 
586 583 2 
586 584 2 
587 584 2 
587 585 2 
588 560 2 
589 567 2 
514 590 2 
591 583 2 
592 586 2 
593 546 2 
594 553 2 
595 594 2 
596 587 2 
588 595 2 
597 579 2 
598 589 2 
597 591 2 
596 598 2 
598 572 2 
592 599 2 
600 548 2 
601 600 2 
602 548 2 
603 602 2 
604 603 2 
605 603 2 
604 602 2 
606 604 2 
605 606 2 
607 606 2 
608 600 2 
601 608 2 
607 608 2 
609 607 2 
610 601 2 
609 610 2 
611 609 2 
491 611 2 
612 547 2 
613 612 2 
614 612 2 
614 610 2 
615 613 2 
616 615 2 
617 616 2 
618 614 2 
618 617 2 
611 619 2 
619 618 2 
620 617 2 
620 619 2 
621 615 2 
622 620 2 
623 622 2 
515 623 2 
624 621 2 
624 616 2 
622 624 2 
623 625 2 
625 626 2 
626 624 2 
621 627 2 
627 613 2 
628 627 2 
629 628 2 
630 628 2 
631 628 2 
630 631 2 
626 629 2 
632 625 2 
633 630 2 
629 633 2 
634 633 2 
632 634 2 
635 631 2 
636 635 2 
634 636 2 
637 632 2 
590 637 2 
637 638 2 
639 636 2 
640 639 2 
641 590 2 
642 639 2 
638 640 2 
640 643 2 
643 644 2 
644 642 2 
641 645 2 
645 638 2 
638 643 2 
645 646 2 
646 647 2 
647 644 2 
648 641 2 
648 649 2 
649 645 2 
649 646 2 
650 646 2 
651 648 2 
652 647 2 
652 642 2 
574 651 2 
650 652 2 
653 649 2 
577 654 2 
654 655 2 
653 650 2 
655 653 2 
651 653 2 
654 656 2 
582 657 2 
658 642 2 
655 659 2 
656 659 2 
659 660 2 
656 660 2 
660 661 2 
656 661 2 
661 662 2 
662 663 2 
663 664 2 
664 658 2 
665 658 2 
666 664 2 
666 665 2 
667 662 2 
667 668 2 
668 663 2 
668 666 2 
669 665 2 
657 670 2 
671 667 2 
670 671 2 
672 669 2 
673 669 2 
673 672 2 
674 673 2 
671 675 2 
675 676 2 
676 674 2 
676 666 2 
677 672 2 
678 674 2 
677 678 2 
679 677 2 
680 678 2 
679 680 2 
681 675 2 
680 681 2 
682 681 2 
682 683 2 
684 670 2 
683 684 2 
685 657 2 
685 684 2 
685 683 2 
686 682 2 
686 679 2 
687 685 2 
688 687 2 
689 581 2 
688 689 2 
599 591 2 
690 687 2 
691 690 2 
691 686 2 
692 689 2 
692 580 2 
693 691 2 
694 690 2 
695 692 2 
695 688 2 
696 695 2 
696 694 2 
693 694 2 
697 578 2 
697 696 2 
698 697 2 
699 698 2 
699 693 2 
700 597 2 
700 698 2 
701 700 2 
701 702 2 
703 699 2 
703 702 2 
704 701 2 
704 592 2 
357 545 2 
593 545 2 
358 593 2 
359 550 2 
360 594 2 
361 595 2 
362 588 2 
705 560 2 
560 589 2 
705 706 2 
706 598 2 
707 596 2 
707 706 2 
708 704 2 
709 707 2 
709 708 2 
328 703 2 
220 705 2 
219 709 2 
320 708 2 
710 372 0 
711 712 1 
713 711 2 
714 711 2 
713 714 2 
714 715 2 
715 716 2 
716 372 2 
717 716 2 
718 713 2 
719 718 2 
720 719 2 
721 715 2 
718 722 2 
719 722 2 
722 721 2 
723 717 2 
720 723 2 
723 724 2 
725 373 2 
726 725 2 
727 726 2 
728 727 2 
724 728 2 
724 729 2 
728 730 2 
729 730 2 
730 731 2 
730 731 2 
732 720 2 
732 733 2 
733 734 2 
733 734 2 
734 735 2 
735 729 2 
731 727 2 
735 736 2 
737 736 2 
738 737 2 
739 732 2 
739 738 2 
738 740 2 
740 737 2 
741 739 2 
741 740 2 
736 742 2 
742 743 2 
743 726 2 
744 741 2 
745 744 2 
744 746 2 
746 747 2 
747 748 2 
748 736 2 
747 748 2 
746 749 2 
749 742 2 
743 750 2 
725 751 2 
745 752 2 
752 753 2 
753 749 2 
753 754 2 
754 755 2 
756 755 2 
750 756 2 
756 757 2 
757 758 2 
750 757 2 
758 751 2 
759 751 2 
758 759 2 
755 760 2 
760 761 2 
761 759 2 
761 762 2 
760 763 2 
763 764 2 
764 762 2 
764 765 2 
765 762 2 
754 766 2 
766 767 2 
767 765 2 
768 767 2 
753 769 2 
769 768 2 
770 419 2 
771 770 2 
768 771 2 
772 771 2 
773 774 2 
775 772 2 
776 772 2 
776 769 2 
777 776 2 
777 776 2 
778 777 2 
778 775 2 
779 778 2 
780 781 2 
752 779 2 
782 775 2 
779 783 2 
784 782 2 
783 784 2 
783 784 2 
782 785 2 
781 786 2 
785 771 2 
787 785 2 
787 745 2 
788 787 2 
788 789 2 
789 790 2 
790 791 2 
790 792 2 
793 792 2 
789 793 2 
792 791 2 
791 794 2 
794 795 2 
795 785 2 
794 796 2 
792 797 2 
793 798 2 
798 799 2 
799 800 2 
800 801 2 
801 802 2 
802 803 2 
803 804 2 
798 797 2 
799 797 2 
801 796 2 
796 805 2 
805 806 2 
805 807 2 
807 808 2 
807 809 2 
795 808 2 
806 810 2 
803 806 2 
808 811 2 
810 809 2 
811 812 2 
809 813 2 
812 814 2 
814 815 2 
815 770 2 
815 773 2 
813 811 2 
780 814 2 
804 816 2 
786 774 2 
817 780 2 
816 810 2 
804 818 2 
816 818 2 
818 817 2 
818 813 2 
819 786 2 
817 819 2 
803 820 2 
820 821 2 
819 822 2 
823 820 2 
821 824 2 
824 822 2 
822 825 2 
825 826 2 
774 826 2 
826 827 2 
828 826 2 
825 828 2 
829 828 2 
830 829 2 
831 830 2 
824 831 2 
802 832 2 
832 823 2 
821 833 2 
823 834 2 
833 835 2 
834 836 2 
837 836 2 
833 838 2 
838 839 2 
829 840 2 
835 838 2 
829 840 2 
840 839 2 
841 840 2 
831 841 2 
841 830 2 
839 842 2 
827 420 2 
842 827 2 
843 788 2 
834 835 2 
836 844 2 
845 832 2 
845 846 2 
844 847 2 
846 848 2 
800 849 2 
843 850 2 
850 851 2 
850 852 2 
852 851 2 
851 853 2 
851 854 2 
854 853 2 
853 849 2 
855 856 2 
854 857 2 
837 855 2 
849 858 2 
857 858 2 
837 859 2 
856 844 2 
859 860 2 
858 845 2 
848 861 2 
856 860 2 
847 862 2 
861 859 2 
860 863 2 
847 862 2 
863 864 2 
863 864 2 
862 864 2 
864 865 2 
865 866 2 
867 842 2 
866 867 2 
868 865 2 
869 868 2 
870 869 2 
861 870 2 
871 843 2 
871 872 2 
873 871 2 
874 873 2 
875 872 2 
873 875 2 
875 876 2 
877 857 2 
878 877 2 
852 878 2 
872 876 2 
874 879 2 
879 880 2 
876 881 2 
880 881 2 
881 882 2 
882 878 2 
882 883 2 
884 883 2 
885 884 2 
881 885 2 
886 880 2 
887 879 2 
888 877 2 
887 889 2 
883 888 2 
889 886 2 
886 885 2 
890 848 2 
884 891 2 
891 883 2 
888 892 2 
892 893 2 
890 894 2 
893 895 2 
893 896 2 
894 846 2 
892 896 2 
896 894 2 
897 891 2 
889 898 2 
898 899 2 
900 887 2 
901 898 2 
902 547 2 
903 870 2 
901 904 2 
904 905 2 
905 899 2 
899 906 2 
905 907 2 
907 906 2 
906 908 2 
908 897 2 
897 909 2 
909 910 2 
910 895 2 
895 890 2 
911 903 2 
912 911 2 
913 911 2 
914 908 2 
903 915 2 
916 910 2 
917 890 2 
912 918 2 
919 890 2 
919 913 2 
917 920 2 
920 919 2 
921 909 2 
922 913 2 
922 923 2 
918 915 2 
915 924 2 
923 912 2 
925 926 2 
924 869 2 
927 924 2 
918 927 2 
928 921 2 
923 929 2 
930 868 2 
931 927 2 
929 932 2 
932 931 2 
933 930 2 
934 932 2 
935 929 2 
928 916 2 
936 931 2 
936 937 2 
937 938 2 
938 933 2 
939 922 2 
935 934 2 
940 939 2 
941 920 2 
941 916 2 
942 939 2 
942 940 2 
943 940 2 
943 941 2 
944 914 2 
945 921 2 
866 946 2 
947 939 2 
948 942 2 
949 901 2 
950 907 2 
951 950 2 
952 943 2 
944 951 2 
953 935 2 
954 945 2 
953 947 2 
952 954 2 
954 928 2 
948 955 2 
956 902 2 
957 956 2 
958 902 2 
959 958 2 
960 959 2 
961 959 2 
960 958 2 
962 960 2 
961 962 2 
963 962 2 
964 956 2 
957 964 2 
963 964 2 
965 963 2 
966 957 2 
965 966 2 
967 965 2 
842 967 2 
968 612 2 
968 966 2 
969 613 2 
970 969 2 
971 970 2 
972 968 2 
972 971 2 
967 973 2 
973 972 2 
974 971 2 
974 973 2 
975 969 2 
976 974 2 
977 976 2 
867 977 2 
978 975 2 
978 970 2 
976 978 2 
977 979 2 
979 980 2 
980 978 2 
975 627 2 
981 628 2 
982 628 2 
982 631 2 
980 981 2 
983 979 2 
984 982 2 
981 984 2 
985 984 2 
983 985 2 
985 636 2 
986 983 2 
946 986 2 
986 987 2 
988 639 2 
989 946 2 
987 988 2 
988 990 2 
990 991 2 
991 642 2 
989 992 2 
992 987 2 
987 990 2 
992 993 2 
993 994 2 
994 991 2 
995 989 2 
995 996 2 
996 992 2 
996 993 2 
997 993 2 
998 995 2 
999 994 2 
999 642 2 
930 998 2 
997 999 2 
1000 996 2 
933 1001 2 
1001 1002 2 
1000 997 2 
1002 1000 2 
998 1000 2 
1001 1003 2 
938 1004 2 
1002 1005 2 
1003 1005 2 
1005 1006 2 
1003 1006 2 
1006 1007 2 
1003 1007 2 
1007 1008 2 
1008 1009 2 
1009 1010 2 
1010 658 2 
1011 1010 2 
1011 665 2 
1012 1008 2 
1012 1013 2 
1013 1009 2 
1013 1011 2 
1014 925 2 
1004 1015 2 
1016 1012 2 
1015 1016 2 
1017 669 2 
1017 672 2 
1018 1017 2 
1016 1019 2 
1019 1020 2 
1014 1021 2 
1020 1018 2 
1020 1011 2 
1022 1018 2 
677 1022 2 
1023 677 2 
1024 1022 2 
1023 1024 2 
1025 1019 2 
1024 1025 2 
1026 1025 2 
1026 1027 2 
1028 1015 2 
1027 1028 2 
1029 1004 2 
1029 1028 2 
1029 1027 2 
1030 1026 2 
1030 1023 2 
1031 1029 2 
1032 1031 2 
1033 937 2 
1032 1033 2 
955 947 2 
1034 1031 2 
1035 1034 2 
1035 1030 2 
1036 1033 2 
1036 936 2 
1037 1035 2 
1038 1034 2 
1039 1036 2 
1039 1032 2 
1040 1039 2 
1040 1038 2 
1037 1038 2 
1041 934 2 
1041 1040 2 
1042 1041 2 
1043 1042 2 
1043 1037 2 
1044 953 2 
1044 1042 2 
1045 1044 2 
1045 1046 2 
1047 1043 2 
1047 1046 2 
1048 1045 2 
1048 948 2 
1049 874 2 
1049 900 2 
949 900 2 
1050 1049 2 
1050 949 2 
1051 904 2 
1052 950 2 
1053 951 2 
1054 944 2 
1055 914 2 
914 945 2 
1055 1056 2 
1056 954 2 
1057 952 2 
1057 1056 2 
1058 1048 2 
1059 1057 2 
1059 1058 2 
1021 1047 2 
926 1055 2 
925 1059 2 
1014 1058 2 
1051 1050 2 
1052 1051 2 
1053 1052 2 
1054 1053 2 
1054 926 2 
1060 711 2 
713 1060 2 
1060 1061 2 
1061 1062 2 
1062 1063 2 
1063 1064 2 
1065 1062 2 
1066 1061 2 
718 1067 2 
719 1067 2 
1067 1066 2 
1068 1065 2 
720 1068 2 
1068 1069 2 
1070 1064 2 
1071 1070 2 
1072 1071 2 
1073 1072 2 
1069 1073 2 
1069 1074 2 
1073 1075 2 
1074 1075 2 
1075 1076 2 
1075 1076 2 
732 1077 2 
1077 1078 2 
1077 1078 2 
1078 1079 2 
1079 1074 2 
1076 1072 2 
1079 1080 2 
1081 1080 2 
1082 1081 2 
739 1082 2 
1082 1083 2 
1083 1081 2 
741 1083 2 
1080 1084 2 
1084 1085 2 
1085 1071 2 
744 1086 2 
1086 1087 2 
1087 1088 2 
1088 1080 2 
1087 1088 2 
1086 1089 2 
1089 1084 2 
1085 1090 2 
1070 1091 2 
745 1092 2 
1092 1093 2 
1093 1089 2 
1093 1094 2 
1094 1095 2 
1096 1095 2 
1090 1096 2 
1096 1097 2 
1097 1098 2 
1090 1097 2 
1098 1091 2 
1099 1091 2 
1098 1099 2 
1095 1100 2 
1100 1101 2 
1101 1099 2 
1101 1102 2 
1100 1103 2 
1103 1104 2 
1104 1102 2 
1104 1105 2 
1105 1102 2 
1094 1106 2 
1106 1107 2 
1107 1105 2 
1108 1107 2 
1093 1109 2 
1109 1108 2 
1064 1110 2 
1110 1111 2 
1112 1110 2 
1113 1112 2 
1108 1113 2 
1114 1113 2 
1115 1116 2 
1117 1114 2 
1118 1114 2 
1118 1109 2 
1119 1118 2 
1119 1118 2 
1120 1119 2 
1120 1117 2 
1121 1120 2 
1122 1123 2 
1092 1121 2 
1124 1117 2 
1121 1125 2 
1126 1124 2 
1125 1126 2 
1125 1126 2 
1124 1127 2 
1123 1128 2 
1127 1113 2 
787 1127 2 
788 1129 2 
1129 1130 2 
1130 1131 2 
1130 1132 2 
1133 1132 2 
1129 1133 2 
1132 1131 2 
1131 1134 2 
1134 1135 2 
1135 1127 2 
1134 1136 2 
1132 1137 2 
1133 1138 2 
1138 1139 2 
1139 1140 2 
1140 1141 2 
1141 1142 2 
1142 1143 2 
1143 1144 2 
1138 1137 2 
1139 1137 2 
1141 1136 2 
1136 1145 2 
1145 1146 2 
1145 1147 2 
1147 1148 2 
1147 1149 2 
1135 1148 2 
1146 1150 2 
1143 1146 2 
1148 1151 2 
1150 1149 2 
1151 1152 2 
1149 1153 2 
1152 1154 2 
1154 1155 2 
1155 1112 2 
1155 1115 2 
1153 1151 2 
1122 1154 2 
1144 1156 2 
1128 1116 2 
1157 1122 2 
1156 1150 2 
1144 1158 2 
1156 1158 2 
1158 1157 2 
1158 1153 2 
1159 1128 2 
1157 1159 2 
1143 1160 2 
1160 1161 2 
1159 1162 2 
1163 1160 2 
1161 1164 2 
1164 1162 2 
1162 1165 2 
1165 1166 2 
1116 1166 2 
1166 1167 2 
1168 1166 2 
1165 1168 2 
1169 1168 2 
1170 1169 2 
1171 1170 2 
1164 1171 2 
1142 1172 2 
1172 1163 2 
1161 1173 2 
1163 1174 2 
1173 1175 2 
1174 1176 2 
1177 1176 2 
1173 1178 2 
1178 1179 2 
1169 1180 2 
1175 1178 2 
1169 1180 2 
1180 1179 2 
1181 1180 2 
1171 1181 2 
1181 1170 2 
1179 1182 2 
1167 1111 2 
1182 1167 2 
1174 1175 2 
1176 1183 2 
1184 1172 2 
1184 1185 2 
1183 1186 2 
1185 1187 2 
1140 1188 2 
843 1189 2 
1189 1190 2 
1189 1191 2 
1191 1190 2 
1190 1192 2 
1190 1193 2 
1193 1192 2 
1192 1188 2 
1194 1195 2 
1193 1196 2 
1177 1194 2 
1188 1197 2 
1196 1197 2 
1177 1198 2 
1195 1183 2 
1198 1199 2 
1197 1184 2 
1187 1200 2 
1195 1199 2 
1186 1201 2 
1200 1198 2 
1199 1202 2 
1186 1201 2 
1202 1203 2 
1202 1203 2 
1201 1203 2 
1203 1204 2 
1204 1205 2 
1206 1182 2 
1205 1206 2 
1207 1204 2 
1208 1207 2 
1209 1208 2 
1200 1209 2 
871 1210 2 
1211 1210 2 
873 1211 2 
1211 1212 2 
1213 1196 2 
1214 1213 2 
1191 1214 2 
1210 1212 2 
874 1215 2 
1215 1216 2 
1212 1217 2 
1216 1217 2 
1217 1218 2 
1218 1214 2 
1218 1219 2 
1220 1219 2 
1221 1220 2 
1217 1221 2 
1222 1216 2 
1223 1215 2 
1224 1213 2 
1223 1225 2 
1219 1224 2 
1225 1222 2 
1222 1221 2 
1226 1187 2 
1220 1227 2 
1227 1219 2 
1224 1228 2 
1228 1229 2 
1226 1230 2 
1229 1231 2 
1229 1232 2 
1230 1185 2 
1228 1232 2 
1232 1230 2 
1233 1227 2 
1225 1234 2 
1234 1235 2 
1236 1223 2 
1237 1234 2 
1111 1238 2 
1239 1238 2 
1240 1209 2 
1237 1241 2 
1241 1242 2 
1242 1235 2 
1235 1243 2 
1242 1244 2 
1244 1243 2 
1243 1245 2 
1245 1233 2 
1233 1246 2 
1246 1247 2 
1247 1231 2 
1231 1226 2 
1248 1240 2 
1249 1248 2 
1250 1248 2 
1251 1245 2 
1240 1252 2 
1253 1247 2 
1254 1226 2 
1249 1255 2 
1256 1226 2 
1256 1250 2 
1254 1257 2 
1257 1256 2 
1258 1246 2 
1259 1250 2 
1259 1260 2 
1255 1252 2 
1252 1261 2 
1260 1249 2 
1261 1208 2 
1262 1261 2 
1255 1262 2 
1263 1258 2 
1260 1264 2 
1265 1207 2 
1266 1262 2 
1264 1267 2 
1267 1266 2 
1268 1265 2 
1269 1267 2 
1270 1264 2 
1263 1253 2 
1271 1266 2 
1271 1272 2 
1272 1273 2 
1273 1268 2 
1274 1259 2 
1270 1269 2 
1275 1274 2 
1276 1257 2 
1276 1253 2 
1277 1274 2 
1277 1275 2 
1278 1275 2 
1278 1276 2 
1279 1251 2 
1280 1258 2 
1205 1281 2 
1282 1274 2 
1283 1277 2 
1284 1237 2 
1285 1244 2 
1286 1285 2 
1287 1278 2 
1279 1286 2 
1288 1270 2 
1289 1280 2 
1288 1282 2 
1287 1289 2 
1289 1263 2 
1283 1290 2 
1291 1239 2 
1292 1291 2 
1293 1239 2 
1294 1293 2 
1295 1294 2 
1296 1294 2 
1295 1293 2 
1297 1295 2 
1296 1297 2 
1298 1297 2 
1299 1291 2 
1292 1299 2 
1298 1299 2 
1300 1298 2 
1301 1292 2 
1300 1301 2 
1302 1300 2 
1182 1302 2 
1303 1238 2 
1304 1303 2 
1305 1303 2 
1305 1301 2 
1306 1304 2 
1307 1306 2 
1308 1307 2 
1309 1305 2 
1309 1308 2 
1302 1310 2 
1310 1309 2 
1311 1308 2 
1311 1310 2 
1312 1306 2 
1313 1311 2 
1314 1313 2 
1206 1314 2 
1315 1312 2 
1315 1307 2 
1313 1315 2 
1314 1316 2 
1316 1317 2 
1317 1315 2 
1312 1318 2 
1318 1304 2 
1319 1318 2 
1320 1319 2 
1321 1319 2 
1322 1319 2 
1321 1322 2 
1317 1320 2 
1323 1316 2 
1324 1321 2 
1320 1324 2 
1325 1324 2 
1323 1325 2 
1326 1322 2 
1327 1326 2 
1325 1327 2 
1328 1323 2 
1281 1328 2 
1328 1329 2 
1330 1327 2 
1331 1330 2 
1332 1281 2 
1333 1330 2 
1329 1331 2 
1331 1334 2 
1334 1335 2 
1335 1333 2 
1332 1336 2 
1336 1329 2 
1329 1334 2 
1336 1337 2 
1337 1338 2 
1338 1335 2 
1339 1332 2 
1339 1340 2 
1340 1336 2 
1340 1337 2 
1341 1337 2 
1342 1339 2 
1343 1338 2 
1343 1333 2 
1265 1342 2 
1341 1343 2 
1344 1340 2 
1268 1345 2 
1345 1346 2 
1344 1341 2 
1346 1344 2 
1342 1344 2 
1345 1347 2 
1273 1348 2 
1349 1333 2 
1346 1350 2 
1347 1350 2 
1350 1351 2 
1347 1351 2 
1351 1352 2 
1347 1352 2 
1352 1353 2 
1353 1354 2 
1354 1355 2 
1355 1349 2 
1356 1349 2 
1357 1355 2 
1357 1356 2 
1358 1353 2 
1358 1359 2 
1359 1354 2 
1359 1357 2 
1360 1356 2 
1348 1361 2 
1362 1358 2 
1361 1362 2 
1363 1360 2 
1364 1360 2 
1364 1363 2 
1365 1364 2 
1362 1366 2 
1366 1367 2 
1367 1365 2 
1367 1357 2 
1368 1363 2 
1369 1365 2 
1368 1369 2 
1370 1368 2 
1371 1369 2 
1370 1371 2 
1372 1366 2 
1371 1372 2 
1373 1372 2 
1373 1374 2 
1375 1361 2 
1374 1375 2 
1376 1348 2 
1376 1375 2 
1376 1374 2 
1377 1373 2 
1377 1370 2 
1378 1376 2 
1379 1378 2 
1380 1272 2 
1379 1380 2 
1290 1282 2 
1381 1378 2 
1382 1381 2 
1382 1377 2 
1383 1380 2 
1383 1271 2 
1384 1382 2 
1385 1381 2 
1386 1383 2 
1386 1379 2 
1387 1386 2 
1387 1385 2 
1384 1385 2 
1388 1269 2 
1388 1387 2 
1389 1388 2 
1390 1389 2 
1390 1384 2 
1391 1288 2 
1391 1389 2 
1392 1391 2 
1392 1393 2 
1394 1390 2 
1394 1393 2 
1395 1392 2 
1395 1283 2 
1049 1236 2 
1284 1236 2 
1050 1284 2 
1051 1241 2 
1052 1285 2 
1053 1286 2 
1054 1279 2 
1396 1251 2 
1251 1280 2 
1396 1397 2 
1397 1289 2 
1398 1287 2 
1398 1397 2 
1399 1395 2 
1400 1398 2 
1400 1399 2 
1021 1394 2 
926 1396 2 
925 1400 2 
1014 1399 2 
1401 1063 0 
1402 1403 1 
1404 1402 2 
1405 1402 2 
1404 1405 2 
1405 1406 2 
1406 1407 2 
1407 1063 2 
1408 1407 2 
1409 1404 2 
1410 1409 2 
1411 1410 2 
1412 1406 2 
1409 1413 2 
1410 1413 2 
1413 1412 2 
1414 1408 2 
1411 1414 2 
1414 1415 2 
1416 1064 2 
1417 1416 2 
1418 1417 2 
1419 1418 2 
1415 1419 2 
1415 1420 2 
1419 1421 2 
1420 1421 2 
1421 1422 2 
1421 1422 2 
1423 1411 2 
1423 1424 2 
1424 1425 2 
1424 1425 2 
1425 1426 2 
1426 1420 2 
1422 1418 2 
1426 1427 2 
1428 1427 2 
1429 1428 2 
1430 1423 2 
1430 1429 2 
1429 1431 2 
1431 1428 2 
1432 1430 2 
1432 1431 2 
1427 1433 2 
1433 1434 2 
1434 1417 2 
1435 1432 2 
1436 1435 2 
1435 1437 2 
1437 1438 2 
1438 1439 2 
1439 1427 2 
1438 1439 2 
1437 1440 2 
1440 1433 2 
1434 1441 2 
1416 1442 2 
1436 1443 2 
1443 1444 2 
1444 1440 2 
1444 1445 2 
1445 1446 2 
1447 1446 2 
1441 1447 2 
1447 1448 2 
1448 1449 2 
1441 1448 2 
1449 1442 2 
1450 1442 2 
1449 1450 2 
1446 1451 2 
1451 1452 2 
1452 1450 2 
1452 1453 2 
1451 1454 2 
1454 1455 2 
1455 1453 2 
1455 1456 2 
1456 1453 2 
1445 1457 2 
1457 1458 2 
1458 1456 2 
1459 1458 2 
1444 1460 2 
1460 1459 2 
1461 1110 2 
1462 1461 2 
1459 1462 2 
1463 1462 2 
1464 1465 2 
1466 1463 2 
1467 1463 2 
1467 1460 2 
1468 1467 2 
1468 1467 2 
1469 1468 2 
1469 1466 2 
1470 1469 2 
1471 1472 2 
1443 1470 2 
1473 1466 2 
1470 1474 2 
1475 1473 2 
1474 1475 2 
1474 1475 2 
1473 1476 2 
1472 1477 2 
1476 1462 2 
1478 1476 2 
1478 1436 2 
1479 1478 2 
1479 1480 2 
1480 1481 2 
1481 1482 2 
1481 1483 2 
1484 1483 2 
1480 1484 2 
1483 1482 2 
1482 1485 2 
1485 1486 2 
1486 1476 2 
1485 1487 2 
1483 1488 2 
1484 1489 2 
1489 1490 2 
1490 1491 2 
1491 1492 2 
1492 1493 2 
1493 1494 2 
1494 1495 2 
1489 1488 2 
1490 1488 2 
1492 1487 2 
1487 1496 2 
1496 1497 2 
1496 1498 2 
1498 1499 2 
1498 1500 2 
1486 1499 2 
1497 1501 2 
1494 1497 2 
1499 1502 2 
1501 1500 2 
1502 1503 2 
1500 1504 2 
1503 1505 2 
1505 1506 2 
1506 1461 2 
1506 1464 2 
1504 1502 2 
1471 1505 2 
1495 1507 2 
1477 1465 2 
1508 1471 2 
1507 1501 2 
1495 1509 2 
1507 1509 2 
1509 1508 2 
1509 1504 2 
1510 1477 2 
1508 1510 2 
1494 1511 2 
1511 1512 2 
1510 1513 2 
1514 1511 2 
1512 1515 2 
1515 1513 2 
1513 1516 2 
1516 1517 2 
1465 1517 2 
1517 1518 2 
1519 1517 2 
1516 1519 2 
1520 1519 2 
1521 1520 2 
1522 1521 2 
1515 1522 2 
1493 1523 2 
1523 1514 2 
1512 1524 2 
1514 1525 2 
1524 1526 2 
1525 1527 2 
1528 1527 2 
1524 1529 2 
1529 1530 2 
1520 1531 2 
1526 1529 2 
1520 1531 2 
1531 1530 2 
1532 1531 2 
1522 1532 2 
1532 1521 2 
1530 1533 2 
1518 1111 2 
1533 1518 2 
1534 1479 2 
1525 1526 2 
1527 1535 2 
1536 1523 2 
1536 1537 2 
1535 1538 2 
1537 1539 2 
1491 1540 2 
1534 1541 2 
1541 1542 2 
1541 1543 2 
1543 1542 2 
1542 1544 2 
1542 1545 2 
1545 1544 2 
1544 1540 2 
1546 1547 2 
1545 1548 2 
1528 1546 2 
1540 1549 2 
1548 1549 2 
1528 1550 2 
1547 1535 2 
1550 1551 2 
1549 1536 2 
1539 1552 2 
1547 1551 2 
1538 1553 2 
1552 1550 2 
1551 1554 2 
1538 1553 2 
1554 1555 2 
1554 1555 2 
1553 1555 2 
1555 1556 2 
1556 1557 2 
1558 1533 2 
1557 1558 2 
1559 1556 2 
1560 1559 2 
1561 1560 2 
1552 1561 2 
1562 1534 2 
1562 1563 2 
1564 1562 2 
1565 1564 2 
1566 1563 2 
1564 1566 2 
1566 1567 2 
1568 1548 2 
1569 1568 2 
1543 1569 2 
1563 1567 2 
1565 1570 2 
1570 1571 2 
1567 1572 2 
1571 1572 2 
1572 1573 2 
1573 1569 2 
1573 1574 2 
1575 1574 2 
1576 1575 2 
1572 1576 2 
1577 1571 2 
1578 1570 2 
1579 1568 2 
1578 1580 2 
1574 1579 2 
1580 1577 2 
1577 1576 2 
1581 1539 2 
1575 1582 2 
1582 1574 2 
1579 1583 2 
1583 1584 2 
1581 1585 2 
1584 1586 2 
1584 1587 2 
1585 1537 2 
1583 1587 2 
1587 1585 2 
1588 1582 2 
1580 1589 2 
1589 1590 2 
1591 1578 2 
1592 1589 2 
1593 1238 2 
1594 1561 2 
1592 1595 2 
1595 1596 2 
1596 1590 2 
1590 1597 2 
1596 1598 2 
1598 1597 2 
1597 1599 2 
1599 1588 2 
1588 1600 2 
1600 1601 2 
1601 1586 2 
1586 1581 2 
1602 1594 2 
1603 1602 2 
1604 1602 2 
1605 1599 2 
1594 1606 2 
1607 1601 2 
1608 1581 2 
1603 1609 2 
1610 1581 2 
1610 1604 2 
1608 1611 2 
1611 1610 2 
1612 1600 2 
1613 1604 2 
1613 1614 2 
1609 1606 2 
1606 1615 2 
1614 1603 2 
1616 1617 2 
1615 1560 2 
1618 1615 2 
1609 1618 2 
1619 1612 2 
1614 1620 2 
1621 1559 2 
1622 1618 2 
1620 1623 2 
1623 1622 2 
1624 1621 2 
1625 1623 2 
1626 1620 2 
1619 1607 2 
1627 1622 2 
1627 1628 2 
1628 1629 2 
1629 1624 2 
1630 1613 2 
1626 1625 2 
1631 1630 2 
1632 1611 2 
1632 1607 2 
1633 1630 2 
1633 1631 2 
1634 1631 2 
1634 1632 2 
1635 1605 2 
1636 1612 2 
1557 1637 2 
1638 1630 2 
1639 1633 2 
1640 1592 2 
1641 1598 2 
1642 1641 2 
1643 1634 2 
1635 1642 2 
1644 1626 2 
1645 1636 2 
1644 1638 2 
1643 1645 2 
1645 1619 2 
1639 1646 2 
1647 1593 2 
1648 1647 2 
1649 1593 2 
1650 1649 2 
1651 1650 2 
1652 1650 2 
1651 1649 2 
1653 1651 2 
1652 1653 2 
1654 1653 2 
1655 1647 2 
1648 1655 2 
1654 1655 2 
1656 1654 2 
1657 1648 2 
1656 1657 2 
1658 1656 2 
1533 1658 2 
1659 1303 2 
1659 1657 2 
1660 1304 2 
1661 1660 2 
1662 1661 2 
1663 1659 2 
1663 1662 2 
1658 1664 2 
1664 1663 2 
1665 1662 2 
1665 1664 2 
1666 1660 2 
1667 1665 2 
1668 1667 2 
1558 1668 2 
1669 1666 2 
1669 1661 2 
1667 1669 2 
1668 1670 2 
1670 1671 2 
1671 1669 2 
1666 1318 2 
1672 1319 2 
1673 1319 2 
1673 1322 2 
1671 1672 2 
1674 1670 2 
1675 1673 2 
1672 1675 2 
1676 1675 2 
1674 1676 2 
1676 1327 2 
1677 1674 2 
1637 1677 2 
1677 1678 2 
1679 1330 2 
1680 1637 2 
1678 1679 2 
1679 1681 2 
1681 1682 2 
1682 1333 2 
1680 1683 2 
1683 1678 2 
1678 1681 2 
1683 1684 2 
1684 1685 2 
1685 1682 2 
1686 1680 2 
1686 1687 2 
1687 1683 2 
1687 1684 2 
1688 1684 2 
1689 1686 2 
1690 1685 2 
1690 1333 2 
1621 1689 2 
1688 1690 2 
1691 1687 2 
1624 1692 2 
1692 1693 2 
1691 1688 2 
1693 1691 2 
1689 1691 2 
1692 1694 2 
1629 1695 2 
1693 1696 2 
1694 1696 2 
1696 1697 2 
1694 1697 2 
1697 1698 2 
1694 1698 2 
1698 1699 2 
1699 1700 2 
1700 1701 2 
1701 1349 2 
1702 1701 2 
1702 1356 2 
1703 1699 2 
1703 1704 2 
1704 1700 2 
1704 1702 2 
1705 1616 2 
1695 1706 2 
1707 1703 2 
1706 1707 2 
1708 1360 2 
1708 1363 2 
1709 1708 2 
1707 1710 2 
1710 1711 2 
1705 1712 2 
1711 1709 2 
1711 1702 2 
1713 1709 2 
1368 1713 2 
1714 1368 2 
1715 1713 2 
1714 1715 2 
1716 1710 2 
1715 1716 2 
1717 1716 2 
1717 1718 2 
1719 1706 2 
1718 1719 2 
1720 1695 2 
1720 1719 2 
1720 1718 2 
1721 1717 2 
1721 1714 2 
1722 1720 2 
1723 1722 2 
1724 1628 2 
1723 1724 2 
1646 1638 2 
1725 1722 2 
1726 1725 2 
1726 1721 2 
1727 1724 2 
1727 1627 2 
1728 1726 2 
1729 1725 2 
1730 1727 2 
1730 1723 2 
1731 1730 2 
1731 1729 2 
1728 1729 2 
1732 1625 2 
1732 1731 2 
1733 1732 2 
1734 1733 2 
1734 1728 2 
1735 1644 2 
1735 1733 2 
1736 1735 2 
1736 1737 2 
1738 1734 2 
1738 1737 2 
1739 1736 2 
1739 1639 2 
1740 1565 2 
1740 1591 2 
1640 1591 2 
1741 1740 2 
1741 1640 2 
1742 1595 2 
1743 1641 2 
1744 1642 2 
1745 1635 2 
1746 1605 2 
1605 1636 2 
1746 1747 2 
1747 1645 2 
1748 1643 2 
1748 1747 2 
1749 1739 2 
1750 1748 2 
1750 1749 2 
1712 1738 2 
1617 1746 2 
1616 1750 2 
1705 1749 2 
1742 1741 2 
1743 1742 2 
1744 1743 2 
1745 1744 2 
1745 1617 2 
1751 1402 2 
1404 1751 2 
1751 1752 2 
1752 1753 2 
1753 1754 2 
1754 1755 2 
1756 1753 2 
1757 1752 2 
1409 1758 2 
1410 1758 2 
1758 1757 2 
1759 1756 2 
1411 1759 2 
1759 1760 2 
1761 1755 2 
1762 1761 2 
1763 1762 2 
1764 1763 2 
1760 1764 2 
1760 1765 2 
1764 1766 2 
1765 1766 2 
1766 1767 2 
1766 1767 2 
1423 1768 2 
1768 1769 2 
1768 1769 2 
1769 1770 2 
1770 1765 2 
1767 1763 2 
1770 1771 2 
1772 1771 2 
1773 1772 2 
1430 1773 2 
1773 1774 2 
1774 1772 2 
1432 1774 2 
1771 1775 2 
1775 1776 2 
1776 1762 2 
1435 1777 2 
1777 1778 2 
1778 1779 2 
1779 1771 2 
1778 1779 2 
1777 1780 2 
1780 1775 2 
1776 1781 2 
1761 1782 2 
1436 1783 2 
1783 1784 2 
1784 1780 2 
1784 1785 2 
1785 1786 2 
1787 1786 2 
1781 1787 2 
1787 1788 2 
1788 1789 2 
1781 1788 2 
1789 1782 2 
1790 1782 2 
1789 1790 2 
1786 1791 2 
1791 1792 2 
1792 1790 2 
1792 1793 2 
1791 1794 2 
1794 1795 2 
1795 1793 2 
1795 1796 2 
1796 1793 2 
1785 1797 2 
1797 1798 2 
1798 1796 2 
1799 1798 2 
1784 1800 2 
1800 1799 2 
1755 1801 2 
1801 1802 2 
1803 1801 2 
1804 1803 2 
1799 1804 2 
1805 1804 2 
1806 1807 2 
1808 1805 2 
1809 1805 2 
1809 1800 2 
1810 1809 2 
1810 1809 2 
1811 1810 2 
1811 1808 2 
1812 1811 2 
1813 1814 2 
1783 1812 2 
1815 1808 2 
1812 1816 2 
1817 1815 2 
1816 1817 2 
1816 1817 2 
1815 1818 2 
1814 1819 2 
1818 1804 2 
1478 1818 2 
1479 1820 2 
1820 1821 2 
1821 1822 2 
1821 1823 2 
1824 1823 2 
1820 1824 2 
1823 1822 2 
1822 1825 2 
1825 1826 2 
1826 1818 2 
1825 1827 2 
1823 1828 2 
1824 1829 2 
1829 1830 2 
1830 1831 2 
1831 1832 2 
1832 1833 2 
1833 1834 2 
1834 1835 2 
1829 1828 2 
1830 1828 2 
1832 1827 2 
1827 1836 2 
1836 1837 2 
1836 1838 2 
1838 1839 2 
1838 1840 2 
1826 1839 2 
1837 1841 2 
1834 1837 2 
1839 1842 2 
1841 1840 2 
1842 1843 2 
1840 1844 2 
1843 1845 2 
1845 1846 2 
1846 1803 2 
1846 1806 2 
1844 1842 2 
1813 1845 2 
1835 1847 2 
1819 1807 2 
1848 1813 2 
1847 1841 2 
1835 1849 2 
1847 1849 2 
1849 1848 2 
1849 1844 2 
1850 1819 2 
1848 1850 2 
1834 1851 2 
1851 1852 2 
1850 1853 2 
1854 1851 2 
1852 1855 2 
1855 1853 2 
1853 1856 2 
1856 1857 2 
1807 1857 2 
1857 1858 2 
1859 1857 2 
1856 1859 2 
1860 1859 2 
1861 1860 2 
1862 1861 2 
1855 1862 2 
1833 1863 2 
1863 1854 2 
1852 1864 2 
1854 1865 2 
1864 1866 2 
1865 1867 2 
1868 1867 2 
1864 1869 2 
1869 1870 2 
1860 1871 2 
1866 1869 2 
1860 1871 2 
1871 1870 2 
1872 1871 2 
1862 1872 2 
1872 1861 2 
1870 1873 2 
1858 1802 2 
1873 1858 2 
1865 1866 2 
1867 1874 2 
1875 1863 2 
1875 1876 2 
1874 1877 2 
1876 1878 2 
1831 1879 2 
1534 1880 2 
1880 1881 2 
1880 1882 2 
1882 1881 2 
1881 1883 2 
1881 1884 2 
1884 1883 2 
1883 1879 2 
1885 1886 2 
1884 1887 2 
1868 1885 2 
1879 1888 2 
1887 1888 2 
1868 1889 2 
1886 1874 2 
1889 1890 2 
1888 1875 2 
1878 1891 2 
1886 1890 2 
1877 1892 2 
1891 1889 2 
1890 1893 2 
1877 1892 2 
1893 1894 2 
1893 1894 2 
1892 1894 2 
1894 1895 2 
1895 1896 2 
1897 1873 2 
1896 1897 2 
1898 1895 2 
1899 1898 2 
1900 1899 2 
1891 1900 2 
1562 1901 2 
1902 1901 2 
1564 1902 2 
1902 1903 2 
1904 1887 2 
1905 1904 2 
1882 1905 2 
1901 1903 2 
1565 1906 2 
1906 1907 2 
1903 1908 2 
1907 1908 2 
1908 1909 2 
1909 1905 2 
1909 1910 2 
1911 1910 2 
1912 1911 2 
1908 1912 2 
1913 1907 2 
1914 1906 2 
1915 1904 2 
1914 1916 2 
1910 1915 2 
1916 1913 2 
1913 1912 2 
1917 1878 2 
1911 1918 2 
1918 1910 2 
1915 1919 2 
1919 1920 2 
1917 1921 2 
1920 1922 2 
1920 1923 2 
1921 1876 2 
1919 1923 2 
1923 1921 2 
1924 1918 2 
1916 1925 2 
1925 1926 2 
1927 1914 2 
1928 1925 2 
1802 1929 2 
1930 1929 2 
1931 1900 2 
1928 1932 2 
1932 1933 2 
1933 1926 2 
1926 1934 2 
1933 1935 2 
1935 1934 2 
1934 1936 2 
1936 1924 2 
1924 1937 2 
1937 1938 2 
1938 1922 2 
1922 1917 2 
1939 1931 2 
1940 1939 2 
1941 1939 2 
1942 1936 2 
1931 1943 2 
1944 1938 2 
1945 1917 2 
1940 1946 2 
1947 1917 2 
1947 1941 2 
1945 1948 2 
1948 1947 2 
1949 1937 2 
1950 1941 2 
1950 1951 2 
1946 1943 2 
1943 1952 2 
1951 1940 2 
1952 1899 2 
1953 1952 2 
1946 1953 2 
1954 1949 2 
1951 1955 2 
1956 1898 2 
1957 1953 2 
1955 1958 2 
1958 1957 2 
1959 1956 2 
1960 1958 2 
1961 1955 2 
1954 1944 2 
1962 1957 2 
1962 1963 2 
1963 1964 2 
1964 1959 2 
1965 1950 2 
1961 1960 2 
1966 1965 2 
1967 1948 2 
1967 1944 2 
1968 1965 2 
1968 1966 2 
1969 1966 2 
1969 1967 2 
1970 1942 2 
1971 1949 2 
1896 1972 2 
1973 1965 2 
1974 1968 2 
1975 1928 2 
1976 1935 2 
1977 1976 2 
1978 1969 2 
1970 1977 2 
1979 1961 2 
1980 1971 2 
1979 1973 2 
1978 1980 2 
1980 1954 2 
1974 1981 2 
1982 1930 2 
1983 1982 2 
1984 1930 2 
1985 1984 2 
1986 1985 2 
1987 1985 2 
1986 1984 2 
1988 1986 2 
1987 1988 2 
1989 1988 2 
1990 1982 2 
1983 1990 2 
1989 1990 2 
1991 1989 2 
1992 1983 2 
1991 1992 2 
1993 1991 2 
1873 1993 2 
1994 1929 2 
1995 1994 2 
1996 1994 2 
1996 1992 2 
1997 1995 2 
1998 1997 2 
1999 1998 2 
2000 1996 2 
2000 1999 2 
1993 2001 2 
2001 2000 2 
2002 1999 2 
2002 2001 2 
2003 1997 2 
2004 2002 2 
2005 2004 2 
1897 2005 2 
2006 2003 2 
2006 1998 2 
2004 2006 2 
2005 2007 2 
2007 2008 2 
2008 2006 2 
2003 2009 2 
2009 1995 2 
2010 2009 2 
2011 2010 2 
2012 2010 2 
2013 2010 2 
2012 2013 2 
2008 2011 2 
2014 2007 2 
2015 2012 2 
2011 2015 2 
2016 2015 2 
2014 2016 2 
2017 2013 2 
2018 2017 2 
2016 2018 2 
2019 2014 2 
1972 2019 2 
2019 2020 2 
2021 2018 2 
2022 2021 2 
2023 1972 2 
2024 2021 2 
2020 2022 2 
2022 2025 2 
2025 2026 2 
2026 2024 2 
2023 2027 2 
2027 2020 2 
2020 2025 2 
2027 2028 2 
2028 2029 2 
2029 2026 2 
2030 2023 2 
2030 2031 2 
2031 2027 2 
2031 2028 2 
2032 2028 2 
2033 2030 2 
2034 2029 2 
2034 2024 2 
1956 2033 2 
2032 2034 2 
2035 2031 2 
1959 2036 2 
2036 2037 2 
2035 2032 2 
2037 2035 2 
2033 2035 2 
2036 2038 2 
1964 2039 2 
2040 2024 2 
2037 2041 2 
2038 2041 2 
2041 2042 2 
2038 2042 2 
2042 2043 2 
2038 2043 2 
2043 2044 2 
2044 2045 2 
2045 2046 2 
2046 2040 2 
2047 2040 2 
2048 2046 2 
2048 2047 2 
2049 2044 2 
2049 2050 2 
2050 2045 2 
2050 2048 2 
2051 2047 2 
2039 2052 2 
2053 2049 2 
2052 2053 2 
2054 2051 2 
2055 2051 2 
2055 2054 2 
2056 2055 2 
2053 2057 2 
2057 2058 2 
2058 2056 2 
2058 2048 2 
2059 2054 2 
2060 2056 2 
2059 2060 2 
2061 2059 2 
2062 2060 2 
2061 2062 2 
2063 2057 2 
2062 2063 2 
2064 2063 2 
2064 2065 2 
2066 2052 2 
2065 2066 2 
2067 2039 2 
2067 2066 2 
2067 2065 2 
2068 2064 2 
2068 2061 2 
2069 2067 2 
2070 2069 2 
2071 1963 2 
2070 2071 2 
1981 1973 2 
2072 2069 2 
2073 2072 2 
2073 2068 2 
2074 2071 2 
2074 1962 2 
2075 2073 2 
2076 2072 2 
2077 2074 2 
2077 2070 2 
2078 2077 2 
2078 2076 2 
2075 2076 2 
2079 1960 2 
2079 2078 2 
2080 2079 2 
2081 2080 2 
2081 2075 2 
2082 1979 2 
2082 2080 2 
2083 2082 2 
2083 2084 2 
2085 2081 2 
2085 2084 2 
2086 2083 2 
2086 1974 2 
1740 1927 2 
1975 1927 2 
1741 1975 2 
1742 1932 2 
1743 1976 2 
1744 1977 2 
1745 1970 2 
2087 1942 2 
1942 1971 2 
2087 2088 2 
2088 1980 2 
2089 1978 2 
2089 2088 2 
2090 2086 2 
2091 2089 2 
2091 2090 2 
1712 2085 2 
1617 2087 2 
1616 2091 2 
1705 2090 2 
2092 1754 0 
2093 2094 1 
2095 2093 2 
2096 2093 2 
2095 2096 2 
2096 2097 2 
2097 2098 2 
2098 1754 2 
2099 2098 2 
2100 2095 2 
2101 2100 2 
2102 2101 2 
2103 2097 2 
2100 2104 2 
2101 2104 2 
2104 2103 2 
2105 2099 2 
2102 2105 2 
2105 2106 2 
2107 1755 2 
2108 2107 2 
2109 2108 2 
2110 2109 2 
2106 2110 2 
2106 2111 2 
2110 2112 2 
2111 2112 2 
2112 2113 2 
2112 2113 2 
2114 2102 2 
2114 2115 2 
2115 2116 2 
2115 2116 2 
2116 2117 2 
2117 2111 2 
2113 2109 2 
2117 2118 2 
2119 2118 2 
2120 2119 2 
2121 2114 2 
2121 2120 2 
2120 2122 2 
2122 2119 2 
2123 2121 2 
2123 2122 2 
2118 2124 2 
2124 2125 2 
2125 2108 2 
2126 2123 2 
2127 2126 2 
2126 2128 2 
2128 2129 2 
2129 2130 2 
2130 2118 2 
2129 2130 2 
2128 2131 2 
2131 2124 2 
2125 2132 2 
2107 2133 2 
2127 2134 2 
2134 2135 2 
2135 2131 2 
2135 2136 2 
2136 2137 2 
2138 2137 2 
2132 2138 2 
2138 2139 2 
2139 2140 2 
2132 2139 2 
2140 2133 2 
2141 2133 2 
2140 2141 2 
2137 2142 2 
2142 2143 2 
2143 2141 2 
2143 2144 2 
2142 2145 2 
2145 2146 2 
2146 2144 2 
2146 2147 2 
2147 2144 2 
2136 2148 2 
2148 2149 2 
2149 2147 2 
2150 2149 2 
2135 2151 2 
2151 2150 2 
2152 1801 2 
2153 2152 2 
2150 2153 2 
2154 2153 2 
2155 2156 2 
2157 2154 2 
2158 2154 2 
2158 2151 2 
2159 2158 2 
2159 2158 2 
2160 2159 2 
2160 2157 2 
2161 2160 2 
2162 2163 2 
2134 2161 2 
2164 2157 2 
2161 2165 2 
2166 2164 2 
2165 2166 2 
2165 2166 2 
2164 2167 2 
2163 2168 2 
2167 2153 2 
2169 2167 2 
2169 2127 2 
2170 2169 2 
2170 2171 2 
2171 2172 2 
2172 2173 2 
2172 2174 2 
2175 2174 2 
2171 2175 2 
2174 2173 2 
2173 2176 2 
2176 2177 2 
2177 2167 2 
2176 2178 2 
2174 2179 2 
2175 2180 2 
2180 2181 2 
2181 2182 2 
2182 2183 2 
2183 2184 2 
2184 2185 2 
2185 2186 2 
2180 2179 2 
2181 2179 2 
2183 2178 2 
2178 2187 2 
2187 2188 2 
2187 2189 2 
2189 2190 2 
2189 2191 2 
2177 2190 2 
2188 2192 2 
2185 2188 2 
2190 2193 2 
2192 2191 2 
2193 2194 2 
2191 2195 2 
2194 2196 2 
2196 2197 2 
2197 2152 2 
2197 2155 2 
2195 2193 2 
2162 2196 2 
2186 2198 2 
2168 2156 2 
2199 2162 2 
2198 2192 2 
2186 2200 2 
2198 2200 2 
2200 2199 2 
2200 2195 2 
2201 2168 2 
2199 2201 2 
2185 2202 2 
2202 2203 2 
2201 2204 2 
2205 2202 2 
2203 2206 2 
2206 2204 2 
2204 2207 2 
2207 2208 2 
2156 2208 2 
2208 2209 2 
2210 2208 2 
2207 2210 2 
2211 2210 2 
2212 2211 2 
2213 2212 2 
2206 2213 2 
2184 2214 2 
2214 2205 2 
2203 2215 2 
2205 2216 2 
2215 2217 2 
2216 2218 2 
2219 2218 2 
2215 2220 2 
2220 2221 2 
2211 2222 2 
2217 2220 2 
2211 2222 2 
2222 2221 2 
2223 2222 2 
2213 2223 2 
2223 2212 2 
2221 2224 2 
2209 1802 2 
2224 2209 2 
2225 2170 2 
2216 2217 2 
2218 2226 2 
2227 2214 2 
2227 2228 2 
2226 2229 2 
2228 2230 2 
2182 2231 2 
2225 2232 2 
2232 2233 2 
2232 2234 2 
2234 2233 2 
2233 2235 2 
2233 2236 2 
2236 2235 2 
2235 2231 2 
2237 2238 2 
2236 2239 2 
2219 2237 2 
2231 2240 2 
2239 2240 2 
2219 2241 2 
2238 2226 2 
2241 2242 2 
2240 2227 2 
2230 2243 2 
2238 2242 2 
2229 2244 2 
2243 2241 2 
2242 2245 2 
2229 2244 2 
2245 2246 2 
2245 2246 2 
2244 2246 2 
2246 2247 2 
2247 2248 2 
2249 2224 2 
2248 2249 2 
2250 2247 2 
2251 2250 2 
2252 2251 2 
2243 2252 2 
2253 2225 2 
2253 2254 2 
2255 2253 2 
2256 2255 2 
2257 2254 2 
2255 2257 2 
2257 2258 2 
2259 2239 2 
2260 2259 2 
2234 2260 2 
2254 2258 2 
2256 2261 2 
2261 2262 2 
2258 2263 2 
2262 2263 2 
2263 2264 2 
2264 2260 2 
2264 2265 2 
2266 2265 2 
2267 2266 2 
2263 2267 2 
2268 2262 2 
2269 2261 2 
2270 2259 2 
2269 2271 2 
2265 2270 2 
2271 2268 2 
2268 2267 2 
2272 2230 2 
2266 2273 2 
2273 2265 2 
2270 2274 2 
2274 2275 2 
2272 2276 2 
2275 2277 2 
2275 2278 2 
2276 2228 2 
2274 2278 2 
2278 2276 2 
2279 2273 2 
2271 2280 2 
2280 2281 2 
2282 2269 2 
2283 2280 2 
2284 1929 2 
2285 2252 2 
2283 2286 2 
2286 2287 2 
2287 2281 2 
2281 2288 2 
2287 2289 2 
2289 2288 2 
2288 2290 2 
2290 2279 2 
2279 2291 2 
2291 2292 2 
2292 2277 2 
2277 2272 2 
2293 2285 2 
2294 2293 2 
2295 2293 2 
2296 2290 2 
2285 2297 2 
2298 2292 2 
2299 2272 2 
2294 2300 2 
2301 2272 2 
2301 2295 2 
2299 2302 2 
2302 2301 2 
2303 2291 2 
2304 2295 2 
2304 2305 2 
2300 2297 2 
2297 2306 2 
2305 2294 2 
2307 2308 2 
2306 2251 2 
2309 2306 2 
2300 2309 2 
2310 2303 2 
2305 2311 2 
2312 2250 2 
2313 2309 2 
2311 2314 2 
2314 2313 2 
2315 2312 2 
2316 2314 2 
2317 2311 2 
2310 2298 2 
2318 2313 2 
2318 2319 2 
2319 2320 2 
2320 2315 2 
2321 2304 2 
2317 2316 2 
2322 2321 2 
2323 2302 2 
2323 2298 2 
2324 2321 2 
2324 2322 2 
2325 2322 2 
2325 2323 2 
2326 2296 2 
2327 2303 2 
2248 2328 2 
2329 2321 2 
2330 2324 2 
2331 2283 2 
2332 2289 2 
2333 2332 2 
2334 2325 2 
2326 2333 2 
2335 2317 2 
2336 2327 2 
2335 2329 2 
2334 2336 2 
2336 2310 2 
2330 2337 2 
2338 2284 2 
2339 2338 2 
2340 2284 2 
2341 2340 2 
2342 2341 2 
2343 2341 2 
2342 2340 2 
2344 2342 2 
2343 2344 2 
2345 2344 2 
2346 2338 2 
2339 2346 2 
2345 2346 2 
2347 2345 2 
2348 2339 2 
2347 2348 2 
2349 2347 2 
2224 2349 2 
2350 1994 2 
2350 2348 2 
2351 1995 2 
2352 2351 2 
2353 2352 2 
2354 2350 2 
2354 2353 2 
2349 2355 2 
2355 2354 2 
2356 2353 2 
2356 2355 2 
2357 2351 2 
2358 2356 2 
2359 2358 2 
2249 2359 2 
2360 2357 2 
2360 2352 2 
2358 2360 2 
2359 2361 2 
2361 2362 2 
2362 2360 2 
2357 2009 2 
2363 2010 2 
2364 2010 2 
2364 2013 2 
2362 2363 2 
2365 2361 2 
2366 2364 2 
2363 2366 2 
2367 2366 2 
2365 2367 2 
2367 2018 2 
2368 2365 2 
2328 2368 2 
2368 2369 2 
2370 2021 2 
2371 2328 2 
2369 2370 2 
2370 2372 2 
2372 2373 2 
2373 2024 2 
2371 2374 2 
2374 2369 2 
2369 2372 2 
2374 2375 2 
2375 2376 2 
2376 2373 2 
2377 2371 2 
2377 2378 2 
2378 2374 2 
2378 2375 2 
2379 2375 2 
2380 2377 2 
2381 2376 2 
2381 2024 2 
2312 2380 2 
2379 2381 2 
2382 2378 2 
2315 2383 2 
2383 2384 2 
2382 2379 2 
2384 2382 2 
2380 2382 2 
2383 2385 2 
2320 2386 2 
2384 2387 2 
2385 2387 2 
2387 2388 2 
2385 2388 2 
2388 2389 2 
2385 2389 2 
2389 2390 2 
2390 2391 2 
2391 2392 2 
2392 2040 2 
2393 2392 2 
2393 2047 2 
2394 2390 2 
2394 2395 2 
2395 2391 2 
2395 2393 2 
2396 2307 2 
2386 2397 2 
2398 2394 2 
2397 2398 2 
2399 2051 2 
2399 2054 2 
2400 2399 2 
2398 2401 2 
2401 2402 2 
2396 2403 2 
2402 2400 2 
2402 2393 2 
2404 2400 2 
2059 2404 2 
2405 2059 2 
2406 2404 2 
2405 2406 2 
2407 2401 2 
2406 2407 2 
2408 2407 2 
2408 2409 2 
2410 2397 2 
2409 2410 2 
2411 2386 2 
2411 2410 2 
2411 2409 2 
2412 2408 2 
2412 2405 2 
2413 2411 2 
2414 2413 2 
2415 2319 2 
2414 2415 2 
2337 2329 2 
2416 2413 2 
2417 2416 2 
2417 2412 2 
2418 2415 2 
2418 2318 2 
2419 2417 2 
2420 2416 2 
2421 2418 2 
2421 2414 2 
2422 2421 2 
2422 2420 2 
2419 2420 2 
2423 2316 2 
2423 2422 2 
2424 2423 2 
2425 2424 2 
2425 2419 2 
2426 2335 2 
2426 2424 2 
2427 2426 2 
2427 2428 2 
2429 2425 2 
2429 2428 2 
2430 2427 2 
2430 2330 2 
2431 2256 2 
2431 2282 2 
2331 2282 2 
2432 2431 2 
2432 2331 2 
2433 2286 2 
2434 2332 2 
2435 2333 2 
2436 2326 2 
2437 2296 2 
2296 2327 2 
2437 2438 2 
2438 2336 2 
2439 2334 2 
2439 2438 2 
2440 2430 2 
2441 2439 2 
2441 2440 2 
2403 2429 2 
2308 2437 2 
2307 2441 2 
2396 2440 2 
2433 2432 2 
2434 2433 2 
2435 2434 2 
2436 2435 2 
2436 2308 2 
2442 2093 2 
2095 2442 2 
2442 2443 2 
2443 2444 2 
2444 6 2 
2445 2444 2 
2446 2443 2 
2100 2447 2 
2101 2447 2 
2447 2446 2 
2448 2445 2 
2102 2448 2 
2448 2449 2 
2450 7 2 
2451 2450 2 
2452 2451 2 
2453 2452 2 
2449 2453 2 
2449 2454 2 
2453 2455 2 
2454 2455 2 
2455 2456 2 
2455 2456 2 
2114 2457 2 
2457 2458 2 
2457 2458 2 
2458 2459 2 
2459 2454 2 
2456 2452 2 
2459 2460 2 
2461 2460 2 
2462 2461 2 
2121 2462 2 
2462 2463 2 
2463 2461 2 
2123 2463 2 
2460 2464 2 
2464 2465 2 
2465 2451 2 
2126 2466 2 
2466 2467 2 
2467 2468 2 
2468 2460 2 
2467 2468 2 
2466 2469 2 
2469 2464 2 
2465 2470 2 
2450 2471 2 
2127 2472 2 
2472 2473 2 
2473 2469 2 
2473 2474 2 
2474 2475 2 
2476 2475 2 
2470 2476 2 
2476 2477 2 
2477 2478 2 
2470 2477 2 
2478 2471 2 
2479 2471 2 
2478 2479 2 
2475 2480 2 
2480 2481 2 
2481 2479 2 
2481 2482 2 
2480 2483 2 
2483 2484 2 
2484 2482 2 
2484 2485 2 
2485 2482 2 
2474 2486 2 
2486 2487 2 
2487 2485 2 
2488 2487 2 
2473 2489 2 
2489 2488 2 
2490 61 2 
2491 2490 2 
2488 2491 2 
2492 2491 2 
2493 2494 2 
2495 2492 2 
2496 2492 2 
2496 2489 2 
2497 2496 2 
2497 2496 2 
2498 2497 2 
2498 2495 2 
2499 2498 2 
2500 2501 2 
2472 2499 2 
2502 2495 2 
2499 2503 2 
2504 2502 2 
2503 2504 2 
2503 2504 2 
2502 2505 2 
2501 2506 2 
2505 2491 2 
2169 2505 2 
2170 2507 2 
2507 2508 2 
2508 2509 2 
2508 2510 2 
2511 2510 2 
2507 2511 2 
2510 2509 2 
2509 2512 2 
2512 2513 2 
2513 2505 2 
2512 2514 2 
2510 2515 2 
2511 2516 2 
2516 2517 2 
2517 2518 2 
2518 2519 2 
2519 2520 2 
2520 2521 2 
2521 2522 2 
2516 2515 2 
2517 2515 2 
2519 2514 2 
2514 2523 2 
2523 2524 2 
2523 2525 2 
2525 2526 2 
2525 2527 2 
2513 2526 2 
2524 2528 2 
2521 2524 2 
2526 2529 2 
2528 2527 2 
2529 2530 2 
2527 2531 2 
2530 2532 2 
2532 2533 2 
2533 2490 2 
2533 2493 2 
2531 2529 2 
2500 2532 2 
2522 2534 2 
2506 2494 2 
2535 2500 2 
2534 2528 2 
2522 2536 2 
2534 2536 2 
2536 2535 2 
2536 2531 2 
2537 2506 2 
2535 2537 2 
2521 2538 2 
2538 2539 2 
2537 2540 2 
2541 2538 2 
2539 2542 2 
2542 2540 2 
2540 2543 2 
2543 2544 2 
2494 2544 2 
2544 2545 2 
2546 2544 2 
2543 2546 2 
2547 2546 2 
2548 2547 2 
2549 2548 2 
2542 2549 2 
2520 2550 2 
2550 2541 2 
2539 2551 2 
2541 2552 2 
2551 2553 2 
2552 2554 2 
2555 2554 2 
2551 2556 2 
2556 2557 2 
2547 2558 2 
2553 2556 2 
2547 2558 2 
2558 2557 2 
2559 2558 2 
2549 2559 2 
2559 2548 2 
2557 2560 2 
2545 62 2 
2560 2545 2 
2552 2553 2 
2554 2561 2 
2562 2550 2 
2562 2563 2 
2561 2564 2 
2563 2565 2 
2518 2566 2 
2225 2567 2 
2567 2568 2 
2567 2569 2 
2569 2568 2 
2568 2570 2 
2568 2571 2 
2571 2570 2 
2570 2566 2 
2572 2573 2 
2571 2574 2 
2555 2572 2 
2566 2575 2 
2574 2575 2 
2555 2576 2 
2573 2561 2 
2576 2577 2 
2575 2562 2 
2565 2578 2 
2573 2577 2 
2564 2579 2 
2578 2576 2 
2577 2580 2 
2564 2579 2 
2580 2581 2 
2580 2581 2 
2579 2581 2 
2581 2582 2 
2582 2583 2 
2584 2560 2 
2583 2584 2 
2585 2582 2 
2586 2585 2 
2587 2586 2 
2578 2587 2 
2253 2588 2 
2589 2588 2 
2255 2589 2 
2589 2590 2 
2591 2574 2 
2592 2591 2 
2569 2592 2 
2588 2590 2 
2256 2593 2 
2593 2594 2 
2590 2595 2 
2594 2595 2 
2595 2596 2 
2596 2592 2 
2596 2597 2 
2598 2597 2 
2599 2598 2 
2595 2599 2 
2600 2594 2 
2601 2593 2 
2602 2591 2 
2601 2603 2 
2597 2602 2 
2603 2600 2 
2600 2599 2 
2604 2565 2 
2598 2605 2 
2605 2597 2 
2602 2606 2 
2606 2607 2 
2604 2608 2 
2607 2609 2 
2607 2610 2 
2608 2563 2 
2606 2610 2 
2610 2608 2 
2611 2605 2 
2603 2612 2 
2612 2613 2 
2614 2601 2 
2615 2612 2 
2616 195 2 
2617 2587 2 
2615 2618 2 
2618 2619 2 
2619 2613 2 
2613 2620 2 
2619 2621 2 
2621 2620 2 
2620 2622 2 
2622 2611 2 
2611 2623 2 
2623 2624 2 
2624 2609 2 
2609 2604 2 
2625 2617 2 
2626 2625 2 
2627 2625 2 
2628 2622 2 
2617 2629 2 
2630 2624 2 
2631 2604 2 
2626 2632 2 
2633 2604 2 
2633 2627 2 
2631 2634 2 
2634 2633 2 
2635 2623 2 
2636 2627 2 
2636 2637 2 
2632 2629 2 
2629 2638 2 
2637 2626 2 
2638 2586 2 
2639 2638 2 
2632 2639 2 
2640 2635 2 
2637 2641 2 
2642 2585 2 
2643 2639 2 
2641 2644 2 
2644 2643 2 
2645 2642 2 
2646 2644 2 
2647 2641 2 
2640 2630 2 
2648 2643 2 
2648 2649 2 
2649 2650 2 
2650 2645 2 
2651 2636 2 
2647 2646 2 
2652 2651 2 
2653 2634 2 
2653 2630 2 
2654 2651 2 
2654 2652 2 
2655 2652 2 
2655 2653 2 
2656 2628 2 
2657 2635 2 
2583 2658 2 
2659 2651 2 
2660 2654 2 
2661 2615 2 
2662 2621 2 
2663 2662 2 
2664 2655 2 
2656 2663 2 
2665 2647 2 
2666 2657 2 
2665 2659 2 
2664 2666 2 
2666 2640 2 
2660 2667 2 
2668 2616 2 
2669 2668 2 
2670 2616 2 
2671 2670 2 
2672 2671 2 
2673 2671 2 
2672 2670 2 
2674 2672 2 
2673 2674 2 
2675 2674 2 
2676 2668 2 
2669 2676 2 
2675 2676 2 
2677 2675 2 
2678 2669 2 
2677 2678 2 
2679 2677 2 
2560 2679 2 
2680 262 2 
2680 2678 2 
2681 263 2 
2682 2681 2 
2683 2682 2 
2684 2680 2 
2684 2683 2 
2679 2685 2 
2685 2684 2 
2686 2683 2 
2686 2685 2 
2687 2681 2 
2688 2686 2 
2689 2688 2 
2584 2689 2 
2690 2687 2 
2690 2682 2 
2688 2690 2 
2689 2691 2 
2691 2692 2 
2692 2690 2 
2687 277 2 
2693 278 2 
2694 278 2 
2694 281 2 
2692 2693 2 
2695 2691 2 
2696 2694 2 
2693 2696 2 
2697 2696 2 
2695 2697 2 
2697 286 2 
2698 2695 2 
2658 2698 2 
2698 2699 2 
2700 289 2 
2701 2658 2 
2699 2700 2 
2700 2702 2 
2702 2703 2 
2703 292 2 
2701 2704 2 
2704 2699 2 
2699 2702 2 
2704 2705 2 
2705 2706 2 
2706 2703 2 
2707 2701 2 
2707 2708 2 
2708 2704 2 
2708 2705 2 
2709 2705 2 
2710 2707 2 
2711 2706 2 
2711 292 2 
2642 2710 2 
2709 2711 2 
2712 2708 2 
2645 2713 2 
2713 2714 2 
2712 2709 2 
2714 2712 2 
2710 2712 2 
2713 2715 2 
2650 2716 2 
2714 2717 2 
2715 2717 2 
2717 2718 2 
2715 2718 2 
2718 2719 2 
2715 2719 2 
2719 2720 2 
2720 2721 2 
2721 2722 2 
2722 308 2 
2723 2722 2 
2723 315 2 
2724 2720 2 
2724 2725 2 
2725 2721 2 
2725 2723 2 
2716 2726 2 
2727 2724 2 
2726 2727 2 
2728 319 2 
2728 323 2 
2729 2728 2 
2727 2730 2 
2730 2731 2 
2731 2729 2 
2731 2723 2 
2732 2729 2 
329 2732 2 
2733 329 2 
2734 2732 2 
2733 2734 2 
2735 2730 2 
2734 2735 2 
2736 2735 2 
2736 2737 2 
2738 2726 2 
2737 2738 2 
2739 2716 2 
2739 2738 2 
2739 2737 2 
2740 2736 2 
2740 2733 2 
2741 2739 2 
2742 2741 2 
2743 2649 2 
2742 2743 2 
2667 2659 2 
2744 2741 2 
2745 2744 2 
2745 2740 2 
2746 2743 2 
2746 2648 2 
2747 2745 2 
2748 2744 2 
2749 2746 2 
2749 2742 2 
2750 2749 2 
2750 2748 2 
2747 2748 2 
2751 2646 2 
2751 2750 2 
2752 2751 2 
2753 2752 2 
2753 2747 2 
2754 2665 2 
2754 2752 2 
2755 2754 2 
2755 2756 2 
2757 2753 2 
2757 2756 2 
2758 2755 2 
2758 2660 2 
2431 2614 2 
2661 2614 2 
2432 2661 2 
2433 2618 2 
2434 2662 2 
2435 2663 2 
2436 2656 2 
2759 2628 2 
2628 2657 2 
2759 2760 2 
2760 2666 2 
2761 2664 2 
2761 2760 2 
2762 2758 2 
2763 2761 2 
2763 2762 2 
2403 2757 2 
2308 2759 2 
2307 2763 2 
2396 2762 2 
4036 4037 2 
2969 2967 2 
3525 3524 2 
3076 3077 2 
4069 4077 2 
4330 4332 2 
4390 4389 2 
4735 4733 2 
4078 4081 2 
3254 3257 2 
3649 3647 2 
4414 4521 2 
4353 4367 2 
4350 4351 2 
3007 3006 2 
4226 4222 2 
4485 4486 2 
3498 3657 2 
3209 3211 2 
3482 3478 2 
3094 3096 2 
3291 3290 2 
2919 3011 2 
4438 4437 2 
2880 2878 2 
4425 4480 2 
3896 3900 2 
4258 4259 2 
3367 3369 2 
4264 4265 2 
3458 3459 2 
4088 4096 2 
4158 4153 2 
3182 3180 2 
3055 3060 2 
4190 4186 2 
4106 4098 2 
3358 3350 2 
4753 4754 2 
4532 4535 2 
4376 4375 2 
4597 4566 2 
2803 2802 2 
3990 3991 2 
2917 2922 2 
4372 4373 2 
3443 3189 2 
3978 3974 2 
3523 3526 2 
2938 2942 2 
4002 3923 2 
3346 3350 2 
4135 4099 2 
4367 4368 2 
3522 3523 2 
4159 4116 2 
4233 4231 2 
3295 3336 2 
2764 3016 2 
4769 4666 2 
3299 3298 2 
2833 2835 2 
3135 3131 2 
3587 3582 2 
4354 4356 2 
3147 3146 2 
4742 2978 2 
3205 3203 2 
3960 3961 2 
3497 3421 2 
3158 3159 2 
4359 4370 2 
3408 3407 2 
2835 2812 2 
3650 3649 2 
4504 4503 2 
2821 2811 2 
3704 3700 2 
2964 2959 2 
3913 3911 2 
4560 4559 2 
4404 4405 2 
3086 3093 2 
3623 3625 2 
4385 4386 2 
2825 2836 2 
4443 4444 2 
3241 3167 2 
3137 3138 2 
2804 2805 2 
4260 4263 2 
4722 2960 2 
2914 2913 2 
3091 3097 2 
3937 3936 2 
4272 4273 2 
4529 4527 2 
4420 4477 2 
3020 3023 2 
3635 3611 2 
2807 2798 2 
2979 2977 2 
4737 4743 2 
4019 4015 2 
3597 3598 2 
4489 4485 2 
3763 3765 2 
4579 4581 2 
3824 3822 2 
4363 4362 2 
4067 4089 2 
3700 3696 2 
3099 3089 2 
4140 4128 2 
4225 4226 2 
4475 4471 2 
3282 3283 2 
4663 4655 2 
3527 3514 2 
4565 4564 2 
3174 3173 2 
3706 3702 2 
3439 3188 2 
3705 3703 2 
3832 3833 2 
3384 3385 2 
3536 3535 2 
3907 3899 2 
3786 3788 2 
4041 4042 2 
4736 4738 2 
2873 2874 2 
2789 2786 2 
3689 3690 2 
2885 2886 2 
4723 4726 2 
4721 4724 2 
3171 3166 2 
3308 3307 2 
3211 3212 2 
4237 4494 2 
2972 2962 2 
4347 4355 2 
3335 3341 2 
3088 3090 2 
4126 4125 2 
4196 4191 2 
3320 3330 2 
4156 4117 2 
4670 4676 2 
3690 3688 2 
4281 4275 2 
3828 3829 2 
3233 3220 2 
4391 4385 2 
4728 4723 2 
3709 3711 2 
3654 3638 2 
4131 4101 2 
3410 3409 2 
3107 3110 2 
3405 3398 2 
3332 3331 2 
4347 4346 2 
3828 3830 2 
3605 3604 2 
3112 3113 2 
3040 3041 2 
3310 3311 2 
3104 3103 2 
3431 3429 2 
2828 2829 2 
3267 3260 2 
3776 3769 2 
3494 3620 2 
2868 2866 2 
3258 3259 2 
4621 4633 2 
4216 4217 2 
3682 3687 2 
3127 3128 2 
3225 3226 2 
4038 4047 2 
2902 2901 2 
4296 4297 2 
4566 2799 2 
4065 4066 2 
3564 3565 2 
4011 4012 2 
3551 3550 2 
3541 3542 2 
3520 3521 2 
4423 4424 2 
3994 3913 2 
4452 4200 2 
4688 4686 2 
3272 3271 2 
2818 2822 2 
4320 4319 2 
3870 3868 2 
3691 3692 2 
4477 4478 2 
2771 2773 2 
2960 2957 2 
3967 3968 2 
3878 3879 2 
4280 4281 2 
4190 4188 2 
4261 4530 2 
3253 3254 2 
3855 3856 2 
4739 4740 2 
3773 3774 2 
4760 4682 2 
3817 3791 2 
2773 2774 2 
3657 3662 2 
4382 4387 2 
4719 4718 2 
4110 4112 2 
3439 3435 2 
3455 3453 2 
3632 3626 2 
4733 4729 2 
4481 4482 2 
3673 3681 2 
4209 4210 2 
3395 3394 2 
4309 4311 2 
2851 2854 2 
3696 3698 2 
3180 3179 2 
3066 3073 2 
4641 4640 2 
4002 4173 2 
4338 4337 2 
4703 4702 2 
4758 4757 2 
4181 4180 2 
3141 3139 2 
4587 4609 2 
4269 4270 2 
3666 3660 2 
4588 4589 2 
4557 4558 2 
4374 4454 2 
4555 4556 2 
3348 3349 2 
4118 4117 2 
4082 4090 2 
4064 4065 2 
4518 4403 2 
3387 3386 2 
3279 3280 2 
3095 3106 2 
4755 4754 2 
3052 3051 2 
3303 3301 2 
4352 4358 2 
4143 4139 2 
4495 4237 2 
3627 3628 2 
4007 4008 2 
2986 2985 2 
3729 3728 2 
4295 4296 2 
3533 3534 2 
4474 4472 2 
3713 3978 2 
2864 2865 2 
3423 3410 2 
3760 4028 2 
4441 4439 2 
3563 3589 2 
3382 3386 2 
3450 3452 2 
3448 3449 2 
3425 3418 2 
3535 3540 2 
3324 3328 2 
2848 2849 2 
4487 4227 2 
2982 2983 2 
4455 4452 2 
3393 3417 2 
2769 2767 2 
4221 4232 2 
3053 3050 2 
4535 4536 2 
4114 4170 2 
3743 3742 2 
3614 3616 2 
3444 3190 2 
4765 4764 2 
3234 3232 2 
4512 4435 2 
3393 3388 2 
4501 4495 2 
2841 2844 2 
3470 3473 2 
3184 3186 2 
4693 4658 2 
3471 3222 2 
3357 3356 2 
2780 2771 2 
3575 3570 2 
3697 3694 2 
3481 3480 2 
3419 3415 2 
4695 4692 2 
2800 2901 2 
4741 2972 2 
4150 4152 2 
3391 3395 2 
3243 3170 2 
3604 3609 2 
2870 2871 2 
4756 4752 2 
3787 3783 2 
2948 2947 2 
3274 3264 2 
4084 4085 2 
3073 3074 2 
3493 3491 2 
3902 3897 2 
3625 3624 2 
3256 3258 2 
3404 3401 2 
4204 4201 2 
2932 2958 2 
3009 2934 2 
2931 2915 2 
4090 4091 2 
4106 4109 2 
2969 2966 2 
3075 3078 2 
4750 4751 2 
3006 3132 2 
4149 4145 2 
3080 3082 2 
3930 3929 2 
4220 4223 2 
4001 3865 2 
3843 3845 2 
3721 3715 2 
3726 3725 2 
4249 4160 2 
3953 3950 2 
4236 4235 2 
4079 4080 2 
2897 2898 2 
3501 3500 2 
3626 3617 2 
3150 3117 2 
3035 3036 2 
4218 4219 2 
2791 2796 2 
2916 2908 2 
3079 3049 2 
4649 4652 2 
4059 4060 2 
4196 4200 2 
3644 3639 2 
3248 3017 2 
4381 4378 2 
4235 4234 2 
3794 3799 2 
3744 3743 2 
3941 3943 2 
3700 3701 2 
3869 3872 2 
4732 2962 2 
2952 2953 2 
3273 3274 2 
3724 3651 2 
4246 4243 2 
4377 4640 2 
2907 2912 2 
3746 3745 2 
4049 4048 2 
3695 3691 2 
3474 3467 2 
4669 4671 2 
4121 4123 2 
3460 3463 2 
4452 4447 2 
3738 3739 2 
4037 4038 2 
4711 2954 2 
3230 3228 2 
4386 4387 2 
4588 4590 2 
3333 3343 2 
4400 4403 2 
3848 3849 2 
4312 4310 2 
4446 4444 2 
4470 4471 2 
3597 3598 2 
4318 4319 2 
4315 4278 2 
2984 2980 2 
3514 3513 2 
4502 4500 2 
4063 4064 2 
3680 3676 2 
3341 3340 2 
4659 4660 2 
2834 2833 2 
2859 2861 2 
3446 3444 2 
2850 2862 2 
4392 4390 2 
3915 3916 2 
4240 4239 2 
4599 4573 2 
3704 3701 2 
3195 3191 2 
3489 3488 2 
4093 4105 2 
3224 3223 2 
3296 3294 2 
3531 3526 2 
3263 3257 2 
4155 4146 2 
2875 2872 2 
4731 4733 2 
3445 3447 2 
2947 2946 2 
3044 3045 2 
3522 3517 2 
3752 4023 2 
3318 3319 2 
4771 4770 2 
3160 3149 2 
3552 3573 2 
4066 4061 2 
3996 3995 2 
3807 3809 2 
2880 3118 2 
3115 3116 2 
3874 3867 2 
4335 4336 2 
3682 3677 2 
3005 3003 2 
4609 4604 2 
3349 3337 2 
4657 4648 2 
3868 3867 2 
3198 3201 2 
3962 3965 2 
3368 3365 2 
3665 3658 2 
4683 4684 2 
4047 4048 2 
4541 4540 2 
3678 3677 2 
3775 3769 2 
3367 3366 2 
3456 3457 2 
3646 3643 2 
3715 3716 2 
4212 4211 2 
4490 4492 2 
3181 3177 2 
4628 4632 2 
3831 3852 2 
3985 3983 2 
3821 3822 2 
4030 4020 2 
4555 4549 2 
2981 2987 2 
3475 3472 2 
4248 4246 2 
4214 4215 2 
4688 4685 2 
3157 3154 2 
4391 4392 2 
3399 3392 2 
4023 4024 2 
4432 4428 2 
4734 4735 2 
4286 4298 2 
3454 3451 2 
4206 4203 2 
2843 2800 2 
2829 2830 2 
3250 3511 2 
4534 4533 2 
4729 4726 2 
3579 3581 2 
3198 3197 2 
4064 4062 2 
4517 4433 2 
3875 3873 2 
4673 4665 2 
4406 4407 2 
3617 3612 2 
3546 3544 2 
4620 4634 2 
4743 4744 2 
3927 3887 2 
2785 3026 2 
4187 4185 2 
4696 4692 2 
4510 4509 2 
3064 3068 2 
3427 3426 2 
3388 3381 2 
3899 3894 2 
2819 2818 2 
4460 4456 2 
4071 4072 2 
4700 4699 2 
4326 4324 2 
4388 4394 2 
4144 4145 2 
3024 3023 2 
3720 3719 2 
2778 2779 2 
4706 4704 2 
4681 4678 2 
4000 3998 2 
3571 3572 2 
4004 3924 2 
4678 4731 2 
3208 3205 2 
3298 3297 2 
2836 2837 2 
3783 3780 2 
4176 4168 2 
3939 3938 2 
4154 4155 2 
3070 3071 2 
3940 3939 2 
4197 4198 2 
2920 2918 2 
4357 4623 2 
4004 4174 2 
4247 4245 2 
3021 3018 2 
3957 3954 2 
3240 3156 2 
3432 3426 2 
3713 3714 2 
3763 3760 2 
4361 4366 2 
4690 4694 2 
3756 3755 2 
4755 4737 2 
3919 3918 2 
4488 4484 2 
3251 3252 2 
4515 4513 2 
3592 3593 2 
3859 3942 2 
3317 3312 2 
4093 4092 2 
4069 4076 2 
3123 3120 2 
4057 4058 2 
4278 4277 2 
3174 3175 2 
3853 3855 2 
3398 3389 2 
3193 3192 2 
3765 3767 2 
2845 2852 2 
3306 3309 2 
3742 3738 2 
3932 3931 2 
4594 4595 2 
4642 4643 2 
3792 3790 2 
3993 3992 2 
3185 3184 2 
3498 3497 2 
3314 3315 2 
3267 3525 2 
4747 4745 2 
3074 3075 2 
3612 3604 2 
4507 4503 2 
2976 2977 2 
3347 3346 2 
3221 3217 2 
4330 4331 2 
3036 3042 2 
4553 4552 2 
3403 3733 2 
4684 4681 2 
2844 2842 2 
3492 3490 2 
3600 3599 2 
3319 3322 2 
3654 3634 2 
3753 3754 2 
4379 4381 2 
4307 4306 2 
3578 3583 2 
2941 2942 2 
4390 4386 2 
4473 4469 2 
4593 4592 2 
3561 3562 2 
3403 3499 2 
4219 4215 2 
3858 3922 2 
3116 3099 2 
3905 4007 2 
2993 2992 2 
3054 3057 2 
4508 4507 2 
4284 4285 2 
4514 4511 2 
3884 3885 2 
4516 4380 2 
3266 3268 2 
3873 3872 2 
2832 2804 2 
3935 3933 2 
3468 3465 2 
3565 3576 2 
4759 4758 2 
3085 3087 2 
3961 3964 2 
3186 3183 2 
3772 3777 2 
3100 3101 2 
3480 3469 2 
4104 4107 2 
3854 3856 2 
4368 4371 2 
3886 3884 2 
4168 4165 2 
4355 4354 2 
3897 3895 2 
3486 3485 2 
4698 4697 2 
4102 4103 2 
3537 3538 2 
3702 3699 2 
4053 4050 2 
4115 4097 2 
3339 3338 2 
2879 2882 2 
4393 4360 2 
4635 4636 2 
4749 4750 2 
4198 4196 2 
3637 3631 2 
3855 3856 2 
3928 3927 2 
2790 2791 2 
4442 4437 2 
4340 4349 2 
3634 3628 2 
3402 3503 2 
3694 3693 2 
3162 3160 2 
2912 2909 2 
2945 2944 2 
3890 3892 2 
3297 3291 2 
3750 3751 2 
4301 4300 2 
2792 2793 2 
3391 3390 2 
4575 4576 2 
3590 3591 2 
3092 3086 2 
3027 3028 2 
3781 3782 2 
4482 4483 2 
3476 3477 2 
4440 4441 2 
3759 3756 2 
4086 4095 2 
4759 4756 2 
3660 3652 2 
4274 4275 2 
3145 3151 2 
2823 2824 2 
3840 3841 2 
4537 4538 2 
3566 3567 2 
3765 3766 2 
4056 4055 2 
2808 2807 2 
4305 4304 2 
2912 2920 2 
4483 4484 2 
4581 4583 2 
3640 3631 2 
4447 4189 2 
3610 3618 2 
3370 3371 2 
3218 3213 2 
4169 4175 2 
4731 4728 2 
4262 4531 2 
4138 4139 2 
3499 3393 2 
3122 3123 2 
4622 4630 2 
3056 3059 2 
3519 3515 2 
2806 2803 2 
3812 3813 2 
3814 3810 2 
3499 3500 2 
4255 4254 2 
3433 3427 2 
4389 4388 2 
2893 2888 2 
3871 3874 2 
3987 3985 2 
3259 3255 2 
4236 4228 2 
4706 2944 2 
3071 3066 2 
3229 3230 2 
4006 4005 2 
2925 2923 2 
4207 4208 2 
4172 4167 2 
3047 3046 2 
2970 2973 2 
4268 4270 2 
3002 3000 2 
3013 2935 2 
3246 3247 2 
3376 3354 2 
4042 4035 2 
3068 3069 2 
3244 3243 2 
4667 4675 2 
3487 3485 2 
3467 3215 2 
4742 4741 2 
3549 3548 2 
4342 4350 2 
3400 3391 2 
3737 3736 2 
3278 3300 2 
3360 3361 2 
3526 3527 2 
3334 3344 2 
4437 4401 2 
2961 2963 2 
4708 4706 2 
3420 3387 2 
3951 3697 2 
3804 3805 2 
3926 3920 2 
3903 3896 2 
2926 2924 2 
3114 3115 2 
3942 3941 2 
3745 3740 2 
3883 3877 2 
4024 4025 2 
4315 4313 2 
3065 3059 2 
2776 2775 2 
4039 4043 2 
3377 3373 2 
2921 2910 2 
3204 3202 2 
3734 3665 2 
4130 4127 2 
2891 2889 2 
3449 3452 2 
3333 3335 2 
2991 2992 2 
4761 4759 2 
4089 4082 2 
4689 4687 2 
3743 4018 2 
3529 3530 2 
3788 3789 2 
2968 2969 2 
3557 3558 2 
3835 3834 2 
3774 3775 2 
3385 3382 2 
4308 4307 2 
3800 3801 2 
4648 4650 2 
3046 3044 2 
4540 4544 2 
4033 4029 2 
3595 3597 2 
3955 3956 2 
4498 4499 2 
3494 3383 2 
3863 3866 2 
3316 3317 2 
3305 3556 2 
3825 3834 2 
3359 3351 2 
3009 3168 2 
3371 3372 2 
4417 4474 2 
2950 2946 2 
4213 4210 2 
3421 3420 2 
3556 3557 2 
4704 4698 2 
3664 3660 2 
4542 4543 2 
3575 3576 2 
3013 3012 2 
2996 2995 2 
2817 2820 2 
4237 4233 2 
4488 4489 2 
2979 2978 2 
4598 4600 2 
4123 4126 2 
3736 3732 2 
4260 4530 2 
2847 2853 2 
3464 3465 2 
4134 4137 2 
4714 4711 2 
3035 3043 2 
2855 2858 2 
3586 3673 2 
4409 4411 2 
2782 2783 2 
3951 3952 2 
3545 3621 2 
3270 3276 2 
4193 4190 2 
3806 3816 2 
4003 4002 2 
3440 3438 2 
4682 4683 2 
3019 3020 2 
3227 3222 2 
3374 3373 2 
4702 4701 2 
3191 3193 2 
3271 3528 2 
3098 3097 2 
4151 4147 2 
4720 4717 2 
3430 3431 2 
3142 3165 2 
3971 4256 2 
4328 4323 2 
3917 3963 2 
4766 4765 2 
3344 3345 2 
3010 2919 2 
4712 4710 2 
4043 4044 2 
3302 3303 2 
3981 3975 2 
4398 4406 2 
3414 3397 2 
4080 4083 2 
3457 3200 2 
3509 3506 2 
3648 3645 2 
3236 3237 2 
4419 4418 2 
3279 3289 2 
3655 3653 2 
3574 3546 2 
3157 3158 2 
3895 3888 2 
3273 3274 2 
4251 4250 2 
4647 4646 2 
4546 4547 2 
3846 3842 2 
3830 3838 2 
4476 4473 2 
3945 3946 2 
4449 4448 2 
4134 4136 2 
3312 3321 2 
4551 4562 2 
4116 4113 2 
3213 3214 2 
3562 3560 2 
4604 4602 2 
2860 2884 2 
2904 2896 2 
3687 3675 2 
3512 3517 2 
4265 4268 2 
3785 3784 2 
4034 4040 2 
3679 3678 2 
3032 3027 2 
2789 2790 2 
3921 3925 2 
3837 3793 2 
2981 3245 2 
3461 3462 2 
3635 3638 2 
4207 4206 2 
4054 4053 2 
4618 4620 2 
4066 4067 2 
4119 4121 2 
4373 4430 2 
4479 4483 2 
3492 3423 2 
3796 3798 2 
4511 4506 2 
3479 3480 2 
4411 4415 2 
4574 4570 2 
3672 3670 2 
3048 3047 2 
3268 3265 2 
3227 3228 2 
3661 3666 2 
4493 4487 2 
3507 3508 2 
3275 3269 2 
4285 4282 2 
3476 3475 2 
3819 3828 2 
3176 3177 2 
3821 3824 2 
3993 3991 2 
4339 4314 2 
3998 3999 2 
3538 3539 2 
3305 3304 2 
4021 4022 2 
3613 3614 2 
3667 3671 2 
3443 3446 2 
3986 3979 2 
3971 3977 2 
3239 3238 2 
4090 4092 2 
3602 3594 2 
4632 4635 2 
3172 3133 2 
3397 3396 2 
4490 4488 2 
3039 3034 2 
4365 4364 2 
3727 3649 2 
4752 4751 2 
3953 3954 2 
4325 4326 2 
3230 3231 2 
3152 3148 2 
3815 3817 2 
4068 4069 2 
3784 3780 2 
3166 3160 2 
3778 3544 2 
4311 4312 2 
2887 2884 2 
3850 3851 2 
2951 2949 2 
3714 3712 2 
3287 3286 2 
3633 3642 2 
3989 3988 2 
3707 3708 2 
3758 3757 2 
4158 4149 2 
4319 4321 2 
3130 3131 2 
4578 4580 2 
3008 3134 2 
4746 4747 2 
3010 3164 2 
4332 4333 2 
4300 4299 2 
3281 3282 2 
4749 2988 2 
3316 3355 2 
2907 2906 2 
4195 4192 2 
2968 2965 2 
3561 3560 2 
3223 3219 2 
3923 3886 2 
2857 2869 2 
4177 4161 2 
4289 4290 2 
4068 4070 2 
4654 4619 2 
3985 3984 2 
2937 2902 2 
3676 3674 2 
4395 4397 2 
4412 4393 2 
3764 3770 2 
3142 3136 2 
3998 3997 2 
3536 3537 2 
4048 4046 2 
3969 3710 2 
3285 3286 2 
3533 3531 2 
3095 3109 2 
3813 3781 2 
3061 3063 2 
2940 2939 2 
3738 4011 2 
2965 2966 2 
3015 3013 2 
4407 4396 2 
4651 4645 2 
2956 2955 2 
4100 4110 2 
4757 4755 2 
4244 4241 2 
3028 3033 2 
4562 4563 2 
3015 3014 2 
4038 4039 2 
3235 3158 2 
4434 4429 2 
3214 3210 2 
4036 4056 2 
3761 3762 2 
3314 3313 2 
3504 3505 2 
3717 3718 2 
3866 3869 2 
4402 4376 2 
3411 3412 2 
4007 3898 2 
3803 3798 2 
3484 3483 2 
4733 4730 2 
3063 3067 2 
4242 4243 2 
4380 4385 2 
4558 4559 2 
4129 4122 2 
3063 3062 2 
3059 3047 2 
4094 4097 2 
3762 3768 2 
3310 3312 2 
2826 2827 2 
3378 3380 2 
3782 3822 2 
3723 3722 2 
4177 4171 2 
4522 4436 2 
3826 3825 2 
4166 4152 2 
4068 4079 2 
2895 2892 2 
2780 2781 2 
4049 4052 2 
3934 3939 2 
4262 4261 2 
4653 4655 2 
3102 3111 2 
4648 4642 2 
4298 4299 2 
4431 4426 2 
4125 4124 2 
3105 3108 2 
3140 3145 2 
2903 2909 2 
4341 4344 2 
4705 4709 2 
3167 3162 2 
3134 3135 2 
3422 3424 2 
3796 3797 2 
2847 2846 2 
3888 3861 2 
4599 4601 2 
4322 4313 2 
2974 2975 2 
4572 4571 2 
4202 4206 2 
3656 3654 2 
3925 3924 2 
4396 4393 2 
2831 2829 2 
3641 3630 2 
4332 4334 2 
3972 3973 2 
3424 3417 2 
3716 3714 2 
2970 2974 2 
3020 3022 2 
4170 4209 2 
4516 4399 2 
4580 4585 2 
3320 3332 2 
3656 3653 2 
4223 4224 2 
4747 4742 2 
4218 4214 2 
4465 4467 2 
3459 3461 2 
3573 3574 2 
3318 3342 2 
4194 4193 2 
3817 3818 2 
3675 3674 2 
3349 3434 2 
4292 4293 2 
4167 4165 2 
3915 3910 2 
3944 3945 2 
3410 3406 2 
2840 2847 2 
4466 4469 2 
4344 4346 2 
4077 4074 2 
3216 3214 2 
3228 3224 2 
3909 3860 2 
3894 3881 2 
3856 3857 2 
3373 3375 2 
4517 4693 2 
4619 4621 2 
4422 4416 2 
4577 4569 2 
3966 3967 2 
3684 3683 2 
4364 4361 2 
3843 3844 2 
3588 3596 2 
4182 4183 2 
4023 4024 2 
4548 4554 2 
3958 3959 2 
4427 4413 2 
3820 3827 2 
3057 3058 2 
3792 3764 2 
3146 3141 2 
3423 3418 2 
2863 2867 2 
3862 4119 2 
4456 4457 2 
3601 3603 2 
3881 3876 2 
3322 3325 2 
3916 3917 2 
4526 4257 2 
4220 4224 2 
3234 3229 2 
4205 4199 2 
4131 4135 2 
3189 3188 2 
3462 3463 2 
4768 4767 2 
2795 2787 2 
2778 2779 2 
2774 2777 2 
3261 3262 2 
3467 3466 2 
3607 3606 2 
3580 3584 2 
4608 4616 2 
4271 4267 2 
4369 4367 2 
4027 4026 2 
4109 4111 2 
3816 3811 2 
3311 3323 2 
4614 4631 2 
3986 3982 2 
4550 4547 2 
4429 4427 2 
4445 4450 2 
3620 3608 2 
3946 3688 2 
2794 2795 2 
2878 2879 2 
3577 3578 2 
3801 3799 2 
3418 3413 2 
3441 3440 2 
4293 4294 2 
3827 3835 2 
3816 3815 2 
3970 3968 2 
3559 3568 2 
2814 2815 2 
4384 4383 2 
3442 3443 2 
3719 3711 2 
3503 3502 2 
3735 3663 2 
4662 4663 2 
3199 3203 2 
3513 3532 2 
4615 4617 2 
3379 3352 2 
3655 3652 2 
2958 2959 2 
3069 3070 2 
3356 3355 2 
4013 4014 2 
4531 4532 2 
3618 3619 2 
3918 3902 2 
4096 4087 2 
3323 3326 2 
4518 4659 2 
3554 3547 2 
2783 2784 2 
4293 4291 2 
3901 3897 2 
2903 2877 2 
3293 3292 2 
3447 3194 2 
4611 4613 2 
4525 4524 2 
3975 3976 2 
3353 3363 2 
4087 4086 2 
4435 4422 2 
3029 3032 2 
3698 3699 2 
2819 2823 2 
3430 3428 2 
4111 4112 2 
4597 4568 2 
2994 2990 2 
3081 3083 2 
2838 2841 2 
2991 2989 2 
4766 4761 2 
3630 3629 2 
3249 3248 2 
4729 4727 2 
4600 4596 2 
4015 4051 2 
4458 4201 2 
3004 2999 2 
4718 4716 2 
3748 3749 2 
2839 2836 2 
4125 4132 2 
4185 4184 2 
4381 4382 2 
4288 4287 2 
4290 4283 2 
4705 4703 2 
4343 4348 2 
4462 4461 2 
4017 4012 2 
3208 3206 2 
4681 4734 2 
4607 4606 2 
3900 3906 2 
4523 4434 2 
4491 4231 2 
2788 2809 2 
3572 3573 2 
4474 4476 2 
4374 4356 2 
3030 3031 2 
2930 2914 2 
4613 4618 2 
4304 4303 2 
4018 4017 2 
2929 2928 2 
4377 4357 2 
2890 2891 2 
4303 4302 2 
3058 3056 2 
4586 4587 2 
2832 2801 2 
4453 4455 2 
3242 3142 2 
4001 4140 2 
4644 4645 2 
2845 2852 2 
4656 4651 2 
4162 4163 2 
3795 3800 2 
4723 4691 2 
2765 2766 2 
2858 2860 2 
3839 3840 2 
4253 4252 2 
3570 3569 2 
2872 2873 2 
2854 2943 2 
3126 3130 2 
2933 2899 2 
2770 2772 2 
4677 4668 2 
4277 4279 2 
4519 4694 2 
4461 4459 2 
4567 4566 2 
4136 4131 2 
4030 4034 2 
4652 4653 2 
4496 4492 2 
4464 4467 2 
4611 4612 2 
2894 2856 2 
4451 4449 2 
4163 4164 2 
4639 4637 2 
2881 2879 2 
2873 2932 2 
2911 2892 2 
3498 3416 2 
4517 4516 2 
3771 3772 2 
4157 4156 2 
4133 4137 2 
4073 4075 2 
2815 2816 2 
4638 4617 2 
2884 2883 2 
3409 3408 2 
3749 3750 2 
4229 4230 2 
2910 2905 2 
4627 4629 2 
4713 4715 2 
3585 3584 2 
4445 4443 2 
2824 2822 2 
3511 3510 2 
4525 4523 2 
3203 3196 2 
4624 4626 2 
3155 3153 2 
4031 4032 2 
4408 4402 2 
4009 4008 2 
3072 3084 2 
3121 3122 2 
3619 3624 2 
4430 4463 2 
2813 2811 2 
4538 4539 2 
3001 2998 2 
3836 3823 2 
4501 4497 2 
3129 3128 2 
3244 3169 2 
3361 3364 2 
3240 3239 2 
4677 4672 2 
3889 3891 2 
4309 4308 2 
4299 4297 2 
3491 3490 2 
4725 2962 2 
4434 4436 2 
3851 3839 2 
4486 4222 2 
3864 4120 2 
4238 4237 2 
3613 3616 2 
3883 3893 2 
3995 3994 2 
3760 3759 2 
3959 3957 2 
4563 4561 2 
4329 4331 2 
3973 3975 2 
3038 3037 2 
4261 4260 2 
3548 3543 2 
4276 4266 2 
3438 3436 2 
4016 4013 2 
2927 2971 2 
3644 3634 2 
3227 3475 2 
4533 2768 2 
4107 4108 2 
3985 3963 2 
4505 4423 2 
4661 4656 2 
3922 3949 2 
2900 2897 2 
2950 2954 2 
3770 3786 2 
3153 3207 2 
3362 3360 2 
3878 3882 2 
3668 3669 2 
3004 3003 2 
3896 3895 2 
3802 3803 2 
3914 3908 2 
3056 3050 2 
4353 4352 2 
3737 3735 2 
4326 4327 2 
4605 4603 2 
4316 4317 2 
4422 4421 2 
4527 4528 2 
3976 3969 2 
3730 3731 2 
4455 4448 2 
2981 3014 2 
4346 4345 2 
3847 3850 2 
3351 3342 2 
4186 4179 2 
4509 4508 2 
3790 3779 2 
3093 3094 2 
3876 3880 2 
4130 4138 2 
3912 3909 2 
3747 3741 2 
3343 3345 2 
4520 4690 2 
3877 3871 2 
3327 3329 2 
3144 3147 2 
4544 4545 2 
3280 3284 2 
3616 3615 2 
4585 4584 2 
4582 4591 2 
2798 2797 2 
4173 4140 2 
2996 2997 2 
2862 2863 2 
4178 4171 2 
4428 4426 2 
3834 3833 2 
3143 3138 2 
4610 4612 2 
3163 3161 2 
4748 4745 2 
3980 3981 2 
4467 4468 2 
3496 3495 2 
3125 3124 2 
2935 2936 2 
3948 3947 2 
3438 3437 2 
2766 2767 2 
3086 3084 2 
3686 3685 2 
4623 4625 2 
4680 4679 2 
2876 2875 2 
4142 4148 2 
4647 4643 2 
4591 4594 2 
4227 4222 2 
3516 3518 2 
3552 3553 2 
3119 3122 2 
2811 2802 2 
2919 3242 2 
3328 3326 2 
4287 4292 2 
3550 3547 2 
3659 3695 2 
4410 4407 2 
4763 4762 2 
3521 3522 2 
4168 4166 2 
2810 2806 2 
3904 4010 2 
3185 3187 2 
3283 3277 2 
3942 3944 2 
3288 3286 2 
3481 3479 2 
4286 4287 2 
4674 4664 2 
3473 3474 2 
3622 3621 2 
3807 3808 2 
3169 3170 2 
3031 3025 2 
3099 3178 2 
3630 3636 2 
3551 3555 2 
3084 3085 2 
2959 2961 2 
4045 4046 2 
3483 3481 2 
4672 4662 2 
4710 4707 2 
4180 4141 2 
3996 3990 2 
2 2764 2 
3 2765 2 
4 2766 2 
5 2767 2 
7 2768 2 
8 2769 2 
10 2770 2 
11 2771 2 
13 2772 2 
14 2773 2 
15 2774 2 
18 2775 2 
19 2776 2 
20 2777 2 
21 2778 2 
22 2779 2 
23 2780 2 
24 2781 2 
25 2782 2 
26 2783 2 
27 2784 2 
32 2785 2 
40 2786 2 
42 2787 2 
43 2788 2 
44 2789 2 
45 2790 2 
46 2791 2 
47 2792 2 
48 2793 2 
49 2794 2 
50 2795 2 
51 2796 2 
59 2797 2 
60 2798 2 
61 2799 2 
62 2800 2 
63 2801 2 
64 2802 2 
65 2803 2 
66 2804 2 
67 2805 2 
68 2806 2 
69 2807 2 
70 2808 2 
72 2809 2 
75 2810 2 
78 2811 2 
79 2812 2 
80 2813 2 
81 2814 2 
82 2815 2 
83 2816 2 
84 2817 2 
85 2818 2 
86 2819 2 
87 2820 2 
88 2821 2 
90 2822 2 
91 2823 2 
92 2824 2 
96 2825 2 
98 2826 2 
100 2827 2 
101 2828 2 
104 2829 2 
105 2830 2 
106 2831 2 
108 2832 2 
110 2833 2 
111 2834 2 
112 2835 2 
113 2836 2 
114 2837 2 
115 2838 2 
116 2839 2 
117 2840 2 
118 2841 2 
119 2842 2 
120 2843 2 
121 2844 2 
122 2845 2 
123 2846 2 
124 2847 2 
126 2848 2 
128 2849 2 
130 2850 2 
132 2851 2 
133 2852 2 
134 2853 2 
135 2854 2 
136 2855 2 
139 2856 2 
140 2857 2 
143 2858 2 
144 2859 2 
145 2860 2 
146 2861 2 
148 2862 2 
149 2863 2 
150 2864 2 
151 2865 2 
152 2866 2 
153 2867 2 
154 2868 2 
155 2869 2 
156 2870 2 
157 2871 2 
158 2872 2 
159 2873 2 
160 2874 2 
161 2875 2 
162 2876 2 
163 2877 2 
164 2878 2 
165 2879 2 
166 2880 2 
168 2881 2 
169 2882 2 
170 2883 2 
171 2884 2 
173 2885 2 
174 2886 2 
175 2887 2 
176 2888 2 
179 2889 2 
180 2890 2 
182 2891 2 
183 2892 2 
184 2893 2 
187 2894 2 
188 2895 2 
190 2896 2 
191 2897 2 
192 2898 2 
193 2899 2 
194 2900 2 
195 2901 2 
196 2902 2 
197 2903 2 
202 2904 2 
204 2905 2 
205 2906 2 
206 2907 2 
207 2908 2 
209 2909 2 
210 2910 2 
211 2911 2 
212 2912 2 
213 2913 2 
214 2914 2 
215 2915 2 
216 2916 2 
217 2917 2 
218 2918 2 
220 2919 2 
221 2920 2 
222 2921 2 
223 2922 2 
224 2923 2 
226 2924 2 
227 2925 2 
228 2926 2 
232 2927 2 
233 2928 2 
234 2929 2 
235 2930 2 
239 2931 2 
240 2932 2 
243 2933 2 
245 2934 2 
246 2935 2 
248 2936 2 
250 2937 2 
251 2938 2 
252 2939 2 
254 2940 2 
257 2941 2 
258 2942 2 
261 2943 2 
262 2944 2 
264 2945 2 
265 2946 2 
266 2947 2 
267 2948 2 
270 2949 2 
271 2950 2 
272 2951 2 
275 2952 2 
276 2953 2 
277 2954 2 
283 2955 2 
284 2956 2 
286 2957 2 
287 2958 2 
288 2959 2 
289 2960 2 
290 2961 2 
292 2962 2 
293 2963 2 
295 2964 2 
298 2965 2 
299 2966 2 
300 2967 2 
301 2968 2 
303 2969 2 
306 2970 2 
307 2971 2 
308 2972 2 
309 2973 2 
310 2974 2 
311 2975 2 
313 2976 2 
314 2977 2 
315 2978 2 
316 2979 2 
319 2980 2 
320 2981 2 
321 2982 2 
322 2983 2 
323 2984 2 
325 2985 2 
327 2986 2 
328 2987 2 
329 2988 2 
330 2989 2 
331 2990 2 
332 2991 2 
333 2992 2 
334 2993 2 
338 2994 2 
339 2995 2 
340 2996 2 
341 2997 2 
344 2998 2 
345 2999 2 
346 3000 2 
347 3001 2 
348 3002 2 
350 3003 2 
351 3004 2 
352 3005 2 
357 3006 2 
358 3007 2 
359 3008 2 
361 3009 2 
362 3010 2 
363 3011 2 
364 3012 2 
365 3013 2 
366 3014 2 
367 3015 2 
369 3016 2 
372 3017 2 
373 3018 2 
377 3019 2 
378 3020 2 
379 3021 2 
382 3022 2 
383 3023 2 
388 3024 2 
389 3025 2 
392 3026 2 
393 3027 2 
394 3028 2 
395 3029 2 
396 3030 2 
397 3031 2 
398 3032 2 
399 3033 2 
400 3034 2 
402 3035 2 
403 3036 2 
404 3037 2 
405 3038 2 
408 3039 2 
412 3040 2 
413 3041 2 
415 3042 2 
418 3043 2 
419 3044 2 
420 3045 2 
421 3046 2 
422 3047 2 
423 3048 2 
424 3049 2 
426 3050 2 
427 3051 2 
428 3052 2 
429 3053 2 
430 3054 2 
432 3055 2 
433 3056 2 
434 3057 2 
435 3058 2 
436 3059 2 
437 3060 2 
439 3061 2 
440 3062 2 
441 3063 2 
442 3064 2 
444 3065 2 
445 3066 2 
446 3067 2 
447 3068 2 
448 3069 2 
449 3070 2 
450 3071 2 
452 3072 2 
454 3073 2 
456 3074 2 
458 3075 2 
460 3076 2 
461 3077 2 
462 3078 2 
464 3079 2 
465 3080 2 
466 3081 2 
467 3082 2 
468 3083 2 
469 3084 2 
470 3085 2 
472 3086 2 
473 3087 2 
474 3088 2 
476 3089 2 
477 3090 2 
478 3091 2 
481 3092 2 
483 3093 2 
484 3094 2 
486 3095 2 
487 3096 2 
489 3097 2 
490 3098 2 
491 3099 2 
493 3100 2 
494 3101 2 
496 3102 2 
497 3103 2 
501 3104 2 
502 3105 2 
503 3106 2 
504 3107 2 
505 3108 2 
507 3109 2 
508 3110 2 
509 3111 2 
511 3112 2 
512 3113 2 
513 3114 2 
514 3115 2 
515 3116 2 
517 3117 2 
520 3118 2 
521 3119 2 
523 3120 2 
525 3121 2 
526 3122 2 
527 3123 2 
528 3124 2 
529 3125 2 
534 3126 2 
535 3127 2 
539 3128 2 
541 3129 2 
543 3130 2 
544 3131 2 
545 3132 2 
548 3133 2 
550 3134 2 
551 3135 2 
554 3136 2 
555 3137 2 
556 3138 2 
557 3139 2 
558 3140 2 
559 3141 2 
560 3142 2 
562 3143 2 
563 3144 2 
564 3145 2 
565 3146 2 
566 3147 2 
567 3148 2 
568 3149 2 
570 3150 2 
571 3151 2 
572 3152 2 
574 3153 2 
575 3154 2 
577 3155 2 
578 3156 2 
580 3157 2 
581 3158 2 
582 3159 2 
583 3160 2 
585 3161 2 
586 3162 2 
587 3163 2 
588 3164 2 
589 3165 2 
591 3166 2 
592 3167 2 
595 3168 2 
596 3169 2 
598 3170 2 
599 3171 2 
602 3172 2 
603 3173 2 
605 3174 2 
606 3175 2 
609 3176 2 
610 3177 2 
611 3178 2 
612 3179 2 
613 3180 2 
614 3181 2 
615 3182 2 
616 3183 2 
622 3184 2 
623 3185 2 
624 3186 2 
625 3187 2 
627 3188 2 
628 3189 2 
631 3190 2 
632 3191 2 
633 3192 2 
634 3193 2 
636 3194 2 
637 3195 2 
638 3196 2 
639 3197 2 
640 3198 2 
641 3199 2 
642 3200 2 
643 3201 2 
644 3202 2 
645 3203 2 
647 3204 2 
649 3205 2 
650 3206 2 
651 3207 2 
653 3208 2 
656 3209 2 
658 3210 2 
660 3211 2 
661 3212 2 
663 3213 2 
664 3214 2 
665 3215 2 
666 3216 2 
667 3217 2 
668 3218 2 
669 3219 2 
670 3220 2 
671 3221 2 
672 3222 2 
673 3223 2 
674 3224 2 
675 3225 2 
676 3226 2 
677 3227 2 
678 3228 2 
679 3229 2 
680 3230 2 
681 3231 2 
682 3232 2 
684 3233 2 
686 3234 2 
689 3235 2 
693 3236 2 
694 3237 2 
695 3238 2 
696 3239 2 
697 3240 2 
704 3241 2 
705 3242 2 
706 3243 2 
707 3244 2 
708 3245 2 
714 3246 2 
715 3247 2 
716 3248 2 
717 3249 2 
718 3250 2 
719 3251 2 
722 3252 2 
723 3253 2 
724 3254 2 
727 3255 2 
728 3256 2 
729 3257 2 
730 3258 2 
731 3259 2 
732 3260 2 
733 3261 2 
734 3262 2 
735 3263 2 
736 3264 2 
737 3265 2 
738 3266 2 
739 3267 2 
740 3268 2 
742 3269 2 
743 3270 2 
744 3271 2 
745 3272 2 
747 3273 2 
748 3274 2 
749 3275 2 
750 3276 2 
751 3277 2 
752 3278 2 
754 3279 2 
755 3280 2 
756 3281 2 
757 3282 2 
758 3283 2 
760 3284 2 
761 3285 2 
762 3286 2 
764 3287 2 
765 3288 2 
766 3289 2 
768 3290 2 
769 3291 2 
770 3292 2 
771 3293 2 
772 3294 2 
774 3295 2 
775 3296 2 
776 3297 2 
777 3298 2 
778 3299 2 
779 3300 2 
782 3301 2 
783 3302 2 
784 3303 2 
787 3304 2 
788 3305 2 
789 3306 2 
791 3307 2 
792 3308 2 
793 3309 2 
794 3310 2 
795 3311 2 
796 3312 2 
797 3313 2 
798 3314 2 
799 3315 2 
800 3316 2 
801 3317 2 
802 3318 2 
803 3319 2 
804 3320 2 
805 3321 2 
806 3322 2 
808 3323 2 
809 3324 2 
810 3325 2 
811 3326 2 
812 3327 2 
813 3328 2 
814 3329 2 
816 3330 2 
817 3331 2 
818 3332 2 
821 3333 2 
823 3334 2 
824 3335 2 
826 3336 2 
827 3337 2 
828 3338 2 
829 3339 2 
830 3340 2 
831 3341 2 
832 3342 2 
833 3343 2 
834 3344 2 
835 3345 2 
836 3346 2 
837 3347 2 
839 3348 2 
842 3349 2 
844 3350 2 
845 3351 2 
846 3352 2 
847 3353 2 
848 3354 2 
849 3355 2 
853 3356 2 
854 3357 2 
856 3358 2 
858 3359 2 
859 3360 2 
860 3361 2 
861 3362 2 
862 3363 2 
863 3364 2 
872 3365 2 
873 3366 2 
874 3367 2 
875 3368 2 
879 3369 2 
880 3370 2 
881 3371 2 
882 3372 2 
883 3373 2 
884 3374 2 
888 3375 2 
890 3376 2 
891 3377 2 
892 3378 2 
894 3379 2 
896 3380 2 
897 3381 2 
899 3382 2 
900 3383 2 
904 3384 2 
905 3385 2 
906 3386 2 
907 3387 2 
908 3388 2 
909 3389 2 
911 3390 2 
912 3391 2 
913 3392 2 
914 3393 2 
915 3394 2 
918 3395 2 
919 3396 2 
920 3397 2 
921 3398 2 
922 3399 2 
923 3400 2 
924 3401 2 
925 3402 2 
926 3403 2 
927 3404 2 
928 3405 2 
929 3406 2 
931 3407 2 
932 3408 2 
934 3409 2 
935 3410 2 
937 3411 2 
938 3412 2 
939 3413 2 
941 3414 2 
942 3415 2 
944 3416 2 
945 3417 2 
947 3418 2 
948 3419 2 
950 3420 2 
951 3421 2 
952 3422 2 
953 3423 2 
954 3424 2 
955 3425 2 
956 3426 2 
957 3427 2 
959 3428 2 
960 3429 2 
961 3430 2 
962 3431 2 
964 3432 2 
966 3433 2 
967 3434 2 
969 3435 2 
971 3436 2 
973 3437 2 
974 3438 2 
975 3439 2 
976 3440 2 
977 3441 2 
980 3442 2 
981 3443 2 
982 3444 2 
983 3445 2 
984 3446 2 
985 3447 2 
986 3448 2 
987 3449 2 
988 3450 2 
989 3451 2 
990 3452 2 
992 3453 2 
995 3454 2 
996 3455 2 
997 3456 2 
999 3457 2 
1001 3458 2 
1002 3459 2 
1003 3460 2 
1005 3461 2 
1006 3462 2 
1007 3463 2 
1008 3464 2 
1009 3465 2 
1010 3466 2 
1011 3467 2 
1013 3468 2 
1015 3469 2 
1016 3470 2 
1017 3471 2 
1018 3472 2 
1019 3473 2 
1020 3474 2 
1022 3475 2 
1024 3476 2 
1025 3477 2 
1026 3478 2 
1027 3479 2 
1028 3480 2 
1029 3481 2 
1030 3482 2 
1031 3483 2 
1032 3484 2 
1034 3485 2 
1035 3486 2 
1038 3487 2 
1039 3488 2 
1040 3489 2 
1042 3490 2 
1043 3491 2 
1044 3492 2 
1047 3493 2 
1049 3494 2 
1050 3495 2 
1051 3496 2 
1053 3497 2 
1054 3498 2 
1055 3499 2 
1056 3500 2 
1057 3501 2 
1058 3502 2 
1059 3503 2 
1060 3504 2 
1061 3505 2 
1062 3506 2 
1063 3507 2 
1064 3508 2 
1065 3509 2 
1066 3510 2 
1067 3511 2 
1069 3512 2 
1070 3513 2 
1071 3514 2 
1072 3515 2 
1073 3516 2 
1074 3517 2 
1075 3518 2 
1076 3519 2 
1077 3520 2 
1078 3521 2 
1079 3522 2 
1080 3523 2 
1081 3524 2 
1082 3525 2 
1084 3526 2 
1085 3527 2 
1086 3528 2 
1087 3529 2 
1088 3530 2 
1089 3531 2 
1091 3532 2 
1093 3533 2 
1094 3534 2 
1095 3535 2 
1096 3536 2 
1097 3537 2 
1098 3538 2 
1099 3539 2 
1100 3540 2 
1101 3541 2 
1102 3542 2 
1109 3543 2 
1110 3544 2 
1111 3545 2 
1112 3546 2 
1117 3547 2 
1118 3548 2 
1119 3549 2 
1120 3550 2 
1121 3551 2 
1122 3552 2 
1123 3553 2 
1124 3554 2 
1125 3555 2 
1129 3556 2 
1130 3557 2 
1131 3558 2 
1135 3559 2 
1137 3560 2 
1138 3561 2 
1139 3562 2 
1140 3563 2 
1143 3564 2 
1144 3565 2 
1145 3566 2 
1146 3567 2 
1148 3568 2 
1149 3569 2 
1150 3570 2 
1151 3571 2 
1152 3572 2 
1154 3573 2 
1155 3574 2 
1156 3575 2 
1158 3576 2 
1160 3577 2 
1161 3578 2 
1164 3579 2 
1169 3580 2 
1171 3581 2 
1172 3582 2 
1173 3583 2 
1180 3584 2 
1181 3585 2 
1182 3586 2 
1184 3587 2 
1186 3588 2 
1188 3589 2 
1189 3590 2 
1191 3591 2 
1194 3592 2 
1195 3593 2 
1196 3594 2 
1199 3595 2 
1201 3596 2 
1202 3597 2 
1203 3598 2 
1207 3599 2 
1208 3600 2 
1212 3601 2 
1213 3602 2 
1217 3603 2 
1219 3604 2 
1220 3605 2 
1221 3606 2 
1222 3607 2 
1223 3608 2 
1224 3609 2 
1225 3610 2 
1226 3611 2 
1227 3612 2 
1228 3613 2 
1229 3614 2 
1230 3615 2 
1232 3616 2 
1233 3617 2 
1234 3618 2 
1235 3619 2 
1236 3620 2 
1238 3621 2 
1239 3622 2 
1242 3623 2 
1243 3624 2 
1244 3625 2 
1245 3626 2 
1246 3627 2 
1247 3628 2 
1248 3629 2 
1249 3630 2 
1250 3631 2 
1251 3632 2 
1252 3633 2 
1253 3634 2 
1254 3635 2 
1255 3636 2 
1256 3637 2 
1257 3638 2 
1258 3639 2 
1259 3640 2 
1260 3641 2 
1261 3642 2 
1262 3643 2 
1263 3644 2 
1265 3645 2 
1266 3646 2 
1267 3647 2 
1268 3648 2 
1269 3649 2 
1270 3650 2 
1272 3651 2 
1274 3652 2 
1275 3653 2 
1276 3654 2 
1277 3655 2 
1278 3656 2 
1279 3657 2 
1280 3658 2 
1281 3659 2 
1282 3660 2 
1283 3661 2 
1286 3662 2 
1287 3663 2 
1288 3664 2 
1289 3665 2 
1290 3666 2 
1292 3667 2 
1296 3668 2 
1297 3669 2 
1298 3670 2 
1299 3671 2 
1300 3672 2 
1302 3673 2 
1303 3674 2 
1304 3675 2 
1305 3676 2 
1306 3677 2 
1307 3678 2 
1308 3679 2 
1309 3680 2 
1310 3681 2 
1312 3682 2 
1313 3683 2 
1314 3684 2 
1315 3685 2 
1317 3686 2 
1318 3687 2 
1319 3688 2 
1321 3689 2 
1322 3690 2 
1323 3691 2 
1325 3692 2 
1326 3693 2 
1327 3694 2 
1328 3695 2 
1329 3696 2 
1330 3697 2 
1334 3698 2 
1335 3699 2 
1336 3700 2 
1337 3701 2 
1338 3702 2 
1339 3703 2 
1340 3704 2 
1342 3705 2 
1343 3706 2 
1345 3707 2 
1347 3708 2 
1348 3709 2 
1356 3710 2 
1361 3711 2 
1365 3712 2 
1368 3713 2 
1369 3714 2 
1370 3715 2 
1371 3716 2 
1373 3717 2 
1374 3718 2 
1375 3719 2 
1376 3720 2 
1377 3721 2 
1378 3722 2 
1379 3723 2 
1380 3724 2 
1383 3725 2 
1386 3726 2 
1388 3727 2 
1389 3728 2 
1390 3729 2 
1392 3730 2 
1393 3731 2 
1395 3732 2 
1396 3733 2 
1397 3734 2 
1398 3735 2 
1399 3736 2 
1400 3737 2 
1404 3738 2 
1405 3739 2 
1406 3740 2 
1408 3741 2 
1409 3742 2 
1410 3743 2 
1411 3744 2 
1412 3745 2 
1413 3746 2 
1414 3747 2 
1415 3748 2 
1420 3749 2 
1421 3750 2 
1422 3751 2 
1423 3752 2 
1424 3753 2 
1425 3754 2 
1427 3755 2 
1428 3756 2 
1429 3757 2 
1430 3758 2 
1431 3759 2 
1432 3760 2 
1433 3761 2 
1434 3762 2 
1435 3763 2 
1436 3764 2 
1437 3765 2 
1438 3766 2 
1440 3767 2 
1441 3768 2 
1442 3769 2 
1443 3770 2 
1444 3771 2 
1445 3772 2 
1447 3773 2 
1448 3774 2 
1449 3775 2 
1450 3776 2 
1457 3777 2 
1461 3778 2 
1462 3779 2 
1463 3780 2 
1464 3781 2 
1465 3782 2 
1466 3783 2 
1467 3784 2 
1468 3785 2 
1470 3786 2 
1473 3787 2 
1474 3788 2 
1475 3789 2 
1476 3790 2 
1477 3791 2 
1478 3792 2 
1479 3793 2 
1483 3794 2 
1484 3795 2 
1485 3796 2 
1486 3797 2 
1487 3798 2 
1488 3799 2 
1489 3800 2 
1490 3801 2 
1491 3802 2 
1492 3803 2 
1493 3804 2 
1494 3805 2 
1495 3806 2 
1496 3807 2 
1497 3808 2 
1498 3809 2 
1501 3810 2 
1504 3811 2 
1505 3812 2 
1506 3813 2 
1507 3814 2 
1508 3815 2 
1509 3816 2 
1510 3817 2 
1513 3818 2 
1514 3819 2 
1515 3820 2 
1516 3821 2 
1517 3822 2 
1518 3823 2 
1519 3824 2 
1520 3825 2 
1521 3826 2 
1522 3827 2 
1525 3828 2 
1526 3829 2 
1527 3830 2 
1528 3831 2 
1529 3832 2 
1530 3833 2 
1531 3834 2 
1532 3835 2 
1533 3836 2 
1534 3837 2 
1535 3838 2 
1536 3839 2 
1537 3840 2 
1539 3841 2 
1540 3842 2 
1541 3843 2 
1542 3844 2 
1543 3845 2 
1544 3846 2 
1545 3847 2 
1546 3848 2 
1547 3849 2 
1548 3850 2 
1549 3851 2 
1550 3852 2 
1551 3853 2 
1553 3854 2 
1554 3855 2 
1555 3856 2 
1556 3857 2 
1557 3858 2 
1558 3859 2 
1559 3860 2 
1561 3861 2 
1562 3862 2 
1563 3863 2 
1564 3864 2 
1565 3865 2 
1567 3866 2 
1568 3867 2 
1569 3868 2 
1572 3869 2 
1573 3870 2 
1574 3871 2 
1576 3872 2 
1577 3873 2 
1579 3874 2 
1580 3875 2 
1581 3876 2 
1582 3877 2 
1583 3878 2 
1584 3879 2 
1585 3880 2 
1586 3881 2 
1587 3882 2 
1588 3883 2 
1589 3884 2 
1590 3885 2 
1592 3886 2 
1593 3887 2 
1594 3888 2 
1596 3889 2 
1597 3890 2 
1598 3891 2 
1599 3892 2 
1600 3893 2 
1601 3894 2 
1602 3895 2 
1603 3896 2 
1604 3897 2 
1605 3898 2 
1607 3899 2 
1609 3900 2 
1610 3901 2 
1613 3902 2 
1614 3903 2 
1616 3904 2 
1617 3905 2 
1618 3906 2 
1619 3907 2 
1620 3908 2 
1621 3909 2 
1622 3910 2 
1623 3911 2 
1624 3912 2 
1625 3913 2 
1626 3914 2 
1627 3915 2 
1628 3916 2 
1629 3917 2 
1630 3918 2 
1631 3919 2 
1634 3920 2 
1635 3921 2 
1637 3922 2 
1640 3923 2 
1641 3924 2 
1642 3925 2 
1643 3926 2 
1647 3927 2 
1648 3928 2 
1651 3929 2 
1653 3930 2 
1654 3931 2 
1656 3932 2 
1657 3933 2 
1658 3934 2 
1659 3935 2 
1660 3936 2 
1661 3937 2 
1663 3938 2 
1664 3939 2 
1665 3940 2 
1667 3941 2 
1668 3942 2 
1669 3943 2 
1670 3944 2 
1671 3945 2 
1672 3946 2 
1673 3947 2 
1675 3948 2 
1677 3949 2 
1678 3950 2 
1679 3951 2 
1681 3952 2 
1683 3953 2 
1684 3954 2 
1686 3955 2 
1687 3956 2 
1688 3957 2 
1689 3958 2 
1691 3959 2 
1692 3960 2 
1693 3961 2 
1694 3962 2 
1695 3963 2 
1696 3964 2 
1697 3965 2 
1698 3966 2 
1699 3967 2 
1700 3968 2 
1702 3969 2 
1704 3970 2 
1705 3971 2 
1706 3972 2 
1707 3973 2 
1709 3974 2 
1710 3975 2 
1711 3976 2 
1712 3977 2 
1713 3978 2 
1714 3979 2 
1715 3980 2 
1716 3981 2 
1717 3982 2 
1718 3983 2 
1719 3984 2 
1720 3985 2 
1721 3986 2 
1722 3987 2 
1724 3988 2 
1727 3989 2 
1728 3990 2 
1729 3991 2 
1730 3992 2 
1731 3993 2 
1732 3994 2 
1733 3995 2 
1734 3996 2 
1735 3997 2 
1736 3998 2 
1737 3999 2 
1739 4000 2 
1740 4001 2 
1741 4002 2 
1742 4003 2 
1743 4004 2 
1744 4005 2 
1745 4006 2 
1746 4007 2 
1747 4008 2 
1748 4009 2 
1750 4010 2 
1751 4011 2 
1752 4012 2 
1753 4013 2 
1754 4014 2 
1755 4015 2 
1756 4016 2 
1757 4017 2 
1758 4018 2 
1761 4019 2 
1762 4020 2 
1766 4021 2 
1767 4022 2 
1768 4023 2 
1769 4024 2 
1770 4025 2 
1771 4026 2 
1772 4027 2 
1774 4028 2 
1775 4029 2 
1776 4030 2 
1778 4031 2 
1779 4032 2 
1780 4033 2 
1781 4034 2 
1782 4035 2 
1783 4036 2 
1784 4037 2 
1785 4038 2 
1786 4039 2 
1788 4040 2 
1789 4041 2 
1790 4042 2 
1791 4043 2 
1792 4044 2 
1795 4045 2 
1796 4046 2 
1797 4047 2 
1798 4048 2 
1799 4049 2 
1800 4050 2 
1801 4051 2 
1804 4052 2 
1809 4053 2 
1810 4054 2 
1811 4055 2 
1812 4056 2 
1813 4057 2 
1814 4058 2 
1820 4059 2 
1824 4060 2 
1827 4061 2 
1828 4062 2 
1829 4063 2 
1830 4064 2 
1831 4065 2 
1832 4066 2 
1833 4067 2 
1834 4068 2 
1835 4069 2 
1837 4070 2 
1839 4071 2 
1842 4072 2 
1843 4073 2 
1844 4074 2 
1845 4075 2 
1847 4076 2 
1849 4077 2 
1850 4078 2 
1851 4079 2 
1852 4080 2 
1853 4081 2 
1854 4082 2 
1855 4083 2 
1856 4084 2 
1859 4085 2 
1860 4086 2 
1861 4087 2 
1862 4088 2 
1863 4089 2 
1865 4090 2 
1866 4091 2 
1867 4092 2 
1868 4093 2 
1870 4094 2 
1871 4095 2 
1872 4096 2 
1873 4097 2 
1874 4098 2 
1876 4099 2 
1877 4100 2 
1878 4101 2 
1880 4102 2 
1882 4103 2 
1884 4104 2 
1885 4105 2 
1886 4106 2 
1887 4107 2 
1888 4108 2 
1890 4109 2 
1892 4110 2 
1893 4111 2 
1894 4112 2 
1895 4113 2 
1896 4114 2 
1897 4115 2 
1898 4116 2 
1899 4117 2 
1900 4118 2 
1901 4119 2 
1902 4120 2 
1903 4121 2 
1904 4122 2 
1908 4123 2 
1910 4124 2 
1911 4125 2 
1912 4126 2 
1913 4127 2 
1914 4128 2 
1915 4129 2 
1916 4130 2 
1917 4131 2 
1918 4132 2 
1919 4133 2 
1920 4134 2 
1921 4135 2 
1922 4136 2 
1923 4137 2 
1925 4138 2 
1926 4139 2 
1927 4140 2 
1930 4141 2 
1931 4142 2 
1933 4143 2 
1937 4144 2 
1938 4145 2 
1940 4146 2 
1941 4147 2 
1943 4148 2 
1944 4149 2 
1945 4150 2 
1947 4151 2 
1948 4152 2 
1949 4153 2 
1950 4154 2 
1951 4155 2 
1952 4156 2 
1953 4157 2 
1954 4158 2 
1956 4159 2 
1960 4160 2 
1961 4161 2 
1962 4162 2 
1963 4163 2 
1964 4164 2 
1966 4165 2 
1967 4166 2 
1968 4167 2 
1969 4168 2 
1970 4169 2 
1972 4170 2 
1973 4171 2 
1974 4172 2 
1975 4173 2 
1976 4174 2 
1977 4175 2 
1978 4176 2 
1979 4177 2 
1981 4178 2 
1983 4179 2 
1984 4180 2 
1985 4181 2 
1987 4182 2 
1988 4183 2 
1989 4184 2 
1991 4185 2 
1992 4186 2 
1993 4187 2 
1994 4188 2 
1995 4189 2 
1996 4190 2 
1997 4191 2 
1999 4192 2 
2000 4193 2 
2001 4194 2 
2002 4195 2 
2003 4196 2 
2004 4197 2 
2006 4198 2 
2007 4199 2 
2009 4200 2 
2010 4201 2 
2011 4202 2 
2012 4203 2 
2013 4204 2 
2014 4205 2 
2015 4206 2 
2016 4207 2 
2018 4208 2 
2019 4209 2 
2020 4210 2 
2024 4211 2 
2026 4212 2 
2027 4213 2 
2028 4214 2 
2029 4215 2 
2030 4216 2 
2031 4217 2 
2032 4218 2 
2034 4219 2 
2038 4220 2 
2039 4221 2 
2040 4222 2 
2041 4223 2 
2042 4224 2 
2045 4225 2 
2046 4226 2 
2047 4227 2 
2048 4228 2 
2049 4229 2 
2050 4230 2 
2051 4231 2 
2052 4232 2 
2054 4233 2 
2055 4234 2 
2056 4235 2 
2058 4236 2 
2059 4237 2 
2061 4238 2 
2064 4239 2 
2068 4240 2 
2069 4241 2 
2070 4242 2 
2071 4243 2 
2072 4244 2 
2073 4245 2 
2074 4246 2 
2075 4247 2 
2077 4248 2 
2079 4249 2 
2080 4250 2 
2081 4251 2 
2083 4252 2 
2086 4253 2 
2088 4254 2 
2089 4255 2 
2090 4256 2 
2093 4257 2 
2095 4258 2 
2096 4259 2 
2100 4260 2 
2101 4261 2 
2102 4262 2 
2104 4263 2 
2105 4264 2 
2106 4265 2 
2108 4266 2 
2109 4267 2 
2110 4268 2 
2111 4269 2 
2112 4270 2 
2113 4271 2 
2114 4272 2 
2115 4273 2 
2117 4274 2 
2118 4275 2 
2125 4276 2 
2126 4277 2 
2127 4278 2 
2128 4279 2 
2129 4280 2 
2130 4281 2 
2131 4282 2 
2133 4283 2 
2134 4284 2 
2135 4285 2 
2136 4286 2 
2137 4287 2 
2138 4288 2 
2139 4289 2 
2140 4290 2 
2141 4291 2 
2142 4292 2 
2143 4293 2 
2144 4294 2 
2145 4295 2 
2146 4296 2 
2147 4297 2 
2148 4298 2 
2149 4299 2 
2150 4300 2 
2151 4301 2 
2152 4302 2 
2153 4303 2 
2154 4304 2 
2157 4305 2 
2158 4306 2 
2159 4307 2 
2160 4308 2 
2161 4309 2 
2164 4310 2 
2165 4311 2 
2166 4312 2 
2167 4313 2 
2168 4314 2 
2169 4315 2 
2170 4316 2 
2171 4317 2 
2172 4318 2 
2173 4319 2 
2174 4320 2 
2176 4321 2 
2177 4322 2 
2178 4323 2 
2179 4324 2 
2180 4325 2 
2181 4326 2 
2182 4327 2 
2183 4328 2 
2185 4329 2 
2187 4330 2 
2188 4331 2 
2189 4332 2 
2190 4333 2 
2191 4334 2 
2193 4335 2 
2194 4336 2 
2195 4337 2 
2200 4338 2 
2201 4339 2 
2203 4340 2 
2204 4341 2 
2205 4342 2 
2206 4343 2 
2207 4344 2 
2208 4345 2 
2210 4346 2 
2211 4347 2 
2213 4348 2 
2215 4349 2 
2216 4350 2 
2217 4351 2 
2218 4352 2 
2219 4353 2 
2221 4354 2 
2222 4355 2 
2224 4356 2 
2225 4357 2 
2226 4358 2 
2229 4359 2 
2230 4360 2 
2231 4361 2 
2233 4362 2 
2234 4363 2 
2235 4364 2 
2236 4365 2 
2240 4366 2 
2241 4367 2 
2242 4368 2 
2243 4369 2 
2244 4370 2 
2245 4371 2 
2247 4372 2 
2248 4373 2 
2249 4374 2 
2251 4375 2 
2252 4376 2 
2253 4377 2 
2254 4378 2 
2255 4379 2 
2256 4380 2 
2257 4381 2 
2258 4382 2 
2259 4383 2 
2260 4384 2 
2261 4385 2 
2262 4386 2 
2263 4387 2 
2266 4388 2 
2267 4389 2 
2268 4390 2 
2269 4391 2 
2271 4392 2 
2272 4393 2 
2273 4394 2 
2275 4395 2 
2277 4396 2 
2278 4397 2 
2279 4398 2 
2282 4399 2 
2283 4400 2 
2284 4401 2 
2285 4402 2 
2286 4403 2 
2287 4404 2 
2289 4405 2 
2291 4406 2 
2292 4407 2 
2293 4408 2 
2294 4409 2 
2298 4410 2 
2300 4411 2 
2301 4412 2 
2302 4413 2 
2308 4414 2 
2309 4415 2 
2311 4416 2 
2312 4417 2 
2313 4418 2 
2314 4419 2 
2315 4420 2 
2316 4421 2 
2317 4422 2 
2318 4423 2 
2319 4424 2 
2320 4425 2 
2321 4426 2 
2323 4427 2 
2324 4428 2 
2325 4429 2 
2328 4430 2 
2329 4431 2 
2330 4432 2 
2331 4433 2 
2334 4434 2 
2335 4435 2 
2336 4436 2 
2338 4437 2 
2339 4438 2 
2342 4439 2 
2343 4440 2 
2344 4441 2 
2346 4442 2 
2347 4443 2 
2348 4444 2 
2349 4445 2 
2350 4446 2 
2351 4447 2 
2352 4448 2 
2353 4449 2 
2355 4450 2 
2356 4451 2 
2357 4452 2 
2358 4453 2 
2359 4454 2 
2360 4455 2 
2361 4456 2 
2362 4457 2 
2363 4458 2 
2364 4459 2 
2365 4460 2 
2366 4461 2 
2367 4462 2 
2368 4463 2 
2369 4464 2 
2370 4465 2 
2371 4466 2 
2372 4467 2 
2373 4468 2 
2374 4469 2 
2375 4470 2 
2376 4471 2 
2377 4472 2 
2378 4473 2 
2380 4474 2 
2381 4475 2 
2382 4476 2 
2383 4477 2 
2384 4478 2 
2385 4479 2 
2386 4480 2 
2387 4481 2 
2388 4482 2 
2389 4483 2 
2390 4484 2 
2391 4485 2 
2392 4486 2 
2393 4487 2 
2394 4488 2 
2395 4489 2 
2398 4490 2 
2399 4491 2 
2401 4492 2 
2402 4493 2 
2404 4494 2 
2405 4495 2 
2407 4496 2 
2408 4497 2 
2409 4498 2 
2410 4499 2 
2411 4500 2 
2412 4501 2 
2413 4502 2 
2416 4503 2 
2417 4504 2 
2418 4505 2 
2419 4506 2 
2420 4507 2 
2422 4508 2 
2423 4509 2 
2424 4510 2 
2425 4511 2 
2426 4512 2 
2427 4513 2 
2429 4514 2 
2430 4515 2 
2431 4516 2 
2432 4517 2 
2433 4518 2 
2435 4519 2 
2436 4520 2 
2437 4521 2 
2438 4522 2 
2439 4523 2 
2440 4524 2 
2441 4525 2 
2442 4526 2 
2443 4527 2 
2444 4528 2 
2446 4529 2 
2447 4530 2 
2448 4531 2 
2449 4532 2 
2450 4533 2 
2451 4534 2 
2453 4535 2 
2455 4536 2 
2457 4537 2 
2458 4538 2 
2459 4539 2 
2460 4540 2 
2461 4541 2 
2462 4542 2 
2463 4543 2 
2464 4544 2 
2465 4545 2 
2466 4546 2 
2469 4547 2 
2470 4548 2 
2471 4549 2 
2473 4550 2 
2474 4551 2 
2475 4552 2 
2476 4553 2 
2477 4554 2 
2478 4555 2 
2479 4556 2 
2480 4557 2 
2481 4558 2 
2482 4559 2 
2484 4560 2 
2485 4561 2 
2486 4562 2 
2487 4563 2 
2488 4564 2 
2489 4565 2 
2490 4566 2 
2491 4567 2 
2493 4568 2 
2494 4569 2 
2495 4570 2 
2496 4571 2 
2497 4572 2 
2500 4573 2 
2502 4574 2 
2503 4575 2 
2504 4576 2 
2506 4577 2 
2507 4578 2 
2509 4579 2 
2511 4580 2 
2512 4581 2 
2513 4582 2 
2514 4583 2 
2515 4584 2 
2516 4585 2 
2519 4586 2 
2520 4587 2 
2521 4588 2 
2522 4589 2 
2524 4590 2 
2526 4591 2 
2527 4592 2 
2528 4593 2 
2529 4594 2 
2530 4595 2 
2531 4596 2 
2533 4597 2 
2534 4598 2 
2535 4599 2 
2536 4600 2 
2537 4601 2 
2538 4602 2 
2540 4603 2 
2541 4604 2 
2542 4605 2 
2547 4606 2 
2548 4607 2 
2549 4608 2 
2550 4609 2 
2551 4610 2 
2552 4611 2 
2553 4612 2 
2554 4613 2 
2555 4614 2 
2557 4615 2 
2559 4616 2 
2560 4617 2 
2561 4618 2 
2563 4619 2 
2564 4620 2 
2565 4621 2 
2566 4622 2 
2567 4623 2 
2568 4624 2 
2569 4625 2 
2570 4626 2 
2571 4627 2 
2573 4628 2 
2574 4629 2 
2575 4630 2 
2576 4631 2 
2577 4632 2 
2578 4633 2 
2579 4634 2 
2580 4635 2 
2581 4636 2 
2582 4637 2 
2584 4638 2 
2585 4639 2 
2588 4640 2 
2589 4641 2 
2593 4642 2 
2594 4643 2 
2596 4644 2 
2597 4645 2 
2599 4646 2 
2600 4647 2 
2601 4648 2 
2602 4649 2 
2603 4650 2 
2605 4651 2 
2606 4652 2 
2607 4653 2 
2608 4654 2 
2609 4655 2 
2611 4656 2 
2614 4657 2 
2615 4658 2 
2618 4659 2 
2619 4660 2 
2622 4661 2 
2623 4662 2 
2624 4663 2 
2626 4664 2 
2627 4665 2 
2628 4666 2 
2629 4667 2 
2630 4668 2 
2631 4669 2 
2632 4670 2 
2634 4671 2 
2635 4672 2 
2636 4673 2 
2637 4674 2 
2638 4675 2 
2639 4676 2 
2640 4677 2 
2642 4678 2 
2643 4679 2 
2644 4680 2 
2645 4681 2 
2648 4682 2 
2649 4683 2 
2650 4684 2 
2651 4685 2 
2652 4686 2 
2653 4687 2 
2654 4688 2 
2655 4689 2 
2656 4690 2 
2658 4691 2 
2659 4692 2 
2661 4693 2 
2663 4694 2 
2665 4695 2 
2667 4696 2 
2668 4697 2 
2669 4698 2 
2670 4699 2 
2672 4700 2 
2674 4701 2 
2675 4702 2 
2677 4703 2 
2678 4704 2 
2679 4705 2 
2680 4706 2 
2683 4707 2 
2684 4708 2 
2685 4709 2 
2686 4710 2 
2687 4711 2 
2688 4712 2 
2689 4713 2 
2690 4714 2 
2691 4715 2 
2694 4716 2 
2695 4717 2 
2696 4718 2 
2697 4719 2 
2698 4720 2 
2699 4721 2 
2700 4722 2 
2701 4723 2 
2702 4724 2 
2703 4725 2 
2704 4726 2 
2705 4727 2 
2707 4728 2 
2708 4729 2 
2709 4730 2 
2710 4731 2 
2711 4732 2 
2712 4733 2 
2713 4734 2 
2714 4735 2 
2715 4736 2 
2716 4737 2 
2717 4738 2 
2719 4739 2 
2720 4740 2 
2722 4741 2 
2723 4742 2 
2726 4743 2 
2727 4744 2 
2729 4745 2 
2730 4746 2 
2731 4747 2 
2732 4748 2 
2733 4749 2 
2734 4750 2 
2735 4751 2 
2736 4752 2 
2737 4753 2 
2738 4754 2 
2739 4755 2 
2740 4756 2 
2741 4757 2 
2744 4758 2 
2745 4759 2 
2746 4760 2 
2747 4761 2 
2748 4762 2 
2750 4763 2 
2751 4764 2 
2752 4765 2 
2753 4766 2 
2756 4767 2 
2757 4768 2 
2759 4769 2 
2760 4770 2 
2761 4771 2 
