# Supplementary material for: A fast numerical method for oxygen supply in tissue with complex blood vessel network
Source: PLoS One. 2021 Feb 26;16(2):e0247641. doi: 10.1371/journal.pone.0247641 (PMC7909958; doi:10.1371/journal.pone.0247641)
Supplement: S1 File — (ZIP) [file pone.0247641.s001.zip › supplementary material/3D retina/diameter.txt]

2
2
1
0.75
0.75
0.5
1
1.75
1
2.5
2.5
2.5
0.5
0.75
0.5
0.5
0.75
1.5
1.5
0.75
1.5
1.5
1
1
1
1
1
1
0.5
2
1.5
1
0.5
1
1
1
1
1
1
2.5
1
1
1
2.5
1
1.5
1.5
1.5
2.5
2.5
1.5
1
1
1
1
1
1
0.5
0.5
1.75
1.75
1
1.5
1
1
1
1
0.75
0.75
0.75
0.75
0.75
0.75
1
1
1
1
0.5
0.5
0.5
0.5
0.5
0.5
0.5
0.5
0.75
0.75
2
2
1.5
1.5
1
1
1
0.5
0.5
0.5
1
1
1
1
1
1
1.5
1
1
1
1
1
1
1
1.5
1.25
2.5
2.5
1.75
1
1
0.5
1
1
1
1
1.5
1.5
0.75
0.75
1.5
1.5
1.5
1.5
1.5
1.5
1.5
0.75
0.75
0.75
0.75
0.75
0.75
1
1
1
1
1
1
1
1
1
1
1
1
1
1
1
1.5
1.5
1.5
1.5
1.5
1.5
1.5
1.5
1.5
1.5
1.5
1.5
1.5
1.5
1.5
1.5
1.5
1
1
0.5
1
1
1
1
0.5
0.5
0.5
0.5
1.5
1.5
1.5
1.5
1.5
1.25
1.25
1.25
1.25
1.25
1.25
1
1
1
0.75
2
2
2.5
1
1.5
1
1.5
1.5
1.5
1
1
1
1
1
1
1
1.5
1
1
1
1
1
1
1
1
1
1.5
2
1
1
1
1
1
1
1
1
1
2
2
2
2
2
2
2
2.5
1
2
2
1
1
1
1
1
1
1.25
1.5
1.25
1.25
1.25
1.5
0.75
1.5
0.75
0.75
1
1
1
1
1
1
1
1
2
1
1
1
0.75
1
1
1
1
1
1
1
1
1.25
1.25
1
2
1.25
1
1
1.5
1.5
1
1.25
1.5
1.5
1.5
1.5
1.5
1.5
1.5
1
1
1
1.25
1.25
1.25
1.25
1.25
1.25
1.25
1.25
1.25
1.25
1.25
1.25
1.25
0.75
1
2
1
1
1
1
1
1
1
1
1.25
1
1
1.25
1.25
1.25
1.25
1
1.5
1.5
1.5
1.5
1.5
1
1
1
1
1
1
1
1
1
1
1
1
1
1
1
1
1
1
1
1
1.25
1.25
1.25
1.25
1
1
1
1
1
1
1
1
1
1
0.75
1
1
0.5
0.5
2
2
0.5
0.5
0.5
0.5
1
0.5
0.5
0.5
0.5
0.5
0.5
1
1
1
1
1
0.5
0.5
0.5
1
1
1.5
1.5
2
0.5
0.5
1.75
1
1
1
1
0.75
0.75
0.75
1.5
1.5
1.5
0.75
0.75
0.75
1.5
1
0.5
1.5
0.75
0.75
0.75
1.5
1
1
1
1
1
1
0.5
0.5
0.5
0.5
0.5
0.5
0.5
0.5
0.75
0.75
0.75
0.75
0.75
0.75
0.75
0.75
0.75
1.25
1.5
1
1
1
1
1
1
1
1
1
1
1
1
1
1
1
1
0.5
2
2
1
1
1
1.5
1
1
1
1
1
2
1
1
1
1
1.25
2
1
1
1
1
1
1
1
1
1
0.75
0.75
1
2
1
0.5
1
1
1
1
1
2
1
1
2
2
1
1
1.25
1.25
1.25
1.25
1.25
1.25
1.25
2
1
1
1
0.5
2
1
1.5
1.5
1.5
1
1
2
1
1
1
1
1
1
1
1
1
1
1
1
1
1
2
1
1
1
2
2
2
2
2
2
1
0.75
0.75
0.5
1
1.75
1
0.5
0.75
0.5
0.5
0.75
1.5
1.5
0.75
1.5
1.5
1
1
1
1
1
1
0.5
1.5
1
0.5
1
1
1
1
1
1
1
1
1
1
1.5
1.5
1.5
1.5
1
1
1
1
1
1
0.5
0.5
1.75
1.75
1
1.5
1
1
1
1
0.75
0.75
0.75
0.75
0.75
0.75
1
1
1
1
0.5
0.5
0.5
0.5
0.5
0.5
0.5
0.5
0.75
0.75
2
2
1.5
1.5
1
1
1
0.5
0.5
0.5
1
1
1
1
1
1
1.5
1
1
1
1
1
1
1
1.5
1.25
1.75
1
1
0.5
1
1
1
1
1.5
1.5
0.75
0.75
1.5
1.5
1.5
1.5
1.5
1.5
1.5
0.75
0.75
0.75
0.75
0.75
0.75
1
1
1
1
1
1
1
1
1
1
1
1
1
1
1
1.5
1.5
1.5
1.5
1.5
1.5
1.5
1.5
1.5
1.5
1.5
1.5
1.5
1.5
1.5
1.5
1.5
1
1
0.5
1
1
1
1
0.5
0.5
0.5
0.5
1.5
1.5
1.5
1.5
1.5
1.25
1.25
1.25
1.25
1.25
1.25
1
1
1
0.75
2
2
1
1.5
1
1.5
1.5
1.5
1
1
1
1
1
1
1
1.5
1
1
1
1
1
1
1
1
1
1.5
2
1
1
1
1
1
1
1
1
1
2
2
2
2
2
2
2
1
1
1
1
1
1
1
1.25
1.5
1.25
1.25
1.25
1.5
0.75
1.5
0.75
0.75
1
1
1
1
1
1
1
1
2
1
1
1
0.75
1
1
1
1
1
1
1
1
1.25
1.25
1
2
1.25
1
1
1.5
1.5
1
1.25
1.5
1.5
1.5
1.5
1.5
1.5
1.5
1
1
1
1.25
1.25
1.25
1.25
1.25
1.25
1.25
1.25
1.25
1.25
1.25
1.25
1.25
0.75
1
1
1
1
1
1
1
1
1
1.25
1
1
1.25
1.25
1.25
1.25
1
1.5
1.5
1.5
1.5
1.5
1
1
1
1
1
1
1
1
1
1
1
1
1
1
1
1
1
1
1
1
1.25
1.25
1.25
1.25
1
1
1
1
1
1
1
1
1
1
0.75
1
1
0.5
0.5
2
2
0.5
0.5
0.5
0.5
1
0.5
0.5
0.5
0.5
0.5
0.5
1
1
1
1
1
0.5
0.5
0.5
1
1
1.5
1.5
2
0.5
0.5
1.75
1
1
1
1
0.75
0.75
0.75
1.5
1.5
1.5
0.75
0.75
0.75
1.5
1
0.5
1.5
0.75
0.75
0.75
1.5
1
1
1
1
1
1
0.5
0.5
0.5
0.5
0.5
0.5
0.5
0.5
0.75
0.75
0.75
0.75
0.75
0.75
0.75
0.75
0.75
1.25
1.5
1
1
1
1
1
1
1
1
1
1
1
1
1
1
1
1
0.5
2
1
1
1
1.5
1
1
1
1
1
1
1
1
1
1.25
2
1
1
1
1
1
1
1
1
1
0.75
0.75
1
2
1
0.5
1
1
1
1
1
2
1
1
2
2
1
1
1.25
1.25
1.25
1.25
1.25
1.25
1.25
2
1
1
1
0.5
2
1
1.5
1.5
1
1
1
1
1
1
1
1
1
1
1
1
1
1
1
1
2
1
1
1
2
2
2
1
0.75
0.75
0.5
1
1
2.5
2.5
2.5
0.5
0.75
0.5
0.5
0.75
1.5
1.5
0.75
1.5
1.5
1
1
1
1
1
1
0.5
2
1.5
1
0.5
1
1
1
1
1
1
2.5
1
1
1
2.5
1
1.5
1.5
1.5
2.5
2.5
1.5
1
1
1
1
1
1
0.5
0.5
1.75
1.75
1
1.5
1
1
1
1
0.75
0.75
0.75
0.75
0.75
0.75
1
1
1
1
0.5
0.5
0.5
0.5
0.5
0.5
0.5
0.5
0.75
0.75
1.5
1.5
1
1
1
0.5
0.5
0.5
1
1
1
1
1
1
1.5
1
1
1
1
1
1
1
1.5
1.25
2.5
2.5
1.75
1
1
0.5
1
1
1
1
1.5
1.5
0.75
0.75
1.5
1.5
1.5
1.5
1.5
1.5
1.5
0.75
0.75
0.75
0.75
0.75
0.75
1
1
1
1
1
1
1
1
1
1
1
1
1
1
1
1.5
1.5
1.5
1.5
1.5
1.5
1.5
1.5
1.5
1.5
1.5
1.5
1.5
1.5
1.5
1.5
1.5
1
1
0.5
1
1
1
1
0.5
0.5
0.5
0.5
1.5
1.5
1.5
1.5
1.5
1.25
1.25
1.25
1.25
1.25
1.25
1
1
1
0.75
2
2
2.5
1
1.5
1
1.5
1.5
1.5
1
1
1
1
1
1
1
1.5
1
1
1
1
1
1
1
1
1
1.5
2
1
1
1
1
1
1
1
1
1
2
2
2
2
2
2
2
2.5
1
2
2
1
1
1
1
1
1
1.25
1.5
1.25
1.25
1.25
1.5
0.75
1.5
0.75
0.75
1
1
1
1
1
1
1
1
2
1
1
1
0.75
1
1
1
1
1
1
1
1
1.25
1.25
1
1.25
1
1
1.5
1.5
1
1.25
1.5
1.5
1.5
1.5
1.5
1.5
1.5
1
1
1
1.25
1.25
1.25
1.25
1.25
1.25
1.25
1.25
1.25
1.25
1.25
1.25
1.25
0.75
1
2
1
1
1
1
1
1
1
1
1.25
1
1
1.25
1.25
1.25
1.25
1
1.5
1.5
1.5
1.5
1.5
1
1
1
1
1
1
1
1
1
1
1
1
1
1
1
1
1
1
1
1
1.25
1.25
1.25
1.25
1
1
1
1
1
1
1
1
1
1
0.75
1
1
0.5
0.5
0.5
0.5
0.5
0.5
1
0.5
0.5
0.5
0.5
0.5
0.5
1
1
1
1
1
0.5
0.5
0.5
1
1
1.5
0.5
0.5
1
1
1
1
0.75
0.75
0.75
1.5
0.75
0.75
0.75
1
0.5
0.75
0.75
0.75
1.5
1
1
1
1
1
1
0.5
0.5
0.5
0.5
0.5
0.5
0.5
0.5
0.75
0.75
0.75
0.75
0.75
0.75
0.75
0.75
0.75
1.25
1
1
1
1
1
1
1
1
1
1
1
1
1
1
1
0.5
2
1
1
1
1
1
1
1
1
2
1
1
1
1.25
2
1
1
1
1
1
1
1
1
1
0.75
0.75
1
2
1
0.5
1
1
1
1
1
2
1
1
2
2
1
1
1.25
1.25
1.25
1.25
1.25
1.25
1.25
2
1
1
1
0.5
2
1
1.5
1.5
1.5
1
1
2
1
1
1
1
1
1
1
1
1
1
1
1
1
1
2
1
1
1
2
2
2
2
2
1
0.75
0.75
0.5
1
1.75
1
0.5
0.75
0.5
0.5
0.75
1.5
1.5
0.75
1.5
1.5
1
1
1
1
1
1
0.5
1.5
1
0.5
1
1
1
1
1
1
1
1
1
1
1.5
1.5
1.5
1.5
1
1
1
1
1
1
0.5
0.5
1.75
1.75
1
1.5
1
1
1
1
0.75
0.75
0.75
0.75
0.75
0.75
1
1
1
1
0.5
0.5
0.5
0.5
0.5
0.5
0.5
0.5
0.75
0.75
2
2
1.5
1.5
1
1
1
0.5
0.5
0.5
1
1
1
1
1
1
1.5
1
1
1
1
1
1
1
1.5
1.25
1.75
1
1
0.5
1
1
1
1
1.5
1.5
0.75
0.75
1.5
1.5
1.5
1.5
1.5
1.5
1.5
0.75
0.75
0.75
0.75
0.75
0.75
1
1
1
1
1
1
1
1
1
1
1
1
1
1
1
1.5
1.5
1.5
1.5
1.5
1.5
1.5
1.5
1.5
1.5
1.5
1.5
1.5
1.5
1.5
1.5
1.5
1
1
0.5
1
1
1
1
0.5
0.5
0.5
0.5
1.5
1.5
1.5
1.5
1.5
1.25
1.25
1.25
1.25
1.25
1.25
1
1
1
0.75
2
2
1
1.5
1
1.5
1.5
1.5
1
1
1
1
1
1
1
1.5
1
1
1
1
1
1
1
1
1
1.5
2
1
1
1
1
1
1
1
1
1
2
2
2
2
2
2
2
1
1
1
1
1
1
1
1.25
1.5
1.25
1.25
1.25
1.5
0.75
1.5
0.75
0.75
1
1
1
1
1
1
1
1
2
1
1
1
0.75
1
1
1
1
1
1
1
1
1.25
1.25
1
2
1.25
1
1
1.5
1.5
1
1.25
1.5
1.5
1.5
1.5
1.5
1.5
1.5
1
1
1
1.25
1.25
1.25
1.25
1.25
1.25
1.25
1.25
1.25
1.25
1.25
1.25
1.25
0.75
1
1
1
1
1
1
1
1
1
1.25
1
1
1.25
1.25
1.25
1.25
1
1.5
1.5
1.5
1.5
1.5
1
1
1
1
1
1
1
1
1
1
1
1
1
1
1
1
1
1
1
1
1.25
1.25
1.25
1.25
1
1
1
1
1
1
1
1
1
1
0.75
1
1
0.5
0.5
2
2
0.5
0.5
0.5
0.5
1
0.5
0.5
0.5
0.5
0.5
0.5
1
1
1
1
1
0.5
0.5
0.5
1
1
1.5
1.5
2
0.5
0.5
1.75
1
1
1
1
0.75
0.75
0.75
1.5
1.5
1.5
0.75
0.75
0.75
1.5
1
0.5
1.5
0.75
0.75
0.75
1.5
1
1
1
1
1
1
0.5
0.5
0.5
0.5
0.5
0.5
0.5
0.5
0.75
0.75
0.75
0.75
0.75
0.75
0.75
0.75
0.75
1.25
1.5
1
1
1
1
1
1
1
1
1
1
1
1
1
1
1
1
0.5
2
1
1
1
1.5
1
1
1
1
1
1
1
1
1
1.25
2
1
1
1
1
1
1
1
1
1
0.75
0.75
1
2
1
0.5
1
1
1
1
1
2
1
1
2
2
1
1
1.25
1.25
1.25
1.25
1.25
1.25
1.25
2
1
1
1
0.5
2
1
1.5
1.5
1
1
1
1
1
1
1
1
1
1
1
1
1
1
1
1
2
1
1
1
2
2
2
1
0.75
0.75
0.5
1
1
2.5
2.5
2.5
0.5
0.75
0.5
0.5
0.75
1.5
1.5
0.75
1.5
1.5
1
1
1
1
1
1
0.5
2
1.5
1
0.5
1
1
1
1
1
1
2.5
1
1
1
2.5
1
1.5
1.5
1.5
2.5
2.5
1.5
1
1
1
1
1
1
0.5
0.5
1.75
1.75
1
1.5
1
1
1
1
0.75
0.75
0.75
0.75
0.75
0.75
1
1
1
1
0.5
0.5
0.5
0.5
0.5
0.5
0.5
0.5
0.75
0.75
1.5
1.5
1
1
1
0.5
0.5
0.5
1
1
1
1
1
1
1.5
1
1
1
1
1
1
1
1.5
1.25
2.5
2.5
1.75
1
1
0.5
1
1
1
1
1.5
1.5
0.75
0.75
1.5
1.5
1.5
1.5
1.5
1.5
1.5
0.75
0.75
0.75
0.75
0.75
0.75
1
1
1
1
1
1
1
1
1
1
1
1
1
1
1
1.5
1.5
1.5
1.5
1.5
1.5
1.5
1.5
1.5
1.5
1.5
1.5
1.5
1.5
1.5
1.5
1.5
1
1
0.5
1
1
1
1
0.5
0.5
0.5
0.5
1.5
1.5
1.5
1.5
1.5
1.25
1.25
1.25
1.25
1.25
1.25
1
1
1
0.75
2
2
2.5
1
1.5
1
1.5
1.5
1.5
1
1
1
1
1
1
1
1.5
1
1
1
1
1
1
1
1
1
1.5
2
1
1
1
1
1
1
1
1
1
2
2
2
2
2
2
2
2.5
1
2
2
1
1
1
1
1
1
1.25
1.5
1.25
1.25
1.25
1.5
0.75
1.5
0.75
0.75
1
1
1
1
1
1
1
1
2
1
1
1
0.75
1
1
1
1
1
1
1
1
1.25
1.25
1
1.25
1
1
1.5
1.5
1
1.25
1.5
1.5
1.5
1.5
1.5
1.5
1.5
1
1
1
1.25
1.25
1.25
1.25
1.25
1.25
1.25
1.25
1.25
1.25
1.25
1.25
1.25
0.75
1
2
1
1
1
1
1
1
1
1
1.25
1
1
1.25
1.25
1.25
1.25
1
1.5
1.5
1.5
1.5
1.5
1
1
1
1
1
1
1
1
1
1
1
1
1
1
1
1
1
1
1
1
1.25
1.25
1.25
1.25
1
1
1
1
1
1
1
1
1
1
0.75
1
1
0.5
0.5
0.5
0.5
0.5
0.5
1
0.5
0.5
0.5
0.5
0.5
0.5
1
1
1
1
1
0.5
0.5
0.5
1
1
1.5
0.5
0.5
1
1
1
1
0.75
0.75
0.75
1.5
0.75
0.75
0.75
1
0.5
0.75
0.75
0.75
1.5
1
1
1
1
1
1
0.5
0.5
0.5
0.5
0.5
0.5
0.5
0.5
0.75
0.75
0.75
0.75
0.75
0.75
0.75
0.75
0.75
1.25
1
1
1
1
1
1
1
1
1
1
1
1
1
1
1
0.5
2
1
1
1
1
1
1
1
1
2
1
1
1
1.25
2
1
1
1
1
1
1
1
1
1
0.75
0.75
1
2
1
0.5
1
1
1
1
1
2
1
1
2
2
1
1
1.25
1.25
1.25
1.25
1.25
1.25
1.25
2
1
1
1
0.5
2
1
1.5
1.5
1.5
1
1
2
1
1
1
1
1
1
1
1
1
1
1
1
1
1
2
1
1
1
2
2
2
2
2
1
0.75
0.75
0.5
1
1.75
1
0.5
0.75
0.5
0.5
0.75
1.5
1.5
0.75
1.5
1.5
1
1
1
1
1
1
0.5
1.5
1
0.5
1
1
1
1
1
1
1
1
1
1
1.5
1.5
1.5
1.5
1
1
1
1
1
1
0.5
0.5
1.75
1.75
1
1.5
1
1
1
1
0.75
0.75
0.75
0.75
0.75
0.75
1
1
1
1
0.5
0.5
0.5
0.5
0.5
0.5
0.5
0.5
0.75
0.75
2
2
1.5
1.5
1
1
1
0.5
0.5
0.5
1
1
1
1
1
1
1.5
1
1
1
1
1
1
1
1.5
1.25
1.75
1
1
0.5
1
1
1
1
1.5
1.5
0.75
0.75
1.5
1.5
1.5
1.5
1.5
1.5
1.5
0.75
0.75
0.75
0.75
0.75
0.75
1
1
1
1
1
1
1
1
1
1
1
1
1
1
1
1.5
1.5
1.5
1.5
1.5
1.5
1.5
1.5
1.5
1.5
1.5
1.5
1.5
1.5
1.5
1.5
1.5
1
1
0.5
1
1
1
1
0.5
0.5
0.5
0.5
1.5
1.5
1.5
1.5
1.5
1.25
1.25
1.25
1.25
1.25
1.25
1
1
1
0.75
2
2
1
1.5
1
1.5
1.5
1.5
1
1
1
1
1
1
1
1.5
1
1
1
1
1
1
1
1
1
1.5
2
1
1
1
1
1
1
1
1
1
2
2
2
2
2
2
2
1
1
1
1
1
1
1
1.25
1.5
1.25
1.25
1.25
1.5
0.75
1.5
0.75
0.75
1
1
1
1
1
1
1
1
2
1
1
1
0.75
1
1
1
1
1
1
1
1
1.25
1.25
1
2
1.25
1
1
1.5
1.5
1
1.25
1.5
1.5
1.5
1.5
1.5
1.5
1.5
1
1
1
1.25
1.25
1.25
1.25
1.25
1.25
1.25
1.25
1.25
1.25
1.25
1.25
1.25
0.75
1
1
1
1
1
1
1
1
1
1.25
1
1
1.25
1.25
1.25
1.25
1
1.5
1.5
1.5
1.5
1.5
1
1
1
1
1
1
1
1
1
1
1
1
1
1
1
1
1
1
1
1
1.25
1.25
1.25
1.25
1
1
1
1
1
1
1
1
1
1
0.75
1
1
0.5
0.5
2
2
0.5
0.5
0.5
0.5
1
0.5
0.5
0.5
0.5
0.5
0.5
1
1
1
1
1
0.5
0.5
0.5
1
1
1.5
1.5
2
0.5
0.5
1.75
1
1
1
1
0.75
0.75
0.75
1.5
1.5
1.5
0.75
0.75
0.75
1.5
1
0.5
1.5
0.75
0.75
0.75
1.5
1
1
1
1
1
1
0.5
0.5
0.5
0.5
0.5
0.5
0.5
0.5
0.75
0.75
0.75
0.75
0.75
0.75
0.75
0.75
0.75
1.25
1.5
1
1
1
1
1
1
1
1
1
1
1
1
1
1
1
1
0.5
2
1
1
1
1.5
1
1
1
1
1
1
1
1
1
1.25
2
1
1
1
1
1
1
1
1
1
0.75
0.75
1
2
1
0.5
1
1
1
1
1
2
1
1
2
2
1
1
1.25
1.25
1.25
1.25
1.25
1.25
1.25
2
1
1
1
0.5
2
1
1.5
1.5
1
1
1
1
1
1
1
1
1
1
1
1
1
1
1
1
2
1
1
1
2
2
2
1
0.75
0.75
0.5
1
1
2.5
2.5
2.5
0.5
0.75
0.5
0.5
0.75
1.5
1.5
0.75
1.5
1.5
1
1
1
1
1
1
0.5
2
1.5
1
0.5
1
1
1
1
1
1
2.5
1
1
1
2.5
1
1.5
1.5
1.5
2.5
2.5
1.5
1
1
1
1
1
1
0.5
0.5
1.75
1.75
1
1.5
1
1
1
1
0.75
0.75
0.75
0.75
0.75
0.75
1
1
1
1
0.5
0.5
0.5
0.5
0.5
0.5
0.5
0.5
0.75
0.75
1.5
1.5
1
1
1
0.5
0.5
0.5
1
1
1
1
1
1
1.5
1
1
1
1
1
1
1
1.5
1.25
2.5
2.5
1.75
1
1
0.5
1
1
1
1
1.5
1.5
0.75
0.75
1.5
1.5
1.5
1.5
1.5
1.5
1.5
0.75
0.75
0.75
0.75
0.75
0.75
1
1
1
1
1
1
1
1
1
1
1
1
1
1
1
1.5
1.5
1.5
1.5
1.5
1.5
1.5
1.5
1.5
1.5
1.5
1.5
1.5
1.5
1.5
1.5
1.5
1
1
0.5
1
1
1
1
0.5
0.5
0.5
0.5
1.5
1.5
1.5
1.5
1.5
1.25
1.25
1.25
1.25
1.25
1.25
1
1
1
0.75
2
2
2.5
1
1.5
1
1.5
1.5
1.5
1
1
1
1
1
1
1
1.5
1
1
1
1
1
1
1
1
1
1.5
2
1
1
1
1
1
1
1
1
1
2
2
2
2
2
2
2
2.5
1
2
2
1
1
1
1
1
1
1.25
1.5
1.25
1.25
1.25
1.5
0.75
1.5
0.75
0.75
1
1
1
1
1
1
1
1
2
1
1
1
0.75
1
1
1
1
1
1
1
1
1.25
1.25
1
1.25
1
1
1.5
1.5
1
1.25
1.5
1.5
1.5
1.5
1.5
1.5
1.5
1
1
1
1.25
1.25
1.25
1.25
1.25
1.25
1.25
1.25
1.25
1.25
1.25
1.25
1.25
0.75
1
2
1
1
1
1
1
1
1
1
1.25
1
1
1.25
1.25
1.25
1.25
1
1.5
1.5
1.5
1.5
1.5
1
1
1
1
1
1
1
1
1
1
1
1
1
1
1
1
1
1
1
1
1.25
1.25
1.25
1.25
1
1
1
1
1
1
1
1
1
1
0.75
1
1
0.5
0.5
0.5
0.5
0.5
0.5
1
0.5
0.5
0.5
0.5
0.5
0.5
1
1
1
1
1
0.5
0.5
0.5
1
1
1.5
0.5
0.5
1
1
1
1
0.75
0.75
0.75
1.5
0.75
0.75
0.75
1
0.5
0.75
0.75
0.75
1.5
1
1
1
1
1
1
0.5
0.5
0.5
0.5
0.5
0.5
0.5
0.5
0.75
0.75
0.75
0.75
0.75
0.75
0.75
0.75
0.75
1.25
1
1
1
1
1
1
1
1
1
1
1
1
1
1
1
0.5
2
1
1
1
1
1
1
1
1
2
1
1
1
1.25
2
1
1
1
1
1
1
1
1
1
0.75
0.75
1
2
1
0.5
1
1
1
1
1
2
1
1
2
2
1
1
1.25
1.25
1.25
1.25
1.25
1.25
1.25
2
1
1
1
0.5
2
1
1.5
1.5
1.5
1
1
2
1
1
1
1
1
1
1
1
1
1
1
1
1
1
2
1
1
1
2
2
2
2
2
1
0.75
0.75
0.5
1
1
0.5
0.75
0.5
0.5
0.75
1.5
1.5
0.75
1.5
1.5
1
1
1
1
1
1
0.5
1.5
1
0.5
1
1
1
1
1
1
1
1
1
1
1.5
1.5
1.5
1.5
1
1
1
1
1
1
0.5
0.5
1.75
1.75
1
1.5
1
1
1
1
0.75
0.75
0.75
0.75
0.75
0.75
1
1
1
1
0.5
0.5
0.5
0.5
0.5
0.5
0.5
0.5
0.75
0.75
1.5
1.5
1
1
1
0.5
0.5
0.5
1
1
1
1
1
1
1.5
1
1
1
1
1
1
1
1.5
1.25
1.75
1
1
0.5
1
1
1
1
1.5
1.5
0.75
0.75
1.5
1.5
1.5
1.5
1.5
1.5
1.5
0.75
0.75
0.75
0.75
0.75
0.75
1
1
1
1
1
1
1
1
1
1
1
1
1
1
1
1.5
1.5
1.5
1.5
1.5
1.5
1.5
1.5
1.5
1.5
1.5
1.5
1.5
1.5
1.5
1.5
1.5
1
1
0.5
1
1
1
1
0.5
0.5
0.5
0.5
1.5
1.5
1.5
1.5
1.5
1.25
1.25
1.25
1.25
1.25
1.25
1
1
1
0.75
2
2
1
1.5
1
1.5
1.5
1.5
1
1
1
1
1
1
1
1.5
1
1
1
1
1
1
1
1
1
1.5
2
1
1
1
1
1
1
1
1
1
2
2
2
2
2
2
2
1
1
1
1
1
1
1
1.25
1.5
1.25
1.25
1.25
1.5
0.75
1.5
0.75
0.75
1
1
1
1
1
1
1
1
2
1
1
1
0.75
1
1
1
1
1
1
1
1
1.25
1.25
1
1.25
1
1
1.5
1.5
1
1.25
1.5
1.5
1.5
1.5
1.5
1.5
1.5
1
1
1
1.25
1.25
1.25
1.25
1.25
1.25
1.25
1.25
1.25
1.25
1.25
1.25
1.25
0.75
1
1
1
1
1
1
1
1
1
1.25
1
1
1.25
1.25
1.25
1.25
1
1.5
1.5
1.5
1.5
1.5
1
1
1
1
1
1
1
1
1
1
1
1
1
1
1
1
1
1
1
1
1.25
1.25
1.25
1.25
1
1
1
1
1
1
1
1
1
1
0.75
1
1
0.5
0.5
0.5
0.5
0.5
0.5
1
0.5
0.5
0.5
0.5
0.5
0.5
1
1
1
1
1
0.5
0.5
0.5
1
1
1.5
0.5
0.5
1
1
1
1
0.75
0.75
0.75
1.5
0.75
0.75
0.75
1
0.5
0.75
0.75
0.75
1.5
1
1
1
1
1
1
0.5
0.5
0.5
0.5
0.5
0.5
0.5
0.5
0.75
0.75
0.75
0.75
0.75
0.75
0.75
0.75
0.75
1.25
1
1
1
1
1
1
1
1
1
1
1
1
1
1
1
0.5
1
1
1
1
1
1
1
1
1
1
1
1.25
2
1
1
1
1
1
1
1
1
1
0.75
0.75
1
2
1
0.5
1
1
1
1
1
2
1
1
2
2
1
1
1.25
1.25
1.25
1.25
1.25
1.25
1.25
2
1
1
1
0.5
2
1
1.5
1.5
1
1
1
1
1
1
1
1
1
1
1
1
1
1
1
1
2
1
1
1
1.75
0.75
1
1
1.5
0.75
1
0.75
1.5
1
1
1
1
1
2
1
1
1
1
1
1.25
0.75
1
1.25
2
1.25
1.25
0.75
1.5
1.5
0.75
1
1
0.5
1
0.5
1
1
1
1
2
1
1
1.25
1
2
0.5
1
1.5
1
1
1.5
1
1
1
1
1.5
1
0.75
1
1
1.5
1.5
1
0.75
1.25
1
0.5
0.75
1
1
1
1.25
1.5
1.5
1
1.5
0.5
1
1
0.5
1.25
1.5
1.25
1.25
1.5
1
1.5
1.5
1
0.75
1
1.25
1.25
0.5
1.5
0.5
0.75
1
1.25
0.5
1
1
0.75
1
1
1.5
1
1
1
0.5
1
2
1.25
1
0.5
0.75
1.5
1.5
0.75
1
0.5
1.5
0.5
1.25
1.5
1
1.25
1
0.75
1
2
1
1
1.25
1
1
1
1
1
1.25
1.5
1.25
0.5
1
0.75
1
1.5
1
1
1.75
1
1
1
1
0.5
1
1.5
2
1.5
1
1
1.5
1
1.5
0.75
1
0.5
1.5
1
1
1
2.5
0.75
1
1
0.5
2
0.5
1.5
1
1
0.5
1.25
0.5
1.5
1.5
1.5
0.75
1
1
1
1.25
1.25
1.5
1
2.5
0.75
1
0.75
0.75
0.75
1.5
1.5
1
0.75
1
0.5
0.5
1.5
1
1
1
1
1.5
1.5
1
1.25
0.75
1
1
0.5
1.25
0.75
1
0.5
0.75
1.25
1
0.75
1
2
0.75
1
1
1.5
0.75
1
1
1
0.5
1
1
1.5
1
1
0.75
0.75
2
1.5
1.5
1
1.5
1
1
0.75
1
1
1.5
1.5
2
1.5
1
1
1.25
0.5
1.5
0.5
1.25
1
1
1
1
1
1
0.75
0.75
1
0.75
1
1.5
1
1
1
1
1
1
1
1
1
2.5
1
1
1.25
1
1
1.25
2
1
1
0.5
1
1
1.5
2
1.5
1.5
0.75
1
1
2
1
1.25
1.25
1
1
1
1
1
1
1
1
0.75
2
1.25
1.5
1
1
1.75
0.75
1
1
1
1
0.75
1
1
1
1.25
1.5
1
1
1.5
1
2
1
1.25
1
1
1.5
1.25
1
1.5
1
1.5
0.75
0.75
1.25
1
1
1
1.5
1
1
1
1
0.75
2.5
0.5
1
1
0.5
1
1
1
1
1
1.25
0.5
0.5
0.75
1
1.25
1.25
1
1
0.75
1.5
1.5
1
1.25
1
1.5
1
1
1
0.5
1
1
1
2.5
1.5
1.5
1
1.5
0.5
0.5
1.5
1.5
1
1
1
1
1.25
1
1.5
0.5
0.75
1.25
1
1
0.5
1
1
1
2
0.75
0.75
0.5
2
1
1.5
1.5
1
1.5
1
0.75
1.25
0.75
1
2
1
1
1
1
0.5
2
1.25
1
0.75
1
1
1
1
0.5
1
0.5
0.75
2
0.75
1
1
1.5
1
0.5
1
1
0.75
1
1.5
0.75
2
1
1
1
1
1.25
1
1.25
0.5
1
0.75
0.5
0.5
1
2
1
0.75
1.5
0.5
0.5
1
0.75
1
1
1.25
1.5
1
1.5
1
1
1.25
1
0.5
1
1.25
1.5
1.25
1.5
1.25
1
1
1
1
0.75
1
1.5
1
0.75
0.5
0.5
1
1.5
1
1
0.75
0.75
1
1.5
0.5
1
0.5
1.25
1.5
0.5
0.5
1
1
1
2
0.75
0.5
1.25
1
1.25
2.5
1
1
1
1
1.5
1
0.5
1.5
1
1
0.75
1.5
1.5
0.75
1
2.5
1
1
1.25
0.75
1
1.25
1
2.5
0.75
1
1.25
1.25
1.25
1
2
1.5
1
1
1
1
2
1
1.5
1
0.75
0.5
1
1
1.5
1
1
2
1
1
1
1
1
1.5
1
1
0.5
1
1.5
1
0.5
1
2
1
1
1
1.25
1.75
2
1.25
1.5
1
1
1
0.5
1
1.5
1
1.5
1
0.5
0.5
1.5
1
1
1
1
1
1
1.25
1
1
1.25
1
0.75
1
0.5
2
1
1.25
2
1
1
1
1.25
1
1.25
1
1
1.5
1.25
1
1.5
1
1.25
0.5
1.5
0.5
1
0.75
1
1
1
1
0.5
1.5
1
1
1
1
1
1.25
2
1
1
1
1.5
1.5
0.5
0.75
1
1
1
0.5
1
1
0.75
1.25
0.5
1
1.25
1
1
0.5
1.5
1.25
1
1.5
1
1
1
0.5
1
1.5
1
1
1
0.75
1
1
1
1
1
0.5
0.75
1
2
1
1.5
1
1.5
1
1
1.25
1
0.75
2
0.75
1.5
1
0.75
2
1
1
1
1.5
1
1
1.5
1
1.5
1.5
1.25
0.75
0.5
1
1
1.5
1
1
1
2
1
0.5
1
1
1.25
1.5
1
0.75
1
1.25
1
1
1
1
1
1.5
1
2
0.5
1
0.5
1
1
0.75
1
1
0.75
1.5
1
1.5
1
1.5
1.5
1
1
0.5
1
1
1.25
1.5
1.75
1.25
1.5
1
1.5
0.75
1
1
1
1
1
1
1
1.5
1
0.5
1
1
1
1
1.5
1
1
0.75
1
1
1
1
0.75
1
0.5
1.25
1
0.75
2
0.5
0.5
1.5
2
1
1.25
1.5
1
0.75
1
0.75
1.5
1
1.25
0.75
1
1
1
0.75
1.25
1.25
1
2
1
1
1
1
1.5
1.5
1.5
0.5
1
1
1.25
1.25
0.5
1
1
1.25
1
1
1.25
1
1
1
1.5
0.75
1
1
1
0.75
0.5
2
1
0.75
1.5
1
1.5
1.5
1
1
1
0.75
1
1
1.5
1
2.5
1
1
1.25
0.75
1
1.5
1.5
1.25
1
1
1
0.75
2
1
1
1
0.75
1
1
1.25
1.25
1
1.75
1
1
1
1.5
1
1
1.25
1.5
0.5
0.75
2.5
1
0.75
1
0.75
2
2
1.25
1.5
1
1
1.25
1.25
1
0.75
1.5
1.25
1
1
1.5
1
1
1.5
1.5
0.5
1
1.5
1
0.75
1
1
1
0.5
0.75
1
0.75
1
1.25
1
1.25
1
1
1
1
1
0.5
1
2
1
1
0.5
0.5
0.75
1
1
1
1
0.75
1
1
0.75
1.25
0.5
1
1.25
1.75
1.25
1
1
0.5
1
1
1
1
1
0.5
1
0.75
0.5
1
1.5
1
0.75
1
1
1
0.5
0.5
1
1
1
1
1
1.5
1.5
0.75
0.75
1
1.25
1
1
1
0.75
0.5
0.75
0.75
1
1.5
1
1
1
1.5
0.75
0.5
0.75
0.75
1
1
0.5
1
1
1
1.5
1.5
1.5
1.5
1
0.5
2.5
1
2
1
0.5
1
0.75
1
1.25
1.25
1.5
0.5
1
1.5
1
1.5
0.5
1
1.5
1.5
1
1
0.75
1
1
1.5
1
1
1
1
1
1
1
1
0.75
1
1.5
1.5
1
1
1
0.5
0.75
1
1
0.5
0.5
1.5
2
0.5
1
1
1.25
1
1.25
0.5
1
1
1.5
1
1
1
1.5
1
1
1
1.5
1.25
1.5
1
1
1
1
1
1
1
0.75
0.75
1.5
0.5
1
2.5
1.25
1
1
1
1
1.25
1.5
1
1
1
1
2
1
1
2
1
1
0.75
1
1
1
1
1
1.25
1
1
1
1
1
1.5
1
1
1
1
1
0.5
1.25
0.5
0.75
1
1.5
0.75
1
1
1
1
1.5
1
1
1.75
1
1
1
1
1
1.5
1
0.5
0.75
1
1
0.75
1.5
1
1
1.5
1.25
1.5
1
1
1
1
1
1
1.25
1
1.5
1.5
1.5
1
1
1
1
1
1
0.75
1.5
1
1
1
2
1.5
1.5
1
2
1
1
0.5
1.5
2
0.5
2
1
1
1.5
1
0.75
1
1
0.75
0.5
0.5
0.75
0.5
0.75
0.75
1
1
1
1
1.5
1
0.75
2
1
1.5
1.5
1
0.5
1.5
2.5
1
1.5
1
1.5
1
0.5
1
1
1.5
1.25
1
1.25
1.5
0.5
0.75
1
1.5
1.5
1
2
0.5
1
1
0.5
1.25
1.5
1
1
1.5
1.5
0.5
0.75
1
1
1
1
0.5
1
2
1
1
1.25
1
2
1.5
1
1
1
1
2
1
1
1
1
1.25
1
0.5
1
0.5
0.75
0.5
1
1
1
1
1
1
1
1.5
1.25
1
0.75
1.25
1
1
2
1
1
1
1
1.25
1
1.25
1
0.5
1.25
1.5
1
1.5
1
1
2
1
1.5
1.25
1
0.75
0.5
1
1
1
2.5
0.5
1.5
0.5
1
1.25
1.25
1.25
0.75
1
1
1
1.5
0.75
1
1.5
1.5
0.75
1
1
1
1.25
1
1.5
1.25
1
1.5
1
1.5
1.5
1.75
1.5
0.5
1
0.5
0.5
1
1
1
1
1
1.25
1.5
1
1
1
1
0.75
1.5
1
1
1
1.25
1.5
0.75
1
0.75
1
0.75
1
1
1
1
1
1.25
1.25
1.5
1
1
1
0.75
2
0.75
1
1
0.5
0.5
1.5
1
1
1.25
2
1.25
1
1
1
1
1
1.25
1.5
1
1
0.75
1
0.75
1.25
1.25
1
1
1
1
0.5
0.75
0.5
0.5
0.75
1
1
1
1.25
0.75
1
1
0.5
1.25
1
1.5
0.75
0.5
1
1.25
0.5
1.25
2
2
2
2
2
2
2
2
2
2
2
2
2
2
2
2
2
2
2
2
2
2
2
2
2
2
2
2
2
2
2
2
2
2
2
2
2
2
2
2
2
2
2
2
2
2
2
2
2
2
2
2
2
2
2
2
2
2
2
2
2
2
2
2
2
2
2
2
2
2
2
2
2
2
2
2
2
2
2
2
2
2
2
2
2
2
2
2
2
2
2
2
2
2
2
2
2
2
2
2
2
2
2
2
2
2
2
2
2
2
2
2
2
2
2
2
2
2
2
2
2
2
2
2
2
2
2
2
2
2
2
2
2
2
2
2
2
2
2
2
2
2
2
2
2
2
2
2
2
2
2
2
2
2
2
2
2
2
2
2
2
2
2
2
2
2
2
2
2
2
2
2
2
2
2
2
2
2
2
2
2
2
2
2
2
2
2
2
2
2
2
2
2
2
2
2
2
2
2
2
2
2
2
2
2
2
2
2
2
2
2
2
2
2
2
2
2
2
2
2
2
2
2
2
2
2
2
2
2
2
2
2
2
2
2
2
2
2
2
2
2
2
2
2
2
2
2
2
2
2
2
2
2
2
2
2
2
2
2
2
2
2
2
2
2
2
2
2
2
2
2
2
2
2
2
2
2
2
2
2
2
2
2
2
2
2
2
2
2
2
2
2
2
2
2
2
2
2
2
2
2
2
2
2
2
2
2
2
2
2
2
2
2
2
2
2
2
2
2
2
2
2
2
2
2
2
2
2
2
2
2
2
2
2
2
2
2
2
2
2
2
2
2
2
2
2
2
2
2
2
2
2
2
2
2
2
2
2
2
2
2
2
2
2
2
2
2
2
2
2
2
2
2
2
2
2
2
2
2
2
2
2
2
2
2
2
2
2
2
2
2
2
2
2
2
2
2
2
2
2
2
2
2
2
2
2
2
2
2
2
2
2
2
2
2
2
2
2
2
2
2
2
2
2
2
2
2
2
2
2
2
2
2
2
2
2
2
2
2
2
2
2
2
2
2
2
2
2
2
2
2
2
2
2
2
2
2
2
2
2
2
2
2
2
2
2
2
2
2
2
2
2
2
2
2
2
2
2
2
2
2
2
2
2
2
2
2
2
2
2
2
2
2
2
2
2
2
2
2
2
2
2
2
2
2
2
2
2
2
2
2
2
2
2
2
2
2
2
2
2
2
2
2
2
2
2
2
2
2
2
2
2
2
2
2
2
2
2
2
2
2
2
2
2
2
2
2
2
2
2
2
2
2
2
2
2
2
2
2
2
2
2
2
2
2
2
2
2
2
2
2
2
2
2
2
2
2
2
2
2
2
2
2
2
2
2
2
2
2
2
2
2
2
2
2
2
2
2
2
2
2
2
2
2
2
2
2
2
2
2
2
2
2
2
2
2
2
2
2
2
2
2
2
2
2
2
2
2
2
2
2
2
2
2
2
2
2
2
2
2
2
2
2
2
2
2
2
2
2
2
2
2
2
2
2
2
2
2
2
2
2
2
2
2
2
2
2
2
2
2
2
2
2
2
2
2
2
2
2
2
2
2
2
2
2
2
2
2
2
2
2
2
2
2
2
2
2
2
2
2
2
2
2
2
2
2
2
2
2
2
2
2
2
2
2
2
2
2
2
2
2
2
2
2
2
2
2
2
2
2
2
2
2
2
2
2
2
2
2
2
2
2
2
2
2
2
2
2
2
2
2
2
2
2
2
2
2
2
2
2
2
2
2
2
2
2
2
2
2
2
2
2
2
2
2
2
2
2
2
2
2
2
2
2
2
2
2
2
2
2
2
2
2
2
2
2
2
2
2
2
2
2
2
2
2
2
2
2
2
2
2
2
2
2
2
2
2
2
2
2
2
2
2
2
2
2
2
2
2
2
2
2
2
2
2
2
2
2
2
2
2
2
2
2
2
2
2
2
2
2
2
2
2
2
2
2
2
2
2
2
2
2
2
2
2
2
2
2
2
2
2
2
2
2
2
2
2
2
2
2
2
2
2
2
2
2
2
2
2
2
2
2
2
2
2
2
2
2
2
2
2
2
2
2
2
2
2
2
2
2
2
2
2
2
2
2
2
2
2
2
2
2
2
2
2
2
2
2
2
2
2
2
2
2
2
2
2
2
2
2
2
2
2
2
2
2
2
2
2
2
2
2
2
2
2
2
2
2
2
2
2
2
2
2
2
2
2
2
2
2
2
2
2
2
2
2
2
2
2
2
2
2
2
2
2
2
2
2
2
2
2
2
2
2
2
2
2
2
2
2
2
2
2
2
2
2
2
2
2
2
2
2
2
2
2
2
2
2
2
2
2
2
2
2
2
2
2
2
2
2
2
2
2
2
2
2
2
2
2
2
2
2
2
2
2
2
2
2
2
2
2
2
2
2
2
2
2
2
2
2
2
2
2
2
2
2
2
2
2
2
2
2
2
2
2
2
2
2
2
2
2
2
2
2
2
2
2
2
2
2
2
2
2
2
2
2
2
2
2
2
2
2
2
2
2
2
2
2
2
2
2
2
2
2
2
2
2
2
2
2
2
2
2
2
2
2
2
2
2
2
2
2
2
2
2
2
2
2
2
2
2
2
2
2
2
2
2
2
2
2
2
2
2
2
2
2
2
2
2
2
2
2
2
2
2
2
2
2
2
2
2
2
2
2
2
2
2
2
2
2
2
2
2
2
2
2
2
2
2
2
2
2
2
2
2
2
2
2
2
2
2
2
2
2
2
2
2
2
2
2
2
2
2
2
2
2
2
2
2
2
2
2
2
2
2
2
2
2
2
2
2
2
2
2
2
2
2
2
2
2
2
2
2
2
2
2
2
2
2
2
2
2
2
2
2
2
2
2
2
2
2
2
2
2
2
2
2
2
2
2
2
2
2
2
2
2
2
2
2
2
2
2
2
2
2
2
2
2
2
2
2
2
2
2
2
2
2
2
2
2
2
2
2
2
2
2
2
2
2
2
2
2
2
2
2
2
2
2
2
2
2
2
2
2
2
2
2
2
2
2
2
2
2
2
2
2
2
2
2
2
2
2
2
2
2
2
2
2
2
2
2
2
2
2
2
2
2
2
2
2
2
2
2
2
2
2
2
2
2
2
2
2
2
2
2
2
2
2
2
2
2
2
2
2
2
2
2
2
2
2
2
2
2
2
2
2
2
2
2
2
2
2
2
2
2
2
2
2
2
2
2
2
2
2
2
2
2
2
2
2
2
2
2
2
2
2
2
2
2
2
2
2
2
2
2
2
2
2
2
2
2
2
2
2
2
2
2
2
2
2
2
2
2
2
2
2
2
2
2
2
2
2
2
2
2
2
2
2
2
2
2
2
2
2
2
2
2
2
2
2
2
2
2
2
2
2
2
2
2
2
2
2
2
2
2
2
2
2
2
2
2
2
2
2
2
2
2
2
2
2
2
2
2
2
2
2
2
2
2
2
2
2
2
2
2
2
2
2
2
2
2
2
2
2
2
2
2
2
2
2
2
2
2
2
2
2
2
2
2
2
2
2
2
2
2
2
2
2
2
2
2
2
2
2
2
2
2
2
2
2
2
2
2
2
2
2
2
2
2
2
2
2
2
2
2
2
2
2
2
2
2
2
2
2
2
2
2
2
2
2
2
2
2
2
2
2
2
2
2
2
2
2
2
2
2
2
2
2
2
2
2
2
2
2
2
2
2
2
2
2
2
2
2
2
2
2
2
2
2
2
2
2
2
2
2
2
2
2
2
2
2
2
2
2
2
2
2
2
2
2
2
2
2
2
2
2
2
2
2
2
2
2
2
2
2
2
2
2
2
2
2
2
2
2
2
2
2
2
2
2
2
2
2
2
2
2
2
2
2
2
2
2
2
2
2
2
2
2
2
2
2
2
2
2
2
2
2
2
2
2
2
2
2
2
2
2
2
2
2
2
2
2
2
2
2
2
2
2
2
2
2
2
2
2
2
2
2
2
2
2
2
2
2
2
2
2
2
2
2
2
2
2
2
2
2
2
2
2
2
2
2
2
2
2
2
2
2
2
2
2
2
2
2
2
2
2
2
2
2
2
2
2
2
2
2
2
2
2
2
2
2
2
2
2
2
2
2
2
2
2
2
2
2
2
2
2
2
2
2
2
2
2
2
2
2
2
2
2
2
2
2
2
2
2
2
2
2
2
2
2
2
2
2
2
2
2
2
2
2
2
2
2
2
2
2
2
2
2
2
2
2
2
2
2
2
2
2
2
2
2
2
2
2
2
2
2
2
2
2
2
2
2
2
2
2
2
2
2
2
2
2
2
2
2
2
2
2
2
2
2
2
2
2
2
2
2
2
2
2
2
2
2
2
2
2
2
2
2
2
2
2
2
2
2
2
2
2
2
2
2
2
2
2
2
2
2
2
2
2
2
2
2
2
2
2
2
2
2
2
2
2
2
2
2
2
2
2
2
2
2
2
2
2
2
2
2
2
2
2
2
2
2
2
2
2
2
2
2
2
2
2
2
2
2
2
2
2
2
2
2
2
2
2
2
2
2
2
2
2
2
2
2
2
2
2
2
2
2
2
