# Supplementary material for: A fast numerical method for oxygen supply in tissue with complex blood vessel network
Source: PLoS One. 2021 Feb 26;16(2):e0247641. doi: 10.1371/journal.pone.0247641 (PMC7909958; doi:10.1371/journal.pone.0247641)
Supplement: S1 File — (ZIP) [file pone.0247641.s001.zip › supplementary material/3D retina/point_total.txt]

270.01 413.13 234.132 
267.377 413.846 233.388 
264.734 414.523 232.641 
263.409 414.847 232.267 
262.082 415.161 231.891 
260.753 415.465 231.516 
259.422 415.76 231.14 
257.313 416.205 230.544 
255.201 416.626 229.947 
253.083 417.023 229.348 
250.398 417.49 228.59 
248.271 417.831 227.989 
246.924 418.033 227.608 
244.227 418.409 226.846 
242.877 418.582 226.465 
241.92 418.699 226.195 
240.568 418.855 225.812 
239.214 419.001 225.43 
288.22 407.014 239.278 
286.946 407.511 238.917 
284.924 408.277 238.346 
282.895 409.019 237.772 
280.857 409.738 237.197 
278.812 410.434 236.619 
276.759 411.105 236.039 
274.699 411.753 235.457 
273.393 412.15 235.087 
271.323 412.758 234.502 
292.735 400.625 265.653 
290.905 401.621 264.569 
289.878 402.411 262.932 
287.522 403.74 260.992 
285.964 404.846 258.48 
284.396 405.907 255.939 
281.754 407.573 251.668 
280.147 408.509 249.099 
280.13 409.043 245.435 
278.468 409.886 242.909 
275.99 410.868 240.845 
273.848 411.472 240.944 
272.738 411.973 239.104 
271.635 412.456 237.158 
287.696 406.873 242.266 
286.602 406.994 244.446 
286.052 406.779 247.4 
285.508 406.525 250.282 
286.563 405.862 252.014 
288.136 404.826 254.598 
289.997 404.578 252.111 
291.575 404.155 251.048 
293.396 403.223 252.285 
292.868 402.928 255.037 
293.118 402.39 257.249 
294.154 401.622 258.916 
295.187 400.836 260.564 
295.424 400.241 262.715 
293.029 400.842 264.307 
291.625 400.582 267.539 
291.317 400.344 268.887 
291.004 400.098 270.232 
289.676 400.686 269.98 
288.344 401.263 269.726 
286.685 401.575 270.828 
285.012 401.868 271.936 
284.171 402.008 272.491 
282.478 402.272 273.604 
280.118 403.6 271.738 
278.761 404.11 271.485 
277.4 404.61 271.229 
274.67 405.578 270.717 
273.301 406.046 270.459 
272.283 406.772 268.814 
270.397 407.57 267.726 
268.507 408.341 266.634 
266.61 409.087 265.538 
264.709 409.806 264.438 
261.927 410.562 263.913 
258.612 411.568 262.554 
257.571 412.141 260.87 
254.241 413.045 259.511 
252.31 413.6 258.409 
249.838 414.37 256.467 
248.758 414.842 254.778 
246.774 415.313 253.703 
245.119 415.951 251.178 
241.463 416.922 247.585 
238.201 417.602 244.946 
234.63 418.039 243.799 
233.2 418.164 243.6 
234.649 417.736 246.191 
236.174 417.237 248.916 
238.097 416.534 252.353 
240.012 415.754 255.777 
242.442 414.645 260.12 
244.338 413.687 263.509 
246.693 412.38 267.721 
248.566 411.248 271.069 
250.039 410.299 273.702 
251.428 409.355 276.187 
252.812 408.368 278.66 
254.644 406.986 281.936 
256.009 405.901 284.376 
257.817 404.388 287.608 
259.236 403.14 290.144 
261.015 401.496 293.327 
262.833 399.726 296.576 
264.145 398.39 298.92 
265.446 397.013 301.247 
266.807 395.519 303.679 
268.156 393.981 306.09 
269.492 392.4 308.48 
271.216 390.273 311.563 
272.046 389.216 313.044 
273.345 387.509 315.368 
274.631 385.76 317.668 
275.904 383.97 319.943 
277.098 382.234 322.078 
278.67 379.863 324.889 
279.897 377.942 327.082 
281.046 376.085 329.137 
299.913 391.758 284.134 
297.28 393.101 283.749 
295.469 394.246 282.791 
292.809 395.521 282.379 
290.983 396.612 281.397 
289.504 397.989 279.068 
287.171 399.466 277.271 
285.328 400.468 276.244 
283.48 401.445 275.208 
310.556 396.479 245.589 
308.145 397.792 244.908 
306.227 398.805 244.366 
304.298 399.795 243.821 
302.359 400.763 243.273 
299.89 401.956 242.576 
297.927 402.873 242.021 
295.431 404 241.315 
292.227 405.382 240.41 
290.228 406.21 239.845 
330.654 383.64 251.269 
328.151 385.437 250.561 
326.364 386.683 250.056 
323.815 388.41 249.336 
321.512 389.919 248.685 
318.548 391.793 247.847 
316.201 393.224 247.184 
314.331 394.331 246.656 
312.449 395.416 246.124 
342.892 373.92 254.727 
340.535 375.92 254.061 
338.401 377.676 253.458 
336.112 379.504 252.811 
333.326 381.653 252.023 
332.224 382.481 251.712 
311.671 391.011 268.494 
310.119 391.529 269.562 
308.056 392.502 269.893 
305.696 393.215 271.504 
303.312 393.887 273.128 
300.901 394.517 274.764 
299.097 395.646 273.778 
295.973 397.39 272.543 
292.833 399.07 271.276 
310.878 395.986 247.755 
311.037 395.391 250.826 
311.378 394.87 252.72 
310.981 394.625 255.05 
312.039 393.768 256.516 
313.306 393.035 256.782 
315.307 391.985 256.576 
316.37 391.091 257.955 
329.449 384.289 252.094 
328.05 385.005 253.145 
325.941 386.064 254.631 
324.521 386.758 255.6 
323.084 387.44 256.57 
320.37 388.902 257.387 
317.638 390.325 258.161 
315.419 391.251 259.603 
313.695 391.683 261.785 
312.7 391.795 263.511 
312.198 391.42 265.987 
340.083 373.997 263.186 
337.811 375.168 265.205 
335.543 376.286 267.166 
334.201 376.268 270.382 
332.383 376.74 272.939 
328.879 378.584 274.741 
327.808 378.65 276.636 
325.502 379.541 278.445 
323.184 380.39 280.232 
322.543 379.812 282.81 
320.201 380.59 284.58 
317.384 381.893 285.629 
314.876 383.48 285.368 
312.347 385.033 285.086 
309.325 387.086 284.058 
308.372 388.142 282.601 
304.501 390.311 282.079 
302.047 390.889 283.76 
342.181 374.147 256.201 
341.685 373.945 258.651 
341.128 373.721 261.205 
339.495 373.701 265.793 
338.887 373.365 268.425 
338.264 372.988 271.071 
336.441 373.485 273.701 
335.044 373.356 276.979 
333.635 373.16 280.242 
331.025 373.791 283.419 
329.163 374.059 285.949 
327.288 374.281 288.46 
305.819 364.671 328.192 
303.79 365.563 328.585 
303.003 365.637 329.089 
300.472 367.225 328.853 
297.088 368.836 329.112 
294.965 369.642 329.488 
292.287 371.127 329.249 
290.1 371.88 329.628 
288.718 372.592 329.514 
286.728 373.981 328.799 
285.254 374.679 328.703 
283.682 375.383 328.632 
308.169 364.401 326.652 
306.602 364.585 327.681 
309.556 366.873 322.021 
309.205 366.269 323.189 
308.068 365.758 324.874 
317.917 377.166 295.571 
316.769 376.973 297.429 
315.173 377.374 298.584 
312.763 377.943 300.306 
309.88 379.088 301.319 
306.141 380.345 302.88 
303.652 380.784 304.562 
300.298 381.309 306.785 
297.756 381.656 308.44 
295.672 381.35 310.774 
294.923 380.295 313.231 
294.664 378.569 316.338 
297.338 377.119 316.605 
299.502 376.286 316.199 
302.114 374.77 316.454 
303.049 373.436 317.777 
305.711 370.604 319.86 
306.621 369.213 321.155 
326.517 374.545 289.064 
324.195 375.314 290.86 
321.855 376.042 292.639 
319.498 376.73 294.403 
328.56 372.447 290.532 
328.629 371.465 292.513 
327.924 370.712 295.089 
327.979 369.676 297.055 
318.794 375.938 296.961 
318.872 374.903 298.926 
316.929 374.877 301.351 
316.207 373.98 303.872 
315.913 372.39 307.053 
316.771 371.064 308.402 
325.314 369.971 300.109 
323.405 369.978 302.548 
323.818 369.317 303.225 
321.901 369.271 305.641 
320.757 368.99 307.464 
318.772 370.037 307.937 
315.185 371.406 309.533 
313.592 371.731 310.655 
311.99 372.039 311.772 
310.018 371.798 314.096 
310.1 370.573 315.968 
312.212 368.366 317.388 
316.833 369.893 310.307 
315.678 369.546 312.097 
314.522 369.175 313.874 
313.366 368.782 315.638 
354.006 363.557 257.867 
352.453 365.105 257.428 
350.883 366.635 256.985 
349.882 367.593 256.702 
347.62 369.708 256.063 
346.002 371.181 255.606 
344.368 372.636 255.143 
352.924 363.946 260.136 
351.834 364.3 262.394 
350.012 365.048 265.363 
348.581 365.156 268.957 
347.504 365.376 271.074 
348.636 363.599 273.215 
347.938 363.162 276.004 
347.958 362.307 278.099 
346.172 362.781 280.779 
345.1 362.858 282.781 
344.377 363.205 283.425 
343.652 363.546 284.068 
346.042 366.156 272.459 
344.574 366.916 273.823 
343.498 367.062 275.865 
341.284 368.134 277.85 
341.341 367.274 279.89 
342.124 366.049 281.28 
342.895 364.807 282.673 
342.948 362.935 286.734 
341.866 362.935 288.689 
340.424 362.558 291.939 
338.972 362.118 295.155 
337.137 362.292 297.665 
335.292 362.419 300.153 
334.182 362.249 302.023 
333.815 361.808 303.287 
332.306 363.435 302.545 
330.778 365.042 301.799 
329.992 366.388 300.451 
328.792 368.374 298.418 
311.853 367.799 318.583 
310.702 367.347 320.31 
333.821 360.656 305.209 
334.563 359.241 306.529 
333.817 358.282 309.016 
334.167 356.327 311.546 
348.627 354.219 293.758 
347.562 354.172 295.668 
345.786 354.411 298.177 
343.996 354.602 300.668 
341.848 355.463 302.479 
340.032 355.565 304.937 
338.206 355.62 307.375 
336.371 355.628 309.793 
353.562 355.687 281.24 
352.184 356.449 282.523 
350.794 357.194 283.801 
348.69 358.277 285.713 
347.62 357.314 289.699 
348.31 355.956 291.08 
358.958 358.379 259.266 
357.061 360.407 258.73 
355.542 361.991 258.301 
357.876 358.769 261.635 
357.8 358.089 264.075 
357.075 357.812 267.097 
355.682 357.911 270.705 
355.664 357.103 272.898 
354.964 356.675 275.719 
354.264 356.203 278.498 
354.555 353.7 283.398 
355.525 351.674 285.537 
356.474 349.606 287.654 
355.133 350.359 288.888 
354.458 350.729 289.505 
353.101 351.453 290.74 
351.732 352.16 291.975 
350.352 352.849 293.208 
370.239 345.003 262.455 
368.524 347.198 261.97 
366.778 349.368 261.476 
365.894 350.443 261.227 
364.481 352.13 260.827 
362.668 354.24 260.315 
360.827 356.323 259.795 
369.298 344.531 266.925 
368.983 344.362 268.355 
368.942 343.523 270.581 
369.491 342.183 272.188 
369.128 341.089 275.662 
367.605 341.791 278.135 
365.773 343.142 279.886 
364.869 344.275 279.74 
362.348 345.996 282.145 
360.42 347.241 283.97 
359.117 348.047 285.194 
357.802 348.836 286.422 
333.412 355.292 313.988 
331.194 355.924 315.712 
330.073 355.576 317.485 
328.584 355.958 318.615 
327.09 356.323 319.738 
325.214 357.424 320.223 
323.708 357.756 321.331 
322.196 358.073 322.429 
321.438 358.226 322.975 
319.921 358.518 324.061 
318.001 359.545 324.513 
316.066 360.553 324.957 
314.116 361.544 325.393 
312.15 362.515 325.82 
310.168 363.467 326.24 
374.869 338.746 263.763 
373.237 341.01 263.302 
372.41 342.133 263.068 
371.086 343.896 262.694 
384.405 323.984 266.458 
383.694 325.189 266.256 
382.552 327.084 265.934 
381.078 329.462 265.517 
380.329 330.643 265.305 
378.808 332.988 264.876 
377.582 334.826 264.529 
376.003 337.131 264.083 
375.146 337.098 267.092 
374.838 336.111 270.432 
373.955 335.585 274.203 
372.784 335.674 277.241 
370.42 336.635 281.4 
367.71 338.179 284.927 
366.153 338.755 287.353 
364.573 339.283 289.788 
363.246 339.021 292.902 
361.622 339.447 295.337 
360.34 340.204 296.521 
358.759 341.693 297.05 
357.523 343.543 296.32 
355.902 344.996 296.854 
353.893 346.036 298.661 
352.17 346.293 301.125 
350.118 347.249 302.927 
348.361 347.417 305.372 
346.21 347.059 309.034 
344.808 347.609 310.216 
342.364 349.162 311.347 
340.94 349.668 312.52 
337.387 352.146 313.583 
335.235 354.105 313.471 
357.658 340.506 300.799 
355.968 340.773 303.227 
355.592 340.339 304.46 
352.536 341.162 308.057 
349.52 343.134 309.793 
347.532 345.249 309.712 
362.175 337.941 296.655 
362.355 336.034 299.191 
361.353 336.005 301.007 
358.778 337.435 303.364 
357.372 336.897 306.394 
354.348 337.717 309.964 
353.961 337.231 311.168 
352.902 337.033 312.954 
350.882 337.898 314.709 
349.128 337.918 317.062 
346.885 340.856 316.406 
344.895 342.958 316.345 
342.09 343.938 318.658 
339.967 344.627 320.379 
338.614 346.431 319.729 
336.91 348.994 318.451 
334.782 350.966 318.351 
332.624 352.909 318.239 
322.59 355.953 324.843 
323.343 354.418 326.076 
324.448 352.086 327.907 
306.388 362.533 330.552 
307.272 361.031 331.775 
383.854 323.714 268.941 
382.822 323.95 271.802 
381.785 324.154 274.568 
379.97 325.563 277.15 
378.633 326.395 279.293 
377.804 326.681 280.968 
375.864 327.927 283.702 
374.434 328.623 285.963 
372.975 329.271 288.254 
370.902 330.314 291.129 
368.528 332.04 293.393 
366.968 332.52 295.76 
365.278 331.788 299.986 
363.921 331.358 302.983 
361.657 332.017 305.938 
359.999 332.258 308.309 
358.323 332.45 310.674 
356.235 332.087 314.215 
354.781 331.339 317.147 
353.055 331.362 319.473 
350.644 331.6 322.36 
349.297 332.109 323.508 
347.942 332.602 324.651 
346.714 334.516 324.066 
345.061 335.818 324.623 
343.392 337.102 325.174 
341.007 338.579 326.284 
339.799 341.852 323.924 
340.594 343.031 321.59 
346.306 333.917 325.213 
344.934 334.377 326.346 
343.833 333.979 328.047 
342.037 333.766 330.291 
340.929 333.317 331.962 
339.536 333.702 333.062 
338.422 333.215 334.711 
337.148 335.102 334.14 
334.737 336.465 335.201 
334.028 336.629 335.738 
333.318 336.789 336.272 
331.895 337.099 337.335 
330.468 337.393 338.388 
328.58 342.419 334.996 
329.222 340.757 336.139 
329.851 339.082 337.27 
325.55 351.152 327.974 
327.732 349.263 328.097 
329.542 348.144 327.609 
331.673 346.205 327.71 
333.055 344.416 328.349 
332.981 342.96 330.074 
331.143 342.637 332.283 
330.023 342.123 333.934 
326.805 343.524 335.475 
325.019 344.611 335.945 
323.607 346.373 335.306 
321.062 347.543 336.272 
318.508 350.18 335.539 
317.764 351.774 334.358 
316.259 353.459 333.678 
313.981 355.225 333.498 
324.788 349.863 330.25 
324.376 347.735 333.09 
312.425 356.871 332.8 
310.085 358.587 332.598 
308.901 359.435 332.492 
316.632 345.063 342.562 
315.183 345.225 343.527 
314.108 346.12 343.44 
313.026 347.01 343.348 
311.569 348.703 342.682 
310.47 349.575 342.579 
309.364 350.44 342.472 
308.182 352.838 340.74 
307.367 354.42 339.575 
306.848 356.71 337.336 
306.738 358.196 335.665 
306.946 360.351 332.881 
314.025 353.751 335.196 
315.182 351.374 336.968 
315.569 349.054 339.213 
314.839 347.6 341.341 
329.037 337.672 339.433 
327.603 337.938 340.467 
326.257 339.753 339.869 
324.494 340.835 340.332 
323.048 341.063 341.346 
321.602 341.277 342.348 
320.156 341.476 343.338 
319.102 342.405 343.272 
317.701 344.153 342.639 
320.402 339.052 345.483 
319.588 337.542 347.539 
327.193 337.216 341.532 
327.084 335.633 343.134 
325.951 335.013 344.685 
323.798 335.348 346.178 
322.056 336.409 346.623 
323.675 333.732 347.736 
322.82 332.207 349.76 
322.67 330.567 351.277 
323.227 328.816 352.3 
321.783 329.015 353.252 
320.333 329.204 354.193 
318.88 329.382 355.123 
316.422 330.496 355.99 
315.597 333.071 354.448 
317.191 334.553 352.028 
319.059 335.162 350.096 
320.2 335.84 348.612 
337.584 331.847 336.894 
335.762 331.481 339.042 
333.933 331.079 341.164 
332.522 331.375 342.207 
330.397 331.792 343.754 
330.962 330.043 344.811 
330.1 328.546 346.869 
328.516 327.151 349.395 
326.915 325.725 351.876 
325.481 325.951 352.846 
324.493 326.948 352.828 
338.458 320.06 346.315 
336.836 321.282 346.852 
335.893 322.341 346.867 
334.057 321.869 348.894 
332.658 322.145 349.902 
330.546 322.541 351.396 
329.387 321.885 352.868 
328.157 323.815 352.379 
347.797 331.154 326.362 
346.966 329.915 328.62 
346.128 328.64 330.856 
345.537 326.459 333.609 
344.93 324.225 336.317 
344.064 322.837 338.459 
343.192 321.416 340.575 
342.753 320.695 341.623 
340.954 320.314 343.723 
339.828 319.738 345.274 
282.411 373.805 331.575 
283.53 371.87 333.576 
285.045 369.155 336.284 
286.656 366.139 339.165 
288.113 363.293 341.77 
289.874 359.69 344.918 
291.684 355.785 348.155 
293.319 352.072 351.077 
295.321 347.258 354.656 
296.85 343.361 357.39 
298.039 340.188 359.516 
299.232 336.868 361.648 
300.661 332.692 364.203 
301.521 330.066 365.739 
302.864 325.772 368.141 
303.376 324.07 369.057 
304.129 321.497 370.402 
304.862 318.9 371.714 
305.615 316.14 373.059 
306.081 314.381 373.891 
306.762 311.725 375.109 
307.424 309.049 376.292 
308.066 306.353 377.441 
308.721 303.49 378.612 
309.543 299.726 380.081 
310.326 295.928 381.481 
311.049 292.213 382.774 
311.736 288.468 384.002 
335.296 309.216 356.921 
332.999 310.585 357.933 
330.432 312.879 358.485 
327.817 315.135 359.014 
325.16 317.346 359.517 
321.979 318.71 360.913 
318.502 320.929 361.812 
314.995 323.073 362.66 
312.476 324.195 363.497 
309.732 326.14 363.814 
308.201 326.271 364.662 
306.652 326.392 365.506 
304.258 326.543 366.796 
339.786 306.416 354.846 
338.445 306.714 355.836 
336.2 308.113 356.871 
338.253 318.383 347.816 
338.724 316.535 348.785 
338.731 313.89 350.72 
339.854 311.852 351.142 
339.828 309.152 353.016 
347.667 313.337 342.431 
346.557 312.789 343.99 
344.78 312.403 346.062 
343.207 311.041 348.575 
341.836 308.682 351.497 
340.915 307.077 353.406 
341.95 287.582 363.39 
339.899 289.036 364.424 
337.988 289.437 365.799 
337.526 288.519 366.604 
336.786 285.593 368.521 
337.587 284.397 368.412 
338.691 281.039 368.952 
339.595 278.744 369.151 
341.064 276.321 368.901 
341.896 274.009 369.079 
342.592 272.792 368.944 
359.36 314.13 328.251 
358.293 313.777 329.913 
357.418 312.495 332.076 
356.533 311.177 334.217 
354.812 310.98 336.397 
353.272 309.815 339.046 
352.176 309.318 340.63 
350.237 309.943 342.264 
349.388 311.08 342.324 
349.233 317.116 337.759 
348.348 315.706 339.863 
348.115 314.066 341.4 
348.13 316.621 339.361 
346.579 317.934 339.944 
345.013 319.231 340.519 
356.576 323.185 323.441 
355.738 322.003 325.691 
355.113 319.905 328.459 
354.254 318.643 330.659 
352.518 318.479 332.875 
351.645 317.145 335.033 
350.55 316.686 336.656 
354.804 325.455 323.476 
352.831 326.253 325.196 
351.993 325.038 327.447 
350.244 324.899 329.694 
349.151 324.49 331.363 
348.295 323.177 333.555 
348.767 321.401 334.616 
349.227 319.612 335.663 
359.784 321.732 320.554 
357.865 322.617 322.288 
359.59 320.309 322.239 
358.752 319.151 324.484 
359.385 316.516 326.096 
368.899 323.029 304.937 
367.694 323.801 306.093 
366.478 324.554 307.251 
365.482 324.469 309.002 
365.096 324.004 310.169 
364.086 323.88 311.914 
363.068 323.73 313.656 
362.269 322.715 315.964 
361.009 323.358 317.126 
359.968 323.136 318.853 
354.19 278.451 356.296 
353.181 276.684 358.021 
352.17 274.884 359.71 
351.156 273.048 361.364 
349.411 273.47 362.807 
348.155 274.817 363.427 
346.882 276.159 364.038 
378.282 325.199 282.289 
377.677 324.699 284.622 
377.057 324.162 286.957 
375.309 324.529 290.377 
374.08 324.353 293.278 
372.592 324.902 295.572 
371.077 325.403 297.883 
370.003 324.258 301.421 
369.041 324.256 303.171 
364.521 305.194 328.883 
362.964 307.596 329.033 
361.189 310.88 328.657 
369.564 320.572 306.694 
370.413 317.251 308.984 
367.3 307.848 322.886 
366.871 307.277 323.979 
365.837 307.009 325.646 
364.963 305.808 327.809 
371.992 314.796 308.95 
372.962 312.715 309.478 
372.946 310.556 311.69 
372.328 308.737 314.455 
371.685 306.862 317.194 
370.099 307.05 319.462 
368.494 307.189 321.723 
368.835 317.545 311.285 
368.046 316.583 313.563 
368.447 314.877 314.667 
368.238 313.512 316.338 
368.018 312.127 317.995 
367.371 310.178 320.747 
364.842 303.363 329.869 
365.15 301.52 330.842 
365.444 299.665 331.801 
346.488 274.132 365.157 
346.087 272.083 366.251 
346.904 268.675 366.718 
363.786 299.571 333.991 
362.722 299.169 335.598 
359.82 299.489 338.877 
356.886 299.7 342.107 
354.231 297.868 346.169 
351.725 298.656 348.303 
349.829 299.217 349.882 
346.282 302.054 351.605 
344.148 303.53 352.703 
341.983 304.984 353.783 
395.263 302.645 269.525 
394.983 302.351 270.982 
394.073 303.368 272.426 
392.477 305.741 273.852 
391.448 306.762 275.48 
390.363 307.754 277.233 
389.901 307.366 279.168 
389.411 306.95 281.154 
388.894 306.505 283.179 
389.302 304.924 284.223 
390.367 301.972 285.234 
391.405 298.996 286.181 
389.988 300.676 287.79 
389.029 301.775 288.863 
387.931 301.764 291.511 
387.615 301.477 292.572 
386.468 301.388 295.263 
386.299 300.242 296.848 
385.611 299.574 299 
384.903 298.871 301.157 
384.691 297.659 302.741 
384.606 295.573 304.814 
383.19 296.094 307.056 
382.14 296.989 308.223 
380.398 299.165 309.472 
379.464 299.148 311.142 
378.66 298.227 313.313 
378.389 296.87 314.89 
378.231 294.602 316.94 
376.831 293.961 319.668 
375.287 294.162 321.911 
373.6 295.227 323.672 
371.891 296.251 325.428 
370.026 298.153 326.698 
368.408 298.178 328.918 
367.229 298.786 330.074 
394.121 305.212 269.203 
393.536 306.49 269.038 
392.595 308.5 268.772 
391.632 310.499 268.5 
390.034 313.7 268.048 
388.587 316.482 267.639 
387.539 318.435 267.343 
385.804 321.557 266.853 
405.249 274.244 272.348 
404.134 278.201 272.033 
403.225 281.219 271.776 
402.011 285.014 271.432 
401.052 287.844 271.161 
399.71 291.592 270.782 
398.598 294.536 270.468 
397.442 297.461 270.142 
396.37 300.061 269.839 
403.821 275.746 275.698 
403.538 274.177 278.127 
402.904 273.177 280.977 
402.691 271.446 283.065 
402.471 269.669 285.095 
401.805 269.281 287.218 
400.562 271.929 288.562 
399.817 272.303 290.217 
398.082 275.483 292.169 
396.796 277.203 293.967 
395.922 278.328 295.162 
395.035 279.436 296.356 
393.382 283.604 296.768 
392.113 287.206 296.553 
391.044 289.109 297.252 
389.853 288.977 299.951 
389.235 287.425 302.542 
388.48 286.688 304.66 
388.198 285.436 306.183 
387.903 284.165 307.7 
387.595 282.876 309.21 
394.761 278.286 297.855 
394.025 277.651 299.948 
392.89 276.628 303.079 
393.087 274.017 304.398 
401.307 265.53 291.098 
400.141 267.298 292.885 
398.117 270.166 295.879 
397.386 269.578 297.949 
396.167 270.355 300.185 
394.482 271.604 303.025 
401.519 268.249 288.724 
401.609 266.596 289.62 
392.177 275.024 305.601 
391.253 276.014 306.804 
390.316 276.985 308.006 
389.219 279.705 308.319 
388.171 281.529 309.066 
386.196 283.362 311.456 
385.364 282.465 313.556 
384.007 281.951 316.248 
382.028 282.684 319.085 
380.455 283.864 320.873 
378.859 285.003 322.657 
376.6 287.385 324.573 
374.946 288.434 326.342 
373.166 290.374 327.646 
371.465 291.346 329.399 
369.166 292.582 331.72 
367.759 295.056 331.955 
366.319 297.512 332.173 
382.766 279.538 319.812 
383.008 275.849 321.535 
382.642 273.447 323.397 
381.738 271.383 325.833 
392.294 273.268 306.471 
390.968 273.85 308.713 
389.721 272.589 311.812 
390.346 268.524 312.886 
390.86 266.253 313.1 
400.995 264.444 292.563 
400.674 263.34 294.018 
400.342 262.217 295.461 
400.016 260.217 297.309 
400.04 258.493 298.128 
400.049 255.893 299.334 
399.283 255.253 301.332 
398.107 255.113 303.933 
396.495 255.424 307.148 
395.225 254.237 310.134 
393.934 253.878 312.732 
393.037 252.989 314.71 
392.119 252.061 316.68 
390.745 251.529 319.258 
390.339 252.895 319.511 
389.475 254.684 320.375 
388.59 256.461 321.233 
387.667 257.285 322.458 
386.746 259.034 323.306 
385.307 259.261 325.51 
384.329 259.062 327.098 
382.864 260.159 328.915 
381.875 260.868 330.12 
380.874 261.557 331.321 
379.863 262.229 332.518 
379.355 262.559 333.114 
378.33 263.204 334.303 
399.288 257.002 300.54 
398.511 258.094 301.748 
397.717 259.17 302.96 
396.498 260.753 304.78 
395.245 262.297 306.604 
393.959 263.802 308.43 
393.102 263.886 310.053 
391.767 265.32 311.881 
393.118 256.648 313.204 
392.251 257.581 314.432 
390.924 258.947 316.272 
390.025 260.757 317.111 
390.011 263.516 315.931 
390.442 264.894 314.52 
386.289 262.26 322.771 
385.314 264.936 323.208 
384.322 266.659 324.025 
382.809 268.747 325.437 
380.712 272.113 327.031 
379.676 272.826 328.226 
379.226 271.264 329.632 
378.212 270.98 331.22 
378.541 275.426 328.595 
377.96 276.72 328.772 
376.834 278.35 329.537 
375.21 279.338 331.305 
373.013 280.595 333.646 
371.901 281.198 334.808 
370.705 282.75 335.544 
369.492 284.289 336.272 
368.261 285.816 336.991 
366.432 287.597 338.272 
372.036 279.261 335.642 
371.046 277.887 337.619 
370.044 276.474 339.572 
367.536 292.518 333.905 
366.595 291.176 335.949 
376.628 271.959 332.996 
375.595 271.616 334.569 
374.554 271.247 336.133 
380.88 263.495 330.57 
379.85 266.112 331.003 
379.304 268.382 330.822 
365.266 288.119 339.405 
363.607 287.898 341.519 
363.313 285.189 343.335 
362.909 283.438 344.71 
363.076 281.442 345.516 
373.474 271.836 337.297 
372.386 272.408 338.456 
371.249 273.953 339.217 
361.326 282.107 347.16 
360.063 283.54 347.847 
358.783 284.962 348.527 
358.085 286.171 348.661 
368.419 276.273 341.677 
367.347 275.779 343.197 
356.395 285.76 350.66 
355.406 284.107 352.497 
354.207 284.47 353.537 
353.112 283.796 354.949 
352.399 284.994 355.079 
350.946 287.381 355.326 
349.107 287.874 356.838 
346.638 288.501 358.818 
344.621 289.981 359.902 
342.407 292.472 360.585 
340.957 293.782 361.158 
340.134 294.944 361.249 
339.113 297.113 360.945 
338.069 299.267 360.629 
337.205 300.407 360.704 
335.449 302.672 360.843 
334.34 304.78 360.495 
334.588 306.595 359.179 
335.053 307.427 358.273 
340.833 290.84 362.762 
366.726 277.025 343.368 
365.526 278.509 344.093 
364.309 279.981 344.809 
353.417 280.698 356.073 
377.292 264.814 335.113 
376.246 265.429 336.29 
375.18 267.013 337.086 
345.759 268.91 367.623 
344.526 270.243 368.219 
343.277 271.575 368.805 
369.852 265.717 344.316 
368.76 266.202 345.442 
367.663 266.672 346.56 
366.005 267.349 348.221 
365.425 268.596 348.413 
364.239 271.083 348.785 
363.067 272.533 349.507 
361.929 272.945 350.587 
360.732 274.375 351.293 
359.005 274.953 352.882 
357.848 275.322 353.93 
356.687 275.679 354.968 
355.447 277.068 355.637 
374.609 269.281 336.908 
377.812 262.537 335.266 
376.764 261.171 337.176 
375.714 260.762 338.708 
374.668 261.33 339.874 
373.617 262.887 340.675 
372.544 265.437 341.102 
374.129 266.603 338.628 
373.071 266.167 340.158 
370.936 265.216 343.182 
371.995 266.708 341.309 
370.893 268.24 342.083 
369.774 269.76 342.848 
369.193 271.019 343.038 
368.084 271.515 344.167 
367.488 272.766 344.35 
366.884 274.014 344.53 
366.835 275.02 344.146 
363.865 260.891 352.781 
363.308 263.186 352.656 
362.743 264.429 352.855 
361.612 265.857 353.579 
360.464 267.276 354.294 
359.367 266.578 355.673 
357.734 264.956 357.871 
356.075 264.354 359.701 
354.354 265.877 360.87 
352.611 267.385 362.018 
350.333 267.926 363.932 
348.62 268.31 365.338 
369.865 263.681 345.029 
369.324 261.873 346.29 
368.769 260.046 347.531 
367.663 258.414 349.306 
366.04 259.046 350.949 
364.96 260.498 351.706 
381.848 258.93 330.858 
381.312 257.324 332.185 
380.761 255.697 333.497 
380.196 254.051 334.795 
378.619 252.997 337.266 
377.612 253.594 338.448 
376.596 254.172 339.624 
375.534 253.721 341.128 
375.395 250.674 342.113 
375.787 248.368 342.171 
375.149 246.584 343.377 
374.498 244.782 344.565 
363.305 258.967 353.959 
362.189 257.201 355.641 
361.04 254.318 357.587 
360.44 252.314 358.681 
377.991 237.551 341.371 
377.805 240.888 341.084 
378.065 243.939 340.176 
378.287 246.974 339.237 
378.415 248.989 338.594 
378.525 250.997 337.936 
373.557 246.309 345.411 
372.602 247.828 346.247 
371.571 248.296 347.38 
369.952 247.92 349.363 
368.779 246.233 351.06 
367.212 246.829 352.698 
366.096 246.138 354.063 
364.517 246.673 355.659 
363.459 247.013 356.711 
362.986 248.26 356.954 
361.921 248.584 357.99 
360.9 249.985 358.737 
359.36 252.619 359.696 
357.736 253.054 361.196 
356.652 253.33 362.181 
355.565 253.595 363.155 
354.479 253.849 364.117 
352.848 254.212 365.537 
351.76 254.441 366.469 
350.673 254.661 367.388 
350.117 257.009 367.309 
348.453 258.451 368.395 
346.772 259.884 369.459 
345.158 259.047 371.032 
343.594 257.033 372.817 
342.549 256.044 373.891 
341.534 271.909 370.116 
340.369 272.127 370.977 
339.202 272.338 371.827 
338.161 271.422 372.95 
338.402 269.159 373.507 
339.847 265.557 373.497 
341.13 263.096 373.2 
341.873 259.576 373.56 
342.045 254.964 374.54 
341.04 252.777 375.804 
340.036 250.555 377.028 
339.018 249.48 378.006 
337.526 246.044 379.717 
349.036 251.583 369.507 
347.427 251.858 370.823 
346.357 252.031 371.684 
344.744 253.425 372.714 
349.587 253.746 368.555 
351.072 246.663 368.692 
350.605 249.027 368.66 
349.558 250.353 369.31 
355.85 245.7 364.514 
354.788 245.931 365.464 
353.194 246.26 366.866 
359.496 243.699 361.348 
359.094 246.043 361.331 
358.084 247.417 362.06 
357.016 247.679 363.04 
356.434 246.694 363.782 
363.328 244.846 357.258 
362.73 243.918 358.044 
361.604 243.131 359.332 
360.551 243.421 360.346 
384.772 256.773 327.228 
385.193 254.48 327.343 
385.12 252.554 328.054 
384.559 250.986 329.362 
383.509 249.749 331.264 
383.331 246.81 332.269 
383.116 243.855 333.244 
382.772 239.894 334.497 
382.109 238.223 335.709 
381.785 235.22 336.593 
380.851 235.83 337.798 
379.907 236.422 338.996 
379.432 236.711 339.592 
374.335 242.714 345.16 
374.154 240.639 345.74 
372.955 239.023 347.447 
372.132 236.094 348.829 
377.769 235.504 341.937 
378.008 233.185 341.901 
377.749 231.13 342.439 
376.52 229.578 344.136 
371.895 233.982 349.354 
371.641 231.863 349.863 
371.368 229.739 350.356 
376.23 227.503 344.643 
375.923 225.421 345.135 
375.597 223.335 345.612 
375.254 221.243 346.074 
375.974 214.048 345.047 
376.375 216.133 344.627 
376.107 217.411 344.995 
375.546 219.966 345.719 
370.51 235.666 350.771 
368.993 236.258 352.426 
367.746 234.48 354.02 
366.863 231.41 355.282 
365.341 231.901 356.874 
363.683 231.26 358.666 
361.888 229.465 360.635 
361.098 227.365 361.553 
358.921 226.712 363.722 
357.396 227.029 365.165 
355.73 226.182 366.762 
354.425 224.067 368.031 
353.612 221.846 368.81 
352.609 221.994 369.702 
351.608 222.133 370.581 
350.11 222.325 371.875 
349.114 222.442 372.72 
348.121 222.551 373.553 
347.132 222.652 374.371 
350.933 243.249 369.385 
350.294 241.049 370.268 
349.124 238.907 371.557 
348.974 236.596 371.955 
348.201 233.181 372.941 
371.078 227.608 350.834 
370.117 224.59 352.075 
368.629 221.712 353.816 
366.974 221.12 355.637 
365.487 221.578 357.227 
364.137 219.656 358.652 
362.772 217.694 360.038 
361.688 214.462 361.046 
360.286 212.432 362.347 
358.592 211.593 363.95 
357.813 212.913 364.767 
356.327 213.169 366.179 
355.536 214.476 366.968 
354.425 217.008 368.057 
353.782 219.464 368.668 
349.447 245.798 370.259 
348.357 244.82 371.355 
346.708 242.74 373.062 
346.55 239.256 373.67 
346.85 235.698 373.826 
347.276 234.471 373.595 
348.505 230.789 372.873 
348.281 228.456 373.208 
348.034 226.118 373.524 
347.407 225 374.086 
358.296 241.745 362.833 
358.217 240.632 363.075 
358.566 238.277 363.057 
358.267 234.921 363.734 
357.126 234.022 364.914 
355.984 233.101 366.071 
354.844 232.161 367.205 
353.305 232.432 368.578 
352.999 234.808 368.634 
352.062 236.126 369.331 
350.428 235.218 370.854 
349.217 233.05 372.094 
358.897 242.726 362.095 
357.244 241.992 363.807 
356.323 244.464 364.283 
346.145 222.745 375.177 
345.654 222.79 375.574 
344.674 222.871 376.359 
344.185 222.91 376.747 
342.594 221.826 378.011 
341.151 221.911 379.119 
336.965 249.659 379.498 
335.863 252.126 379.824 
334.715 254.599 380.135 
333.517 257.081 380.434 
332.263 259.573 380.72 
330.948 262.077 380.997 
329.39 265.811 381.044 
327.894 268.357 381.309 
326.3 270.929 381.575 
324.587 273.538 381.849 
323.677 274.861 381.992 
321.72 277.56 382.296 
318.286 281.836 382.838 
315.389 285.004 383.326 
313.558 286.804 383.659 
341.033 225.513 379.124 
340.76 227.922 379.23 
340.542 231.523 379.175 
340.264 235.124 379.085 
339.426 238.758 379.329 
338.514 242.398 379.539 
338.032 244.817 379.539 
409.04 257.552 273.419 
408.51 260.326 273.269 
407.943 263.093 273.109 
407.468 265.273 272.975 
406.833 268.024 272.795 
406.16 270.764 272.605 
375.559 230.069 345.3 
374.59 230.542 346.455 
372.986 230.167 348.42 
373.653 220.857 348.023 
372.812 218.948 349.025 
371.953 217.02 350.005 
371.078 215.073 350.963 
369.706 213.282 352.45 
380.014 211.785 339.699 
379.987 214.098 339.872 
379.938 216.412 340.029 
379.866 218.727 340.172 
379.943 222.065 340.059 
379.357 224.659 340.762 
380.586 226.136 339.056 
381.34 227.87 337.93 
382.53 229.274 336.181 
382.342 231.591 336.236 
382.131 233.907 336.276 
379.584 209.745 340.115 
378.907 206.678 340.71 
378.434 204.628 341.088 
377.692 201.549 341.626 
377.176 199.492 341.964 
376.911 198.462 342.128 
368.952 214.704 353.361 
367.778 213.943 354.629 
366.384 212.06 356.047 
365.458 210.001 356.901 
364.28 206.818 357.875 
376.369 196.401 342.442 
375.092 193.524 343.472 
374.208 190.414 343.873 
373.165 188.537 344.701 
372.104 186.642 345.505 
371.024 184.728 346.284 
370.025 181.58 346.555 
390.178 249.146 320.946 
389.194 248.091 322.88 
387.796 248.345 325.076 
387.615 245.472 326.097 
387.842 242.202 326.472 
388.114 239.892 326.499 
388.364 237.578 326.512 
389.016 234.876 325.888 
408.538 257.293 275.342 
408.55 254.954 276.808 
408.555 252.573 278.189 
408.288 250.796 279.995 
407.72 249.622 282.318 
407.13 249.24 284.244 
406.816 248.204 285.608 
406.19 247.779 287.538 
405.235 247.944 290.052 
403.916 248.663 293.168 
402.874 248.718 295.713 
402.484 247.568 297.069 
402.081 246.403 298.418 
401.624 244.346 300.124 
401.532 242.588 300.845 
401.426 240.824 301.554 
406.784 246.525 286.394 
406.448 245.463 287.74 
406.1 244.39 289.079 
406.036 242.684 289.828 
405.96 240.972 290.563 
405.579 239.871 291.871 
405.236 239.622 292.818 
404.534 239.103 294.715 
404.117 237.963 296.015 
403.438 238.27 297.566 
402.68 237.679 299.469 
402.093 239.699 300.337 
400.741 241.934 302.775 
399.986 242.136 304.352 
399.27 243.209 305.579 
398.537 244.263 306.808 
397.409 245.812 308.656 
396.198 246.415 310.865 
395.251 244.653 313.163 
394.332 243.762 315.098 
393.797 242.376 316.404 
393.652 240.519 317.078 
400.967 239.611 302.863 
400.495 238.381 304.166 
400.35 236.598 304.844 
399.507 235.877 306.748 
398.287 235.634 309.27 
397.567 236.648 310.515 
396.747 236.731 312.09 
395.912 236.787 313.666 
395.444 236.343 314.616 
395.061 236.816 315.241 
394.368 238.673 316.162 
392.599 238.613 319.313 
391.097 237.073 322.149 
390.068 235.995 324.025 
373.053 207.334 348.119 
371.89 206.657 349.427 
370.474 204.881 350.878 
369.037 203.062 352.291 
368.096 203.376 353.384 
395.258 234.497 315.26 
395.057 232.645 315.892 
395.214 230.326 315.883 
394.98 228.47 316.489 
394.601 225.678 317.377 
393.352 226.087 319.559 
392.202 227.384 321.449 
390.754 226.73 323.912 
389.269 226.003 326.358 
388.57 224.452 327.537 
387.855 222.883 328.703 
387.943 220.569 328.604 
388.407 217.885 327.864 
388.626 216.543 327.486 
388.259 214.604 327.98 
374.633 212.401 346.613 
373.513 209.45 347.759 
388.37 233.334 327.115 
387.279 232.145 328.95 
385.904 228.948 331.336 
384.899 225.343 333.048 
384.262 221.372 334.088 
383.742 218.383 334.831 
382.988 214.382 335.773 
387.088 213.384 329.717 
385.487 212.456 332.059 
384.252 213.441 333.923 
376.68 212.539 344.08 
376.479 209.185 344.086 
375.335 206.285 345.231 
373.947 204.614 346.742 
372.737 201.648 347.806 
371.67 197.411 348.397 
369.624 193.494 350.039 
368.269 190.434 350.928 
367.504 189.503 351.577 
368.834 206.629 352.928 
369.302 208.793 352.601 
369.276 211.122 352.808 
366.586 189.779 352.662 
366.734 192.084 353.003 
366.567 193.306 353.437 
366.394 194.529 353.866 
365.458 194.79 354.932 
364.516 195.036 355.985 
382.362 213.681 336.613 
381.299 213.258 338.055 
368.808 180.847 347.762 
367.578 180.085 348.947 
367.133 180.225 349.498 
367.109 201.347 354.205 
366.105 199.301 355 
365.083 197.236 355.767 
364.027 203.371 357.767 
362.551 201.377 359.041 
361.324 200.468 360.165 
359.874 200.755 361.651 
367.371 182.498 349.905 
367.589 184.78 350.296 
367.463 185.994 350.76 
367.648 188.284 351.126 
363.93 192.832 356.184 
362.856 190.733 356.878 
362.586 206.063 359.553 
361.371 205.161 360.691 
360.389 203.011 361.43 
361.438 191.032 358.406 
360.012 191.303 359.904 
359.358 192.595 360.813 
357.623 191.693 362.333 
356.223 188.344 362.973 
354.783 184.971 363.55 
353.678 186.264 364.887 
352.247 186.393 366.224 
362.704 188.418 356.521 
362.063 186.207 356.66 
360.936 184.084 357.285 
359.322 182.021 358.373 
358.037 181.044 359.385 
356.865 178.858 359.912 
355.094 177.885 361.336 
353.79 176.834 362.257 
352.846 176.909 363.161 
351.428 177.004 364.492 
351.785 178.157 364.505 
351.538 180.53 365.396 
351.742 182.879 365.829 
358.641 199.797 362.725 
358.373 198.661 362.82 
356.857 196.533 363.942 
354.925 196.794 365.797 
353.595 193.387 366.438 
353.006 191.071 366.535 
352.397 188.753 366.61 
351.293 186.469 367.098 
350.341 186.537 367.957 
349.073 185.427 368.812 
348.278 184.278 369.227 
347.149 181.944 369.616 
346.344 180.78 369.997 
345.194 178.426 370.327 
344.38 177.249 370.672 
342.746 174.88 371.32 
341.562 172.494 371.545 
341.009 173.689 372.355 
340.909 174.888 372.794 
340.348 176.093 373.586 
340.121 178.506 374.432 
340 179.716 374.846 
339.728 189.41 377.256 
339.829 191.83 377.631 
340.417 196.652 377.97 
340.223 200.288 378.612 
340.435 203.902 378.859 
340.593 207.514 379.065 
340.696 211.123 379.228 
341.048 213.512 379.076 
341.061 217.117 379.172 
340.88 219.527 379.335 
339.739 182.139 375.657 
339.601 183.354 376.053 
339.76 185.773 376.48 
339.896 188.193 376.886 
343.104 161.912 366.53 
343.002 164.239 367.517 
342.54 164.227 367.897 
342.481 165.397 368.381 
341.957 166.562 369.235 
341.888 167.742 369.708 
341.814 168.925 370.175 
341.736 170.112 370.637 
341.651 171.301 371.094 
349.63 161.982 360.819 
348.272 160.852 361.591 
347.337 160.849 362.43 
345.938 160.831 363.662 
344.962 161.963 364.97 
344.032 161.94 365.757 
358.916 170.436 355.077 
357.603 169.463 356.057 
356.282 168.467 357.009 
354.55 166.328 357.897 
353.211 165.277 358.781 
351.867 164.202 359.634 
350.517 163.106 360.458 
365.535 178.349 350.709 
363.914 176.431 351.873 
362.27 174.473 352.991 
360.604 172.474 354.059 
411.74 237.327 274.182 
411.355 241.431 274.073 
411.005 244.572 273.974 
410.548 248.146 273.845 
410.233 250.357 273.756 
409.801 253.15 273.634 
409.433 255.353 273.53 
410.836 238.468 276.924 
410.531 238.301 277.991 
410.186 237.287 279.416 
409.797 235.404 281.154 
412.443 217.103 274.38 
412.46 221.102 274.385 
412.423 224.102 274.375 
412.348 226.929 274.354 
412.196 230.531 274.31 
412.012 233.687 274.258 
411.914 235.098 274.231 
412.216 209.87 274.316 
412.313 212.104 274.344 
412.38 214.103 274.362 
408.99 221.792 285.418 
409.037 225.047 285.112 
409.192 226.771 284.503 
409.551 227.822 283.317 
409.894 228.882 282.139 
410.223 229.95 280.961 
409.912 233.03 281.348 
412.027 218.31 275.881 
411.819 218.145 276.585 
411.283 220.476 278.401 
410.873 218.604 279.713 
410.205 217.55 281.773 
409.712 218.152 283.293 
409.505 221.259 283.923 
408.359 221.445 287.221 
407.596 220.216 289.337 
407.029 220.66 290.85 
406.091 220.848 293.277 
405.231 221.839 295.407 
390.155 210.385 324.665 
389.228 212.51 326.328 
396.784 220.539 313.527 
395.957 220.574 315.073 
394.805 218.723 317.167 
393.779 217.756 318.974 
392.555 215.804 321.03 
391.655 213.386 322.425 
405.712 236.669 292.341 
405.239 234.687 293.966 
404.736 232.687 295.575 
403.913 231.263 297.776 
403.054 229.798 299.97 
402.757 227.156 300.924 
402.541 225.391 301.546 
402.31 223.624 302.157 
401.18 223.517 304.624 
399.818 224.772 307.422 
398.391 225.94 310.229 
397.338 224.205 312.378 
409.084 237.369 282.815 
408.54 237.819 284.305 
407.935 237.405 286.162 
407.522 235.479 287.793 
407.145 234.399 289.061 
406.95 231.816 290.072 
406.464 229.861 291.652 
406.209 227.272 292.619 
405.663 225.3 294.171 
405.195 224.181 295.402 
411.782 210.678 275.971 
411.37 209.899 277.233 
410.773 209.853 279.183 
410.309 210.533 280.769 
409.836 211.17 282.326 
409.351 211.768 283.863 
408.892 210.82 285.08 
408.531 212.183 286.294 
408.013 212.692 287.805 
407.481 213.172 289.314 
406.791 212.778 291.112 
406.081 212.347 292.907 
405.349 211.879 294.697 
404.82 210.771 295.87 
404.499 209.05 296.421 
403.992 206.464 297.224 
404.858 221.579 296.322 
404.48 221.311 297.237 
404.232 219.57 297.836 
403.711 218.415 299.042 
403.437 216.667 299.622 
402.742 214.615 301.094 
402.435 212.858 301.649 
402.113 211.099 302.192 
403.552 207.646 298.46 
402.855 209.39 300.322 
401.857 211.661 302.817 
401.166 211.884 304.339 
400.342 213.511 306.225 
399.608 213.675 307.756 
398.856 213.813 309.287 
398.251 214.832 310.554 
397.787 216.745 311.549 
397.297 218.647 312.541 
397.61 213.515 311.72 
396.954 212.182 312.877 
395.781 210.387 314.914 
394.566 208.54 316.929 
393.964 205.756 317.64 
393.327 202.967 318.324 
393.202 200.668 318.12 
394.306 195.201 314.88 
393.962 197.033 315.966 
393.594 198.855 317.046 
396.809 198.748 311.032 
396.312 198.333 311.894 
395.579 196.999 312.967 
395.066 196.562 313.822 
401.351 209.012 303.613 
400.996 207.244 304.129 
400.373 206.016 305.264 
399.541 203.881 306.633 
398.817 204.035 308.145 
398.146 202.754 309.256 
397.458 201.456 310.359 
403.874 199.778 296.035 
403.877 201.234 296.402 
403.867 202.689 296.767 
404.028 205.006 296.87 
406.58 200.735 289.404 
407.12 203.231 288.591 
407.298 205.543 288.632 
407.451 207.861 288.664 
407.763 209.527 288.084 
390.664 202.682 322.83 
390.54 204.031 323.253 
390.622 206.332 323.447 
390.476 207.684 323.858 
390.32 209.035 324.263 
406.049 199.702 290.526 
405.31 197.812 291.888 
404.75 196.744 292.982 
404.178 195.662 294.068 
392.335 200.604 319.621 
391.679 201.45 320.907 
391.006 202.275 322.19 
404.041 197.723 295.051 
403.094 199.246 297.754 
402.29 198.681 299.473 
401.67 197.515 300.563 
401.035 197.768 302.048 
400.604 197.447 302.906 
399.939 197.66 304.397 
399.035 196.961 306.114 
398.104 196.225 307.827 
397.601 197.248 309.108 
378.571 177.052 334.064 
377.09 176.837 336.016 
375.575 176.558 337.937 
373.975 177.442 340.336 
372.743 178.054 342.108 
371.407 179.842 344.351 
370.892 181.238 345.416 
393.529 193.824 315.929 
392.44 192.869 317.614 
392.086 194.661 318.713 
392.267 196.95 318.959 
392.425 199.242 319.19 
389.858 201.182 323.894 
389.384 199.28 324.305 
389.578 196.6 323.421 
389.145 193.37 323.349 
388.669 190.148 323.245 
387.214 186.745 324.563 
386.257 186.521 326.009 
384.932 186.608 328.085 
378.827 180.548 334.968 
378.386 182.068 336.082 
378.561 185.584 336.936 
379.178 187.586 336.669 
379.779 189.588 336.387 
384.027 183.721 328.531 
383.403 181.796 328.812 
382.763 179.87 329.077 
385.094 190.178 328.879 
385.291 192.452 329.178 
384.83 194.092 330.272 
379.964 191.862 336.704 
379.722 194.413 337.619 
379.177 195.952 338.678 
378.343 196.464 339.89 
388.682 200.045 325.584 
387.965 200.792 326.859 
386.992 200.55 328.33 
386.129 198.959 329.355 
385.622 197.015 329.732 
383.81 193.764 331.705 
382.494 192.417 333.291 
381.437 192.019 334.697 
389.363 178.702 318.034 
390.271 181.453 317.581 
391.145 184.205 317.098 
391.702 187.392 317.237 
391.954 189.666 317.528 
392.478 191.509 317.157 
403.758 193.964 294.533 
403.543 193.114 294.76 
403.104 191.413 295.204 
402.553 191.745 296.654 
402.158 191.473 297.49 
401.576 191.769 298.95 
400.744 191.174 300.627 
399.405 188.801 302.707 
398.712 187.594 303.736 
397.796 186.901 305.399 
397.068 185.659 306.415 
396.589 185.288 307.244 
396.055 183.519 307.6 
407.42 196.841 285.86 
407.024 198.8 287.621 
401.781 182.242 294.364 
402.279 183.934 293.984 
402.865 187.071 294.001 
403.035 189.965 294.807 
312.104 286.362 384.66 
312.604 283.371 385.555 
313.082 280.365 386.408 
313.598 276.918 387.331 
313.903 274.77 387.876 
314.272 272.045 388.535 
314.662 268.985 389.233 
314.99 266.237 389.82 
315.336 263.156 390.437 
315.761 259.004 391.197 
316.163 254.608 391.916 
316.451 251.051 392.432 
316.744 246.972 392.954 
316.994 242.881 393.403 
317.244 237.907 393.848 
317.37 234.756 394.073 
317.471 231.6 394.255 
317.545 228.604 394.387 
317.586 226.37 394.46 
317.623 223.208 394.527 
317.635 220.38 394.549 
319.504 221.405 393.485 
318.937 220.286 393.814 
318.498 220.33 394.063 
318.092 220.382 394.292 
360.097 164.482 351.493 
359.604 165.715 352.528 
359.502 168.035 353.562 
401.141 181.136 295.349 
400.748 180.87 296.151 
400.348 180.597 296.954 
399.528 180.029 298.563 
399.107 179.733 299.369 
398.244 179.119 300.981 
397.407 176.528 301.468 
397.07 177.606 302.758 
396.429 177.794 304.212 
395.765 177.959 305.67 
395.567 178.47 306.321 
395.649 179.858 306.81 
395.997 182.128 307.125 
395.608 184.52 308.898 
394.598 183.715 310.548 
393.801 182.403 311.54 
393.23 180.609 311.868 
392.582 177.455 311.681 
394.58 177.715 307.942 
393.858 177.81 309.407 
393.34 177.403 310.216 
392.044 177.022 312.487 
391.251 177.028 313.95 
390.435 177.004 315.41 
389.909 177.863 316.724 
388.772 178.194 318.834 
387.885 178.071 320.283 
386.976 177.918 321.727 
386.672 178.296 322.377 
385.733 178.097 323.811 
385.097 178.813 325.103 
384.449 178.214 325.879 
383.787 178.892 327.163 
383.108 179.549 328.441 
382.088 179.221 329.839 
381.405 178.559 330.594 
380.714 177.886 331.343 
379.652 177.486 332.711 
361.49 161.917 348.868 
361.467 163.071 349.407 
360.993 164.315 350.462 
362.098 148.064 340.968 
363.025 150.077 341.056 
363.529 152.22 341.677 
363.156 153.48 342.806 
362.769 154.735 343.926 
362.79 155.875 344.495 
362.379 157.127 345.599 
361.522 158.473 347.224 
361.518 159.619 347.776 
368.855 154.826 336.596 
368.523 156.174 337.759 
368.6 158.516 338.902 
368.648 160.864 340.029 
368.257 162.208 341.161 
367.851 163.545 342.282 
366.195 162.964 343.991 
365.351 163.233 345.102 
364.067 163.603 346.744 
362.785 162.775 347.819 
388.671 150.5 301.975 
388.786 152.344 303.27 
388.873 154.178 304.554 
389.3 156.859 305.738 
389.326 158.678 306.996 
389.681 161.358 308.145 
390.537 164.444 308.492 
390.818 167.138 309.593 
391.06 169.833 310.675 
391.263 172.53 311.736 
391.115 174.333 312.92 
358.815 162.403 351.958 
358.393 161.325 351.927 
357.101 158.094 351.799 
356.669 155.89 351.193 
355.77 153.747 351.061 
355.314 152.677 350.987 
380.176 156.185 321.348 
380.978 158.011 321.21 
381.482 160.184 321.713 
381.966 162.367 322.203 
382.721 164.21 322.027 
383.532 167.335 322.39 
384.247 169.188 322.181 
384.65 171.405 322.61 
384.692 172.695 323.144 
385.061 174.923 323.551 
377.477 158.996 327.142 
377.956 161.17 327.652 
378.414 163.352 328.148 
378.852 165.544 328.631 
378.894 166.787 329.183 
379.666 169.951 329.553 
379.694 172.458 330.624 
379.689 174.97 331.676 
378.965 175.529 332.927 
360.867 148.394 342.593 
360.032 148.59 343.66 
358.76 148.85 345.234 
357.429 147.963 346.191 
356.042 145.95 346.527 
374.375 160.165 332.197 
374.827 162.343 332.713 
376.01 165.254 332.533 
376.419 167.452 333.013 
376.44 169.912 334.095 
377.166 173.114 334.457 
377.877 175.083 334.269 
373.551 158.234 332.282 
371.996 156.754 333.565 
370.896 157.387 335.369 
370.096 156.605 335.983 
376.661 157.116 327.252 
375.829 155.238 327.346 
375.598 156.723 328.56 
375.346 158.2 329.765 
374.663 158.71 331.008 
383.986 151.812 311.974 
383.962 153.509 313.25 
383.912 155.197 314.517 
384.073 156.481 315.108 
384.224 157.766 315.694 
384.367 159.053 316.275 
385.249 162.138 316.668 
386.09 165.238 317.031 
386.8 167.045 316.816 
387.315 170.573 317.789 
387.443 173.2 318.856 
387.819 175.434 319.251 
363.132 140.83 335.088 
364.102 142.764 335.192 
364.682 144.861 335.85 
365.623 146.81 335.919 
366.17 148.929 336.547 
367.08 150.892 336.582 
367.976 152.858 336.598 
362.379 141.115 336.213 
361.611 141.379 337.325 
360.83 141.623 338.423 
360.035 141.847 339.509 
355.646 147.101 347.616 
355.71 149.303 348.782 
355.751 151.518 349.93 
354.404 151.647 351.39 
352.567 149.557 352.151 
351.656 149.597 353.079 
352.131 151.787 353.747 
351.214 151.82 354.664 
350.293 151.839 355.565 
349.369 151.848 356.452 
360.604 143.945 340.192 
361.156 146.056 340.86 
374.763 101.105 263.733 
377.574 105.162 264.527 
379.302 107.765 265.015 
380.989 110.397 265.492 
382.553 112.918 265.934 
349.365 152.958 357.003 
348.893 154.073 357.986 
349.327 156.315 358.632 
348.838 157.443 359.597 
348.81 158.575 360.125 
346.803 139.872 352.289 
346.848 140.934 352.884 
346.888 142.002 353.475 
346.924 143.075 354.063 
346.955 144.151 354.645 
346.982 145.233 355.224 
347.486 147.423 355.941 
348.435 149.633 356.209 
355.074 143.875 346.333 
353.654 141.847 346.605 
351.774 139.833 347.314 
349.87 137.783 347.962 
348.458 136.744 348.713 
348.068 137.791 349.771 
348.176 139.904 350.979 
347.72 139.897 351.42 
381.478 144.931 311.047 
382.329 146.653 310.937 
383.378 149.659 311.433 
358.551 138.876 339.259 
357.544 136.903 339.065 
356.007 133.952 338.735 
340.087 150.299 363.948 
340.996 153.76 364.818 
341.862 157.241 365.64 
342.724 159.584 365.906 
345.144 134.564 350.537 
345.207 135.603 351.15 
345.783 137.721 351.942 
353.745 132.196 340.011 
352.389 131.314 340.863 
351.017 130.401 341.683 
349.092 128.459 342.293 
348.226 128.488 343.221 
347.89 129.512 344.322 
348.076 131.557 345.596 
347.268 132.581 347.125 
346.443 133.591 348.63 
346.058 134.609 349.683 
338.075 141.248 360.913 
338.605 143.49 361.701 
339.117 145.746 362.47 
339.611 148.016 363.219 
348.361 115.387 332.159 
348.553 116.367 332.847 
348.738 117.35 333.532 
349.088 119.325 334.895 
348.856 120.363 336.054 
348.047 120.437 337.009 
347.638 120.467 337.481 
347.368 121.477 338.62 
347.64 123.461 339.952 
347.89 125.46 341.27 
356.847 123.828 329.653 
357.234 125.93 330.986 
357.056 127.107 332.19 
356.324 127.334 333.264 
355.197 127.634 334.849 
355.494 129.729 336.158 
355.763 131.835 337.453 
380.647 144.867 312.453 
380.437 146.894 314.422 
380.831 149.401 315.652 
381.188 151.915 316.866 
381.101 153.538 318.128 
380.99 155.151 319.382 
339.517 122.077 346.991 
340.081 123.109 347.251 
340.737 125.13 348.149 
341.843 127.218 348.63 
341.468 128.174 349.667 
342.093 130.243 350.526 
343.166 132.371 350.963 
338.589 121.953 347.762 
337.087 120.771 348.235 
335.574 119.565 348.668 
333.469 117.288 348.744 
333.579 118.241 349.402 
334.266 120.262 350.367 
334.369 121.234 351.015 
333.998 122.119 351.999 
334.097 123.106 352.64 
334.287 125.099 353.912 
333.998 127.029 355.502 
335.177 130.28 356.691 
336.321 133.563 357.834 
336.385 134.617 358.436 
336.965 136.811 359.28 
337.528 139.022 360.106 
363.965 138.129 332.121 
363.61 138.294 332.696 
363.38 139.565 333.896 
355.052 122.234 330.465 
353.589 120.502 330.699 
351.747 118.851 331.408 
350.249 117.092 331.558 
372.599 138.125 320.05 
372.063 138.699 321.326 
371.507 139.252 322.593 
371.113 140.95 324.479 
370.673 142.619 326.348 
369.248 142.395 328.178 
366.962 141.363 330.537 
366.135 140.612 331.095 
365.301 139.85 331.64 
376.211 146.786 321.183 
375.935 147.094 321.829 
375.368 147.693 323.114 
375.519 148.9 323.723 
374.924 149.473 324.997 
374.311 150.024 326.261 
374.869 152.157 326.831 
375.725 154.025 326.757 
377.09 148.593 321.112 
377.248 149.814 321.721 
378.104 151.63 321.631 
378.378 154.095 322.825 
379.488 155.603 322.062 
371.144 131.078 316.169 
370.671 131.68 317.457 
370.177 132.26 318.734 
369.897 133.973 320.65 
370.337 136.29 321.938 
369.483 137.065 323.811 
368.889 137.553 325.046 
367.473 137.325 326.848 
366.507 137.957 328.649 
365.347 137.416 329.791 
364.665 137.784 330.962 
371.905 133.114 316.828 
372.646 135.162 317.477 
372.635 136.647 318.767 
374.942 142.576 319.993 
374.016 140.793 320.026 
375.587 144.676 320.594 
391.559 152.384 297.43 
390.632 151.786 298.94 
389.669 151.158 300.456 
385.765 147.389 305.145 
385.455 148.317 306.522 
385.523 150.078 307.824 
384.98 151.405 309.869 
339.215 178.518 375.136 
337.981 177.324 375.754 
336.854 174.912 375.923 
335.277 172.498 376.381 
334.129 170.074 376.467 
332.969 167.646 376.515 
364.119 128.295 324.018 
364.041 129.61 325.27 
363.94 130.918 326.516 
363.302 131.3 327.689 
362.825 132.76 329.499 
362.815 135.132 331.362 
363.468 137.182 332.063 
373.009 126.165 308.222 
372.672 126.897 309.572 
372.311 127.607 310.912 
371.727 128.629 312.899 
371.812 130.132 314.216 
371.372 130.768 315.52 
405.989 188.989 286.681 
405.444 187.98 287.716 
404.99 186.327 288.152 
404.526 184.67 288.571 
404.05 183.01 288.975 
403.708 182.8 289.767 
403.114 181.747 290.752 
402.397 181.288 292.339 
401.907 181.647 293.748 
393.904 169.447 304.863 
393.859 171.329 306.047 
393.787 173.203 307.225 
393.688 175.067 308.395 
393.368 159.058 298.928 
393.469 160.981 300.158 
393.541 162.894 301.378 
393.584 164.798 302.591 
393.922 167.557 303.672 
379.102 133.16 304.531 
378.498 132.773 305.263 
377.41 131.552 306.018 
376.627 131.544 307.426 
376.127 132.721 309.48 
376.242 134.319 310.815 
376.525 135.539 311.467 
376.596 137.127 312.789 
376.422 139.06 314.767 
376.43 140.623 316.067 
375.71 141.625 318.04 
392.184 154.603 297.948 
392.787 156.827 298.448 
361.204 122.755 322.981 
360.615 123.141 324.143 
360.007 123.506 325.294 
359.381 123.848 326.433 
358.406 124.322 328.118 
357.528 123.556 328.557 
381.686 138.553 304.995 
382.561 140.217 304.903 
383.421 141.884 304.802 
384.266 143.558 304.694 
385.096 145.235 304.578 
385.36 146.545 305.209 
362.287 124.524 323.145 
363.064 126.508 323.884 
380.025 134.802 304.46 
380.794 136.896 305.081 
381.391 139.438 306.387 
381.674 140.712 307.033 
381.344 141.569 308.412 
381.425 143.255 309.734 
371.986 124.526 308.232 
370.947 122.892 308.232 
369.729 121.612 308.888 
368.67 121.8 310.852 
368.289 122.438 312.153 
367.142 122.515 314.053 
366.479 123.371 315.952 
321.998 218.03 392.025 
321.32 217.998 392.424 
320.373 217.975 392.977 
319.887 219.119 393.268 
326.939 224.25 388.955 
326.063 222.999 389.533 
325.52 220.601 389.897 
324.276 219.34 390.664 
323.068 218.094 391.386 
319.737 229.387 393.102 
319.458 227.093 393.372 
319.402 224.82 393.482 
321.935 250.306 389.384 
321.413 251.434 389.491 
320.364 253.657 389.689 
319.319 255.818 389.861 
318.667 255.497 390.308 
318.101 252.621 391.207 
317.846 249.966 391.838 
317.963 246.353 392.362 
318.389 241.76 392.76 
318.825 239.559 392.775 
318.981 237.275 392.929 
319.357 235.054 392.921 
319.436 232.776 393.059 
323.259 232.199 390.847 
322.824 236.924 390.707 
322.25 241.671 390.515 
321.904 246.53 390.035 
326.856 253.56 385.697 
325.471 253.454 386.604 
324.272 252.041 387.633 
323.002 251.818 388.458 
322.19 230.861 391.579 
321.193 229.554 392.246 
320.58 229.477 392.609 
327.132 242.401 387.395 
326.264 242.316 387.958 
325.092 239.713 389.018 
324.374 235.961 389.857 
324.008 233.5 390.294 
327.176 249.837 386.202 
327.413 246.129 386.672 
328.105 235.151 387.582 
328.106 237.583 387.344 
327.637 239.99 387.376 
326.319 228.968 389.162 
325.514 228.891 389.67 
324.728 228.808 390.16 
323.895 226.349 390.779 
323.117 225.095 391.292 
322.239 221.52 391.886 
326.643 226.608 389.067 
327.241 233.867 388.247 
326.788 231.412 388.719 
332.375 229.303 385.183 
331.978 230.5 385.38 
331.161 232.892 385.762 
329.403 234.024 386.836 
330.4 225.638 386.673 
329.531 225.601 387.247 
328.674 225.555 387.806 
327.83 225.503 388.352 
331.415 228.076 385.896 
336.202 219.688 382.779 
336.439 222.086 382.597 
336.285 225.693 382.621 
334.98 226.911 383.499 
334.059 226.913 384.142 
333.22 228.111 384.668 
339.593 220.787 380.303 
338.053 219.643 381.441 
337.124 219.669 382.116 
317.231 201.805 393.825 
317.346 204.623 394.032 
317.466 208.221 394.246 
317.545 211.379 394.387 
317.599 214.538 394.484 
317.631 218.143 394.541 
316.831 194.378 393.111 
317.007 197.356 393.427 
317.125 199.579 393.637 
331.055 217.295 386.311 
329.77 217.267 387.162 
328.4 216.041 388.029 
327.353 213.652 388.627 
325.351 213.576 389.882 
323.799 213.503 390.832 
322.931 212.309 391.307 
321.945 209.975 391.775 
321.317 207.676 391.997 
320.057 206.495 392.645 
319.239 203.09 392.817 
317.931 201.881 393.439 
331.375 220.881 386.117 
331.12 223.267 386.258 
320.927 195.394 390.904 
319.81 195.459 391.569 
318.455 194.39 392.194 
327.959 197.172 386.805 
326.981 198.413 387.598 
326.392 199.621 388.123 
324.656 200.864 389.354 
324.055 202.034 389.852 
323.445 203.187 390.342 
322.55 202.064 390.768 
321.375 198.722 391.086 
330.353 201.833 385.808 
329.152 199.493 386.329 
332.547 214.922 385.249 
332.362 217.311 385.432 
331.838 212.536 385.64 
330.543 208.969 386.308 
330.477 205.403 386.078 
330.539 203.02 385.81 
335.488 217.299 383.264 
334.762 214.909 383.719 
333.427 214.921 384.647 
333.531 200.53 383.498 
332.877 201.753 384.091 
331.604 201.793 384.964 
330.767 201.82 385.53 
334.607 201.699 382.881 
335.207 205.294 382.823 
335.579 207.69 382.757 
335.483 210.096 382.99 
335.36 212.501 383.205 
321.679 187.19 389.071 
321.63 190.735 389.75 
321.31 193.091 390.329 
333.375 190.857 382.163 
333.452 193.282 382.526 
333.076 195.72 383.17 
333.102 198.134 383.493 
334.005 185.96 380.761 
333.856 187.185 381.121 
333.274 188.429 381.779 
338.09 188.25 378.262 
336.912 187.072 378.894 
335.305 185.909 379.821 
334.436 185.942 380.451 
327.175 188.838 385.959 
326.413 188.914 386.463 
324.928 189.083 387.434 
323.622 188.062 388.055 
322.58 188.225 388.724 
327.267 191.242 386.333 
327.545 194.815 386.732 
332.526 190.897 382.76 
331.103 192.184 383.958 
329.471 192.281 385.069 
327.805 189.99 385.763 
332.865 184.79 381.312 
332.155 183.603 381.545 
331.028 182.442 382.056 
329.616 180.083 382.453 
328.809 180.145 383.01 
328.013 180.215 383.555 
327.41 182.727 384.541 
327.18 185.195 385.23 
320.569 185.022 389.3 
319.696 184.015 389.605 
319.272 185.286 390.118 
318.506 186.613 390.827 
317.839 189.048 391.667 
316.544 190.183 392.598 
316.685 192.163 392.85 
315.315 176.654 390.4 
315.462 178.036 390.663 
315.742 180.805 391.164 
316.033 183.911 391.684 
316.375 187.974 392.297 
326.024 175.491 383.64 
325.262 175.587 384.156 
323.838 174.556 384.78 
322.758 174.746 385.508 
321.718 174.961 386.208 
320.745 173.943 386.521 
319.786 174.212 387.171 
319.749 176.724 387.861 
319.115 178.153 388.597 
318.239 178.431 389.178 
317.45 177.507 389.404 
316.614 177.76 389.946 
316.305 177.811 390.133 
318.782 164.352 384.758 
319.135 166.795 385.352 
318.827 168.166 385.971 
317.984 171.052 387.342 
317.205 172.687 388.264 
316.728 174.183 388.951 
316.242 175.627 389.613 
314.316 168.296 388.615 
314.756 171.787 389.401 
315.099 174.703 390.013 
317.493 164.769 385.664 
316.965 166.308 386.478 
315.733 167.099 387.442 
314.677 167.969 388.312 
327.024 177.85 383.613 
327.623 166.634 379.904 
328.325 169.065 380.223 
328.939 172.737 380.93 
329.187 175.189 381.463 
329.412 177.638 381.97 
321.958 163.615 382.559 
321.23 163.76 383.063 
319.463 161.64 383.405 
318.774 163.087 384.331 
325.392 173.087 383.376 
324.412 169.484 382.93 
323.362 167.14 382.856 
323.102 160.885 380.858 
322.355 161.013 381.382 
321.974 162.35 382.104 
326.471 165.487 380.288 
325.331 164.357 380.653 
323.843 162.036 380.8 
313.417 161.846 387.007 
313.728 163.989 387.564 
314.028 166.139 388.1 
311.86 152.233 384.224 
312.224 154.341 384.875 
312.577 156.457 385.505 
313.006 159.145 386.273 
322.367 158.47 380.422 
321.617 156.052 379.952 
320.134 153.802 379.972 
319.048 152.795 380.228 
317.634 151.944 380.736 
316.262 152.437 381.768 
314.906 152.947 382.778 
313.912 153.331 383.511 
329.366 162.81 377.38 
328.921 164.067 378.139 
328.068 165.357 379.171 
332.171 166.433 376.679 
330.576 164.008 376.964 
328.188 160.379 377.292 
326.601 156.717 376.944 
324.181 151.839 376.526 
322.154 148.194 376.232 
319.762 144.614 376.091 
317.61 139.616 374.954 
307.717 132.172 376.818 
308.019 133.445 377.356 
308.485 135.466 378.191 
308.941 137.498 379.006 
309.386 139.54 379.801 
309.82 141.592 380.576 
310.384 144.361 381.584 
310.897 146.986 382.502 
311.524 150.355 383.624 
316.433 141.453 376.624 
316.546 142.846 377.245 
316.644 144.227 377.855 
317.123 146.8 378.773 
316.465 147.086 379.305 
315.375 144.871 378.932 
314.203 141.28 377.889 
313.12 139.082 377.42 
312.451 138.126 377.319 
311.27 137.752 377.813 
310.36 137.111 378.001 
309.604 134.848 377.226 
332.344 161.551 374.799 
333.079 165.204 375.598 
300.186 105.894 363.353 
301.057 108.506 364.91 
301.66 110.369 365.989 
302.496 113.027 367.483 
303.27 115.574 368.867 
303.835 117.487 369.876 
304.534 119.926 371.126 
305.075 121.869 372.094 
305.822 124.637 373.429 
306.471 127.131 374.59 
306.79 128.386 375.16 
307.285 130.38 376.044 
316.622 139.921 375.729 
314.788 137.787 375.744 
313.842 135.165 374.908 
312.301 131.051 373.52 
310.923 128.36 372.759 
309.661 125.24 371.596 
308.224 121.845 370.273 
305.334 116.099 368.063 
302.749 111.275 366.053 
331.542 159.11 374.437 
330.303 155.442 373.836 
328.603 151.754 373.453 
327.313 149.281 373.241 
325.152 145.551 372.972 
322.97 141.798 372.584 
321.805 141.796 373.362 
319.839 140.612 374.044 
316.659 137.027 374.183 
315.669 134.393 373.359 
313.681 131.973 373.216 
322.019 139.293 371.916 
320.552 135.521 370.84 
319.546 132.998 370.071 
318.772 132.937 370.546 
317.499 131.609 370.602 
316.602 130.293 370.402 
315.165 127.653 369.718 
312.936 124.856 369.367 
312.19 124.767 369.772 
311.118 124.719 370.396 
310.141 123.212 370.022 
309.497 123.293 370.459 
328.319 142.207 369.048 
329.27 144.636 369.601 
330.634 147.106 369.822 
332.421 149.603 369.686 
332.88 151.985 370.439 
333.32 154.376 371.169 
333.301 156.755 372.194 
333.263 159.151 373.196 
332.804 160.346 374.002 
326.501 139.673 369.014 
324.679 137.124 368.909 
325.247 139.533 369.827 
325.384 141.922 370.991 
324.163 141.842 371.794 
323.354 135.793 369.087 
322.038 134.458 369.234 
321.235 134.368 369.729 
318.654 128.127 367.739 
319.305 130.57 368.798 
326.98 134.066 365.502 
327.061 135.193 366.102 
327.642 137.532 367.011 
328.205 139.887 367.897 
311.62 120.888 367.589 
311.403 122.043 368.493 
310.231 121.781 369.035 
310.229 119.289 367.364 
308.155 116.138 366.429 
305.969 113.69 365.971 
303.302 110.375 365.063 
338.702 149.05 364.486 
336.843 146.616 364.784 
335.934 146.517 365.463 
334.58 146.365 366.456 
332.731 143.882 366.622 
331.265 140.31 365.841 
329.823 137.864 365.577 
328.877 136.602 365.57 
316.796 125.49 367.304 
314.926 122.819 366.782 
314.144 122.655 367.176 
313.363 122.488 367.563 
322.209 127.656 365.003 
322.855 129.995 366.013 
323.482 132.354 367.002 
324.09 134.73 367.967 
336.605 138.895 360.802 
335.118 136.533 360.645 
333.157 134.083 360.761 
331.103 130.548 360.195 
330.193 130.368 360.796 
329.289 130.187 361.384 
328.928 131.173 362.283 
327.594 130.91 363.131 
326.276 130.65 363.951 
324.769 128.186 363.505 
323.559 124.73 362.123 
321.577 122.159 361.807 
320.3 121.844 362.497 
320.835 126.275 365.079 
319.467 124.887 365.121 
318.651 124.716 365.564 
318.922 127.022 366.866 
321.544 125.336 363.971 
326.029 132.793 365.44 
324.649 131.436 365.62 
323.166 128.946 365.141 
329.56 128.156 359.862 
327.549 125.656 359.758 
324.959 121.983 359.199 
322.336 118.29 358.501 
319.963 113.699 356.775 
317.866 111.139 356.277 
316.558 110.72 356.873 
315.699 110.443 357.255 
315.459 111.334 358.128 
315.224 112.244 359 
313.986 111.861 359.544 
332.881 124.819 354.901 
331.748 122.615 354.271 
330.129 120.31 353.916 
328.493 118.001 353.512 
325.77 114.461 352.944 
292.528 86.1082 349.663 
293.445 88.2224 351.303 
294.16 89.9127 352.58 
295.293 92.6725 354.606 
296.521 95.7825 356.801 
297.601 98.6278 358.733 
298.481 101.026 360.306 
299.39 103.582 361.93 
318.067 120.232 362.931 
316.109 117.611 362.407 
315.356 115.318 361.241 
315.871 118.612 363.28 
314.674 118.307 363.859 
312.926 116.766 363.901 
310.429 112.84 362.616 
310.026 110.629 361.186 
312.771 111.484 360.064 
311.188 110.993 360.721 
308.825 108.192 360.032 
307.596 105.762 358.84 
312.774 109.491 358.495 
311.135 106.994 357.565 
309.929 106.577 358.014 
308.75 106.166 358.439 
306.592 104.411 358.351 
305.319 101.981 357.084 
303.919 100.466 356.635 
301.843 97.6907 355.433 
300.051 95.9339 354.905 
297.885 93.0027 353.438 
295.279 89.7153 351.754 
289.612 79.7632 344.45 
290.094 80.7751 345.312 
290.85 82.3892 346.663 
291.793 84.4551 348.349 
293.938 84.5121 347.186 
294.81 86.4245 348.69 
295.777 88.4931 350.245 
296.812 90.6927 351.831 
292.399 82.8669 346.305 
305.458 98.3403 353.776 
304.658 98.0058 353.979 
305.177 100.036 355.475 
305.053 100.921 356.331 
303.742 95.86 352.577 
302.015 93.3931 351.317 
301.211 93.017 351.454 
300.408 92.6279 351.571 
299.604 92.2227 351.667 
300.563 94.3894 353.16 
297.019 89.2291 350.257 
286.439 73.4466 338.777 
286.943 74.4127 339.679 
287.444 75.3863 340.574 
288.229 76.9397 341.978 
288.924 78.3447 343.22 
365.692 89.3142 261.17 
370.004 94.6918 262.388 
373.029 98.7064 263.243 
324.229 113.095 353.07 
322.072 110.612 352.724 
319.9 108.113 352.292 
317.713 105.598 351.774 
315.32 102.136 350.469 
310.631 97.815 349.834 
310.855 98.7477 350.55 
310.641 99.5232 351.413 
310.433 100.313 352.275 
310.231 101.116 353.135 
308.97 100.633 353.552 
307.73 100.15 353.938 
306.916 99.8271 354.18 
313.752 100.702 350.302 
312.188 99.2605 350.089 
279.505 61.4364 326.38 
280.367 62.8095 327.921 
281.221 64.2016 329.448 
281.757 65.0926 330.407 
282.82 66.8969 332.308 
283.347 67.8103 333.25 
284.392 69.661 335.117 
284.909 70.5972 336.041 
285.72 72.0934 337.492 
290.865 75.5423 338.786 
291.623 77.2925 340.435 
289.976 76.557 340.53 
288.927 76.0269 340.503 
288.635 72.4788 336.305 
288.175 71.5691 335.414 
285.772 68.4581 332.734 
284.096 66.3584 330.842 
282.368 64.2427 328.857 
297.812 81.4128 341.404 
297.025 81.0735 341.518 
295.526 79.6897 340.867 
292.959 77.1358 339.444 
291.529 75.8138 338.718 
308.605 94.523 348.081 
306.787 92.1633 346.987 
303.967 87.8386 344.43 
302.68 87.2895 344.708 
301.429 86.7532 344.958 
362.503 85.5701 260.268 
358.559 81.1888 259.154 
355.176 77.6333 258.198 
300.002 84.6078 343.567 
302.011 88.561 346.483 
301.481 89.1173 347.399 
299.881 88.4001 347.673 
299.355 88.9287 348.542 
298.814 89.4349 349.388 
297.341 87.9053 348.722 
296.278 86.591 347.999 
295.443 86.1117 347.993 
268.345 46.2391 306.429 
269.611 47.7438 308.693 
270.935 49.3723 311.059 
272.178 50.9562 313.282 
273.658 52.9108 315.927 
274.566 54.1502 317.552 
275.706 55.7473 319.589 
276.599 57.0337 321.186 
278.273 59.5292 324.179 
290.062 69.4618 331.488 
291.445 71.4675 333.286 
292.75 73.4436 335.016 
293.99 75.4013 336.69 
295.57 77.5182 338.271 
296.712 79.4649 339.855 
273.635 51.0612 312.644 
276.672 54.1095 316.273 
279.232 56.8241 319.324 
282.087 60.4118 323.328 
283.388 62.5078 325.727 
287.861 67.1276 329.658 
298.807 62.6272 314.991 
297.211 61.9604 315.195 
295.525 61.2145 315.305 
293.907 60.1136 314.732 
291.675 58.714 314.072 
290.141 58.2645 314.456 
289.136 58.0453 314.82 
287.685 57.2602 314.523 
285.379 55.9704 313.914 
281.927 53.7268 312.294 
280.238 52.3185 310.853 
278.205 50.9923 309.714 
276.782 50.3806 309.471 
275.599 50.0104 309.511 
272.944 48.8809 308.967 
270.451 47.4366 307.616 
287.927 62.0457 322.158 
289.012 64.0496 324.484 
290.321 66.9347 327.824 
290.761 69.0654 330.507 
299.278 63.6197 316.23 
300.261 65.2624 318.053 
300.162 66.0517 319.368 
300.639 67.1158 320.617 
298.679 66.5962 321.375 
296.658 65.562 321.353 
293.736 63.975 321.09 
293.356 64.5371 322.226 
292.383 64.3682 322.661 
291.419 64.1994 323.08 
300.764 78.4973 335.992 
302.891 82.2105 338.925 
303.451 83.8831 340.45 
303.557 85.3928 342.062 
304.125 87.1407 343.578 
289.681 63.9956 323.957 
291.46 65.9987 325.722 
293.229 68.028 327.434 
295.203 70.7472 329.855 
297.189 73.553 332.228 
299.144 76.4088 334.533 
310.456 76.6891 326.206 
308.151 74.6911 325.427 
306.441 73.9587 325.829 
306.498 75.015 327.226 
305.973 75.8275 328.733 
305.472 76.6705 330.232 
305.13 78.1961 332.448 
304.801 79.2192 333.972 
303.455 79.8041 335.673 
311.136 78.0646 327.464 
311.832 79.4762 328.72 
312.542 80.925 329.973 
313.809 82.6238 331.03 
315.189 85.0249 332.787 
314.875 86.1907 334.428 
313.913 86.46 335.531 
312.955 86.7255 336.608 
313.771 88.4131 337.864 
315.12 90.3469 338.921 
316.24 95.9543 343.898 
315.424 96.421 344.99 
315.306 97.968 346.59 
315.208 99.5655 348.183 
314.746 90.9069 339.826 
314.384 91.481 340.725 
314.718 93.084 342.151 
321.918 98.7652 342.126 
322.347 101.282 344.223 
323.273 104.037 346.044 
324.19 106.857 347.84 
324.614 109.597 349.874 
325.503 112.549 351.618 
319.91 98.0783 343.098 
317.905 97.3558 343.988 
319.469 95.6268 340.984 
316.98 92.4979 339.742 
312.979 74.8093 321.363 
312.635 75.2623 322.322 
312.857 76.4511 323.785 
312.46 76.877 324.723 
311.519 77.0953 325.842 
310.64 71.9344 319.302 
307.331 68.3652 316.851 
304.759 66.1081 315.567 
302.29 64.3663 314.903 
300.323 63.2214 314.703 
324.635 98.0718 339.101 
324.275 98.7357 340.09 
323.417 99.2497 341.343 
327.487 101.21 339.731 
326.379 100.122 339.636 
331.432 108.803 343.361 
332.162 110.701 344.392 
332.41 112.521 345.747 
333.241 115.402 347.419 
328.858 103.988 341.207 
329.606 105.831 342.278 
366.543 124.772 317.246 
366.581 126.165 318.535 
366.33 127.802 320.435 
364.701 127.861 322.82 
323.116 89.5941 331.182 
322.297 90.0696 332.487 
322.076 91.4096 334.215 
322.474 93.682 336.374 
323.87 96.3242 337.963 
319.461 79.4073 321.692 
321.286 81.7134 323.044 
320.352 82.83 325.422 
318.989 82.485 326.258 
320.027 85.3589 328.933 
317.591 78.3785 322.075 
315.074 76.5448 321.889 
339.869 117.385 342.889 
338.257 115.345 342.73 
336.628 113.3 342.527 
334.984 111.25 342.279 
332.853 109.104 342.337 
340.107 119.289 344.224 
340.332 121.216 345.547 
328.655 81.2467 314.56 
327.448 80.5854 314.966 
325.611 79.9431 316.075 
322.115 77.7267 316.597 
321.447 79.7344 320.17 
328.03 89.1025 325.808 
327.214 88.999 326.507 
327.178 90.4715 328.329 
325.422 90.1398 329.647 
324.514 89.939 330.277 
340.177 106.425 332.509 
340.726 109.157 334.626 
342.07 111.943 335.856 
342.546 114.757 337.926 
342.405 116.637 339.721 
341.661 117.539 341.245 
340.77 117.471 342.076 
338.11 106.357 334.609 
335.188 104.355 335.576 
331.428 100.478 335.318 
329.732 100.948 337.411 
328.311 100.622 338.395 
335.953 98.4674 328.558 
337.378 101.077 329.907 
338.787 103.73 331.224 
333.121 95.0232 327.631 
330.273 91.6262 326.583 
330.277 83.5524 316.026 
330.947 85.1701 317.527 
331.888 87.6117 319.772 
332.473 89.2505 321.264 
330.195 87.6849 321.734 
328.741 87.6455 323.236 
326.978 86.7517 323.926 
342.197 103.54 327.261 
343.265 106.26 328.945 
343.705 108.12 330.363 
344.882 109.92 330.846 
347.211 113.554 331.743 
340.632 101.844 327.178 
338.689 100.17 327.488 
336.723 98.4702 327.732 
346.434 102.5 321.035 
345.532 102.819 322.52 
344.584 103.092 323.977 
343.927 103.246 324.932 
343.25 103.38 325.874 
340.5 89.8496 312.415 
340.691 90.8913 313.619 
341.241 92.8351 315.55 
342.346 95.5781 317.727 
343.938 98.1288 318.928 
345.503 100.716 320.102 
339.21 88.3152 311.913 
337.265 86.0381 311.121 
335.962 84.537 310.569 
333.79 82.4273 310.142 
332.051 81.1691 310.391 
330.067 79.9811 310.994 
328.941 79.408 311.464 
328.186 79.6068 312.659 
328.293 80.4545 313.806 
360.015 115.875 317.744 
359.252 116.521 319.504 
359.005 117.985 321.343 
359.285 119.048 322.022 
360.394 120.797 322.217 
357.799 113.757 318.609 
356.123 112.446 319.512 
355.003 111.953 320.5 
353.557 110.413 320.763 
351.505 108.015 320.825 
348.54 104.903 321.143 
361.633 112.558 311.632 
361.813 113.917 312.928 
361.179 114.692 314.755 
360.497 115.418 316.557 
359.303 109.313 311.34 
356.32 105.296 310.884 
354.142 98.0239 304.426 
352.117 96.0298 304.714 
350.581 95.0275 305.618 
349.804 94.5133 306.047 
348.565 94.6602 308.096 
347.419 94.5138 309.541 
345.775 93.3543 310.23 
344.109 92.1664 310.859 
342.423 90.9508 311.427 
355.142 100.094 305.786 
356.099 102.178 307.15 
356.403 103.489 308.428 
356.07 104.004 309.609 
366.028 111.258 302.771 
364.404 111.108 305.383 
364.549 112.885 307.361 
363.664 112.718 308.606 
362.003 111.999 310.393 
367.603 113.953 303.471 
369.254 116.298 303.48 
370.75 119.047 304.16 
372.202 121.824 304.829 
372.813 124.595 306.869 
411.838 203.893 274.209 
412.038 206.714 274.266 
411.181 204.601 276.679 
410.449 205.275 279.266 
409.633 202.861 281.202 
408.794 200.367 283.018 
408.303 199.43 284.179 
406.527 192.096 286.551 
407.025 195.204 286.383 
409.732 186.425 273.614 
410.284 189.985 273.77 
410.595 192.198 273.858 
411.046 195.772 273.986 
411.569 200.743 274.133 
408.729 185.46 276.467 
408.215 185.257 278.036 
407.637 185.682 280.123 
407.302 186.209 281.451 
406.724 185.916 283.027 
406.49 187.87 284.723 
407.351 174.207 272.941 
406.91 173.978 274.284 
406.452 174.358 276.147 
405.704 173.912 278.222 
404.883 174.089 280.914 
404.017 173.582 283.111 
402.828 172.212 285.499 
401.788 172.229 288.345 
401.02 172.399 290.47 
400.385 173.961 293.087 
399.504 174.034 295.269 
398.57 174.057 297.472 
398.005 176.295 300.026 
403.857 160.863 271.954 
403.301 160.757 273.77 
402.842 161.211 275.792 
402.055 160.796 277.888 
401.508 160.484 279.269 
400.968 161.421 281.799 
400.665 162.5 283.67 
400.014 162.731 285.689 
399.277 163.538 288.351 
398.567 163.086 289.818 
397.384 162.958 292.672 
396.734 164.433 295.348 
396.423 166.13 297.286 
396.059 167.793 299.232 
395.028 169.624 302.627 
400.078 149.413 270.886 
400.051 150.55 272.522 
399.663 150.891 274.268 
399.238 151.193 276.03 
399.043 151.649 277.198 
398.832 152.101 278.386 
398.314 152.359 280.24 
397.753 152.601 282.139 
397.48 153.65 284.019 
396.819 154.466 286.634 
396.765 156.291 288.523 
396.278 157.851 291.158 
396.027 160.188 293.736 
395.539 160.496 295.136 
394.694 159.941 296.647 
395.431 137.74 269.573 
395.463 138.859 271.275 
395.085 139.035 272.822 
395.063 140.125 274.524 
394.903 140.572 275.677 
394.445 140.828 277.451 
393.646 140.904 279.924 
392.809 141.617 283.191 
392.13 141.229 284.548 
391.44 141.452 286.623 
391.447 143.88 289.366 
391.345 146.232 292.106 
391.137 148.51 294.843 
386.929 138.379 293.977 
387.235 140.291 295.359 
387.833 143.545 297.374 
388.247 147.296 300.043 
387.245 148.964 303.564 
385.574 137.046 295.525 
383.794 134.356 296.398 
383.655 135.391 297.835 
382.609 134.781 299.347 
382.199 136.714 302.188 
377.397 122.31 295.384 
377.725 124.561 297.551 
378.371 128.034 300.379 
379.118 130.558 301.742 
379.76 126.7 295.973 
382.072 130.641 295.814 
372.901 114.012 293.403 
372.85 114.98 294.884 
371.17 113.662 296.418 
370.084 112.164 296.461 
368.424 109.932 296.52 
367.125 109.701 298.666 
366.89 110.893 300.74 
375.996 118.505 293.24 
376.445 120.276 294.7 
374.466 116.249 293.321 
357.034 80.2905 261.266 
358.264 82.7402 265.199 
358.142 83.6122 268.115 
359.299 86.8079 273.437 
359.236 87.5909 275.508 
359.464 89.4079 279.122 
358.84 90.365 282.595 
358.55 91.2159 284.951 
358.165 91.9572 287.196 
357.101 92.3553 290.072 
355.884 93.6758 294.683 
355.026 95.02 298.409 
354.572 96.8811 302.05 
383.122 114.353 267.221 
383.939 116.678 269.484 
384.604 119.655 273.256 
384.108 120.899 276.988 
384.752 124.294 280.804 
384.654 126.107 283.822 
386.129 130.34 286.046 
387.07 134.947 289.668 
387.417 138.065 292.513 
374.91 101.779 265.019 
376.033 104.875 268.99 
376.354 106.348 271.348 
376.796 108.441 274.493 
376.383 109.04 276.852 
376.382 110.292 279.236 
376.401 112.096 282.414 
376.181 113.184 284.791 
375.871 114.194 287.15 
375.476 115.125 289.486 
376.016 117.47 291.739 
366.864 91.7183 264.437 
367.094 92.5721 266.102 
369.157 97.1214 271.507 
369.111 98.5705 274.961 
369.389 100.551 278.439 
369.172 101.139 280.163 
369.233 103.418 284.328 
368.971 104.912 287.544 
370.192 107.873 289.784 
371.317 110.82 291.992 
408.024 177.29 273.132 
408.471 179.478 273.258 
409.004 182.252 273.408 
409.499 185.032 273.548 
404.69 163.735 272.19 
405.767 167.703 272.494 
406.318 169.865 272.65 
406.846 172.033 272.799 
400.826 151.509 271.098 
401.552 153.614 271.303 
402.255 155.728 271.501 
403.21 158.73 271.771 
396.598 140.484 269.903 
397.355 142.323 270.117 
398.179 144.388 270.35 
399.307 147.326 270.669 
393.812 134.111 269.116 
392.124 130.515 268.639 
390.814 127.843 268.268 
389.006 124.312 267.757 
387.072 120.712 267.211 
384.582 116.318 266.507 
229.748 419.001 237.426 
231.203 418.679 240.029 
305.872 400.625 219.166 
303.745 401.621 219.131 
302.013 402.411 219.989 
298.989 403.74 220.409 
296.347 404.846 221.735 
293.682 405.907 223.079 
289.195 407.573 225.336 
286.482 408.509 226.684 
284.549 409.044 229.796 
281.811 409.886 231.079 
278.619 410.868 231.541 
276.846 411.472 230.336 
274.936 411.974 231.322 
272.979 412.456 232.403 
289.337 406.873 236.456 
289.546 406.994 234.027 
290.623 406.779 231.222 
291.669 406.525 228.48 
293.473 405.862 227.558 
296.166 404.826 226.179 
296.451 404.579 229.272 
297.238 404.155 231.004 
299.438 403.223 230.903 
300.428 402.928 228.281 
301.799 402.39 226.527 
303.555 401.622 225.648 
305.297 400.836 224.785 
306.625 400.24 223.077 
305.418 400.841 220.467 
305.913 400.582 216.977 
306.355 400.344 215.669 
306.793 400.097 214.358 
305.529 400.686 213.878 
304.262 401.263 213.397 
303.425 401.575 211.589 
302.579 401.868 209.77 
302.153 402.007 208.857 
301.293 402.272 207.023 
298.305 403.6 207.377 
297.015 404.11 206.883 
295.723 404.61 206.388 
293.128 405.578 205.396 
291.826 406.046 204.899 
290.098 406.772 205.768 
287.923 407.569 205.709 
285.74 408.341 205.65 
283.55 409.087 205.591 
281.354 409.806 205.533 
278.71 410.561 204.524 
275.173 411.568 203.947 
273.404 412.141 204.837 
269.856 413.045 204.254 
267.634 413.599 204.181 
264.511 414.37 204.542 
262.707 414.842 205.417 
260.453 415.313 205.294 
257.721 415.951 206.579 
252.726 416.922 207.727 
248.565 417.602 208.27 
244.921 418.039 207.377 
243.6 418.164 206.8 
246.191 417.736 205.351 
248.916 417.237 203.826 
252.353 416.534 201.903 
255.777 415.754 199.988 
260.12 414.645 197.558 
263.509 413.687 195.662 
267.721 412.38 193.307 
271.069 411.248 191.434 
273.702 410.299 189.961 
276.187 409.355 188.572 
278.66 408.368 187.188 
281.936 406.986 185.356 
284.376 405.901 183.991 
287.608 404.388 182.183 
290.144 403.14 180.764 
293.327 401.496 178.985 
296.576 399.726 177.167 
298.92 398.39 175.855 
301.247 397.013 174.554 
303.679 395.519 173.193 
306.09 393.981 171.844 
308.48 392.4 170.508 
311.563 390.273 168.784 
313.044 389.216 167.954 
315.368 387.509 166.655 
317.668 385.76 165.369 
319.943 383.97 164.096 
322.078 382.234 162.902 
324.889 379.863 161.33 
327.082 377.942 160.103 
329.137 376.085 158.954 
321.66 391.758 207.175 
319.214 393.101 206.125 
317.17 394.246 205.993 
314.688 395.521 204.953 
312.618 396.612 204.833 
310.139 397.989 206.044 
307.21 399.466 206.354 
305.103 400.468 206.264 
302.986 401.445 206.181 
323.494 391.011 226.656 
322.731 391.529 224.933 
321.146 392.502 223.571 
319.977 393.216 220.964 
318.795 393.887 218.332 
317.598 394.516 215.677 
315.545 395.646 215.572 
312.237 397.39 214.99 
308.897 399.07 214.426 
311.964 395.985 243.911 
313.707 395.391 241.379 
314.989 394.869 239.943 
315.87 394.625 237.75 
317.539 393.768 237.055 
318.757 393.035 237.491 
320.355 391.985 238.713 
321.982 391.091 238.095 
330.06 384.289 249.935 
329.417 385.005 248.307 
328.398 386.064 245.938 
327.695 386.757 244.367 
326.979 387.44 242.79 
325.093 388.903 240.672 
323.17 390.325 238.584 
322.033 391.251 236.193 
321.708 391.683 233.432 
321.762 391.795 231.44 
322.631 391.42 229.067 
344.926 373.997 246.048 
344.047 375.167 243.139 
343.14 376.285 240.281 
343.68 376.268 236.837 
343.47 376.74 233.707 
341.426 378.584 230.338 
341.505 378.65 228.162 
340.487 379.541 225.415 
339.448 380.39 222.679 
340.251 379.811 220.146 
339.181 380.59 217.413 
337.33 381.893 215.044 
335.055 383.48 213.954 
332.753 385.033 212.871 
329.64 387.086 212.166 
328.066 388.141 212.908 
324.494 390.311 211.326 
323.283 390.889 208.61 
343.058 374.147 253.098 
343.917 373.945 250.75 
344.779 373.721 248.282 
345.789 373.701 243.519 
346.649 373.365 240.958 
347.503 372.988 238.377 
347.325 373.486 235.182 
347.851 373.356 231.658 
348.358 373.16 228.139 
347.797 373.79 224.068 
347.533 374.06 220.937 
347.25 374.281 217.815 
349.751 364.671 172.723 
348.228 365.563 171.327 
347.821 365.637 170.485 
345.541 367.225 169.361 
342.793 368.835 167.37 
341.18 369.642 165.939 
338.773 371.127 164.74 
337.109 371.88 163.273 
335.872 372.592 162.647 
333.801 373.981 162.215 
332.495 374.678 161.524 
331.117 375.383 160.763 
350.947 364.401 175.266 
350.151 364.585 173.569 
349.705 366.873 179.938 
350.018 366.269 178.759 
349.931 365.758 176.728 
342.987 377.167 206.851 
342.981 376.973 204.668 
342.226 377.374 202.848 
341.073 377.943 200.118 
339.147 379.088 197.747 
336.779 380.345 194.46 
335.538 380.784 191.725 
333.843 381.309 188.074 
332.543 381.655 185.335 
331.988 381.351 182.255 
332.636 380.295 179.768 
334.042 378.57 176.987 
336.46 377.119 178.159 
338.091 376.286 179.637 
340.451 374.77 180.786 
341.939 373.436 180.148 
345.298 370.604 179.766 
346.752 369.213 179.139 
346.909 374.546 216.898 
345.871 375.314 214.152 
344.808 376.042 211.411 
343.723 376.73 208.675 
349.418 372.447 216.716 
350.513 371.466 215.064 
351.261 370.712 212.5 
352.338 369.677 210.854 
344.461 375.939 206.126 
345.557 374.903 204.493 
345.171 374.876 201.409 
345.874 373.98 198.883 
347.289 372.389 196.019 
348.727 371.064 195.319 
351.666 369.971 206.856 
351.315 369.978 203.779 
352.021 369.317 203.418 
351.652 369.271 200.356 
351.632 368.99 198.204 
350.188 370.037 196.763 
347.966 371.406 193.525 
347.196 371.731 191.734 
346.415 372.039 189.945 
345.953 371.797 186.932 
347.001 370.573 185.38 
349.545 368.366 185.275 
349.776 369.893 193.728 
349.728 369.546 191.598 
349.674 369.175 189.479 
349.612 368.782 187.371 
354.271 363.946 255.368 
354.524 364.301 252.873 
354.526 365.049 249.39 
355.188 365.155 245.578 
355.378 365.376 243.21 
357.463 363.599 241.979 
358.329 363.161 239.237 
359.441 362.307 237.462 
359.322 362.781 234.243 
359.457 362.858 231.977 
359.178 363.204 231.05 
358.896 363.546 230.122 
354.857 366.155 241.266 
354.32 366.916 239.334 
354.471 367.063 237.031 
353.624 368.133 234.181 
354.74 367.274 232.473 
356.135 366.05 231.699 
357.521 364.806 230.915 
359.691 362.935 227.482 
359.793 362.935 225.251 
360.264 362.559 221.726 
360.71 362.118 218.226 
360.461 362.292 215.127 
360.191 362.419 212.041 
360.223 362.249 209.867 
360.572 361.808 208.598 
358.898 363.435 208.439 
357.206 365.042 208.276 
355.83 366.388 209.013 
353.744 368.374 210.117 
349.863 367.799 184.069 
349.787 367.347 181.996 
361.583 360.657 206.963 
362.906 359.241 206.226 
363.572 358.282 203.716 
365.195 356.328 201.744 
368.207 354.219 224.469 
368.299 354.172 222.284 
368.098 354.411 219.217 
367.877 354.602 216.158 
366.995 355.463 213.49 
366.734 355.565 210.446 
366.454 355.62 207.412 
366.155 355.629 204.391 
365.861 355.686 237.718 
365.357 356.449 235.904 
364.843 357.194 234.087 
364.05 358.277 231.357 
365.224 357.314 227.401 
366.536 355.956 226.585 
359.276 358.769 256.682 
360.488 358.088 254.563 
361.452 357.813 251.609 
362.153 357.911 247.805 
363.286 357.102 245.927 
364.165 356.675 243.157 
365.024 356.202 240.422 
367.835 353.701 236.4 
369.781 351.674 235.085 
371.698 349.606 233.777 
371.202 350.359 232.025 
370.95 350.728 231.145 
370.439 351.453 229.383 
369.919 352.161 227.614 
369.389 352.849 225.841 
371.777 344.531 258.153 
372.257 344.362 256.769 
373.387 343.523 254.85 
374.697 342.183 253.768 
376.205 341.089 250.618 
376.202 341.79 247.715 
375.557 343.142 245.263 
374.71 344.275 244.914 
373.82 345.996 241.546 
373.133 347.24 238.982 
372.663 348.048 237.257 
372.185 348.836 235.522 
365.829 355.293 199.267 
364.841 355.924 196.638 
364.814 355.575 194.541 
364.137 355.958 192.799 
363.452 356.323 191.06 
362.108 357.423 189.665 
361.403 357.757 187.933 
360.69 358.073 186.205 
360.33 358.226 185.343 
359.605 358.518 183.624 
358.206 359.545 182.234 
356.789 360.554 180.843 
355.356 361.544 179.451 
353.904 362.515 178.058 
352.435 363.467 176.663 
376.848 337.097 261.071 
378.333 336.111 258.063 
379.555 335.584 254.389 
380.147 335.673 251.187 
380.309 336.636 246.405 
379.845 338.179 241.981 
379.789 338.755 239.1 
379.716 339.283 236.197 
380.215 339.021 232.85 
380.106 339.447 229.925 
379.634 340.204 228.245 
378.563 341.693 226.967 
377.127 343.543 226.942 
376.026 344.996 225.638 
375.261 346.035 223.047 
375.081 346.293 220.045 
374.276 347.25 217.436 
374.059 347.417 214.434 
374.141 347.06 210.187 
373.566 347.609 208.447 
372.076 349.161 206.204 
371.475 349.668 204.459 
369.004 352.146 201.693 
367.112 354.104 200.663 
379.587 340.506 223.196 
379.417 340.773 220.243 
379.742 340.338 218.995 
379.021 341.162 214.331 
377.359 343.134 211.274 
375.623 345.249 210.302 
381.267 337.941 229.091 
382.748 336.034 227.024 
382.844 336.005 224.953 
381.884 337.435 221.597 
382.272 336.897 218.279 
381.563 337.717 213.654 
381.863 337.231 212.425 
381.896 337.033 210.35 
381.093 337.898 207.797 
380.83 337.919 204.874 
378.575 340.856 204.259 
376.848 342.959 203.27 
375.668 343.938 199.83 
374.76 344.627 197.253 
373.267 346.431 197.099 
371.146 348.994 197.295 
369.28 350.966 196.268 
367.383 352.909 195.234 
362.289 355.953 184.354 
363.576 354.417 183.697 
365.476 352.085 182.716 
351.471 362.532 171.011 
352.865 361.031 170.431 
385.235 323.714 264.053 
385.853 323.95 261.075 
386.417 324.154 258.175 
386.222 325.562 255.025 
386.204 326.395 252.499 
386.375 326.681 250.639 
386.153 327.928 247.293 
386.118 328.622 244.618 
386.073 329.271 241.902 
385.812 330.314 238.368 
384.973 332.041 235.196 
384.883 332.52 232.362 
385.654 331.788 227.877 
386.067 331.358 224.613 
385.684 332.018 220.91 
385.512 332.258 218.023 
385.322 332.45 215.129 
385.396 332.087 211.019 
385.692 331.339 207.76 
385.438 331.362 204.874 
384.894 331.6 201.153 
384.347 332.109 199.47 
383.791 332.602 197.787 
382.439 334.515 197.643 
381.322 335.818 196.303 
380.188 337.101 194.959 
378.736 338.58 192.766 
376.472 341.853 194.145 
375.928 343.03 196.55 
382.691 333.917 196.451 
382.115 334.377 194.767 
382.067 333.979 192.743 
381.712 333.766 189.891 
381.641 333.317 187.886 
381.031 333.702 186.22 
380.944 333.216 184.232 
379.56 335.102 184.052 
378.061 336.465 181.886 
377.737 336.629 181.057 
377.412 336.789 180.23 
376.755 337.099 178.58 
376.091 337.393 176.935 
372.707 342.419 178.838 
373.852 340.758 178.201 
374.98 339.082 177.566 
366.45 351.152 183.236 
368.373 349.263 184.272 
369.66 348.144 185.636 
371.53 346.205 186.666 
373.041 344.416 186.844 
373.88 342.96 185.335 
373.471 342.637 182.491 
373.381 342.123 180.499 
371.445 343.524 177.501 
370.168 344.612 176.166 
368.631 346.373 175.971 
366.969 347.543 173.815 
364.408 350.18 173.103 
363.156 351.774 173.72 
361.518 353.46 173.512 
359.483 355.225 172.474 
366.992 349.862 180.897 
368.128 347.735 178.262 
357.792 356.872 172.255 
355.691 358.588 171.202 
354.628 359.435 170.673 
366.485 345.064 166.138 
365.756 345.225 164.557 
364.794 346.121 164.068 
363.824 347.01 163.581 
362.234 348.703 163.386 
361.243 349.575 162.898 
360.246 350.44 162.41 
358.332 352.837 163.268 
357.028 354.42 163.835 
355.414 356.71 165.471 
354.446 358.195 166.837 
353.165 360.351 169.318 
360.409 353.751 171.05 
362.322 351.374 170.146 
363.827 349.054 168.436 
364.319 347.6 166.24 
375.418 337.673 175.296 
374.737 337.938 173.664 
373.278 339.754 173.47 
372.018 340.835 172.153 
371.316 341.063 170.532 
370.608 341.277 168.922 
369.894 341.476 167.32 
368.961 342.405 166.825 
367.438 344.153 166.631 
371.227 339.052 165.622 
371.609 337.542 163.445 
374.946 337.216 172.543 
375.692 335.632 171.121 
375.538 335.014 169.207 
374.485 335.347 166.807 
373.234 336.409 165.516 
375.195 333.733 165.415 
375.526 332.207 163.243 
376.192 330.567 161.871 
377.202 328.816 161.292 
376.469 329.016 159.724 
375.727 329.204 158.164 
374.975 329.383 156.611 
373.335 330.497 154.586 
371.824 333.071 155.469 
371.916 334.553 158.364 
372.497 335.162 160.988 
372.693 335.84 162.85 
381.373 331.847 181.933 
380.944 331.482 179.149 
380.496 331.08 176.385 
379.84 331.375 174.757 
378.839 331.792 172.326 
379.874 330.043 171.721 
380.216 328.546 169.516 
380.188 327.151 166.535 
380.123 325.725 163.583 
379.409 325.951 162.007 
378.557 326.948 161.504 
387.049 320.06 174.363 
385.946 321.283 173.056 
385.151 322.341 172.55 
384.648 321.869 169.862 
383.983 322.145 168.271 
382.966 322.54 165.892 
382.748 321.885 164.032 
381.445 323.815 163.805 
384.563 331.154 196.253 
385.037 329.914 193.894 
385.493 328.64 191.551 
386.43 326.459 188.895 
387.33 324.225 186.269 
387.714 322.837 183.991 
388.078 321.416 181.731 
388.252 320.695 180.609 
387.818 320.314 177.878 
387.671 319.737 175.967 
331.575 373.805 157.589 
333.576 371.87 156.47 
336.284 369.155 154.955 
339.165 366.139 153.344 
341.77 363.293 151.887 
344.918 359.69 150.126 
348.155 355.785 148.316 
351.077 352.072 146.681 
354.656 347.258 144.679 
357.39 343.361 143.15 
359.516 340.188 141.961 
361.648 336.868 140.768 
364.203 332.692 139.339 
365.739 330.066 138.479 
368.141 325.772 137.136 
369.057 324.07 136.624 
370.402 321.497 135.871 
371.714 318.9 135.138 
373.059 316.14 134.385 
373.891 314.381 133.919 
375.109 311.725 133.238 
376.292 309.049 132.576 
377.441 306.353 131.934 
378.612 303.49 131.279 
380.081 299.726 130.457 
381.481 295.928 129.674 
382.774 292.213 128.951 
384.002 288.468 128.264 
389.904 309.216 163.67 
388.477 310.585 161.606 
386.578 312.88 159.792 
384.627 315.134 157.973 
382.626 317.347 156.153 
380.647 318.71 153.299 
378.154 320.929 150.713 
375.609 323.074 148.155 
373.901 324.195 146.124 
371.729 326.14 144.418 
370.868 326.271 142.894 
369.99 326.393 141.364 
368.625 326.543 139.012 
392.645 306.416 167.789 
392.02 306.714 166.243 
390.648 308.113 164.186 
387.659 318.383 172.977 
388.567 316.535 172.397 
389.586 313.89 170.753 
390.764 311.852 170.98 
391.722 309.152 169.37 
392.862 313.337 182.492 
392.732 312.789 180.583 
392.302 312.404 177.887 
392.277 311.041 174.923 
392.638 308.682 171.714 
392.853 307.076 169.607 
398.961 287.582 161.641 
397.753 289.036 159.686 
396.845 289.437 157.514 
396.873 288.519 156.587 
397.245 285.593 154.566 
397.871 284.397 155.078 
399.094 281.039 155.196 
399.969 278.744 155.499 
401.089 276.321 156.481 
401.891 274.009 156.765 
402.414 272.793 157.245 
395.405 314.13 200.694 
395.366 313.777 198.721 
395.751 312.495 196.418 
396.118 311.177 194.131 
395.793 310.981 191.373 
395.867 309.814 188.31 
395.763 309.317 186.387 
394.965 309.943 183.98 
394.273 311.08 183.484 
391.752 317.116 187.293 
392.099 315.706 185.037 
392.705 314.066 183.605 
391.65 316.621 185.351 
390.634 317.934 184.042 
389.6 319.231 182.732 
390.514 323.185 203.336 
390.978 322.003 200.98 
391.895 319.905 198.295 
392.314 318.643 195.97 
391.995 318.479 193.173 
392.38 317.145 190.878 
392.296 316.686 188.922 
389.023 325.455 202.379 
388.243 326.253 199.881 
388.707 325.038 197.524 
388.391 324.899 194.693 
388.335 324.49 192.7 
388.752 323.177 190.384 
389.709 321.401 189.727 
390.649 319.612 189.075 
391.737 321.732 207.475 
391.01 322.617 204.994 
392.455 320.308 205.938 
392.915 319.151 203.586 
394.298 316.516 202.544 
391.331 323.029 225.553 
390.909 323.801 223.938 
390.479 324.554 222.314 
390.546 324.469 220.301 
390.828 324.004 219.104 
390.882 323.88 217.089 
390.926 323.731 215.072 
391.453 322.715 212.687 
390.988 323.358 211.037 
391.005 323.135 209.021 
405.677 278.45 174.092 
405.72 276.684 172.094 
405.743 274.883 170.125 
405.745 273.048 168.186 
405.012 273.47 166.042 
404.267 274.817 164.856 
403.502 276.16 163.669 
387.473 325.2 249.763 
388.179 324.699 247.458 
388.873 324.162 245.144 
389.172 324.53 241.315 
389.644 324.353 238.2 
389.577 324.902 235.466 
389.496 325.403 232.704 
390.432 324.257 229.127 
390.528 324.256 227.133 
400.133 305.194 202.858 
398.885 307.597 201.914 
397.176 310.88 201.305 
392.818 320.572 224.404 
394.739 317.251 222.898 
399.362 307.848 209.422 
399.569 307.277 208.267 
399.56 307.008 206.304 
399.947 305.809 204.004 
396.067 314.796 223.753 
397.17 312.716 223.81 
398.314 310.555 221.917 
399.235 308.737 219.237 
400.12 306.862 216.566 
399.955 307.05 213.805 
399.771 307.189 211.037 
394.6 317.545 220.111 
395.119 316.584 217.756 
396.038 314.877 217.026 
396.735 313.512 215.492 
397.415 312.127 213.965 
398.303 310.178 211.282 
400.923 303.363 202.185 
401.694 301.52 201.517 
402.447 299.665 200.853 
403.752 274.132 162.51 
403.983 272.083 161.368 
404.923 268.675 161.398 
402.18 299.571 198.119 
402.114 299.169 196.194 
401.358 299.489 191.881 
400.548 299.7 187.593 
400.412 297.868 182.743 
399.393 298.657 179.612 
398.604 299.217 177.275 
396.484 302.055 173.95 
395.239 303.53 171.898 
393.96 304.984 169.844 
395.787 302.351 268.138 
395.767 303.368 266.431 
395.153 305.742 264.382 
395.128 306.762 262.455 
395.121 307.755 260.394 
395.741 307.366 258.503 
396.362 306.949 256.554 
396.982 306.505 254.558 
397.876 304.924 253.882 
399.313 301.973 253.578 
400.693 298.996 253.314 
400.327 300.677 251.202 
400.071 301.775 249.785 
400.521 301.765 246.954 
400.808 301.477 245.885 
401.238 301.389 242.991 
401.925 300.242 241.553 
402.464 299.574 239.358 
402.99 298.871 237.15 
403.638 297.659 235.69 
404.651 295.574 233.879 
404.618 296.094 231.227 
404.333 296.99 229.683 
403.503 299.165 227.707 
403.581 299.148 225.795 
404.033 298.227 223.525 
404.626 296.87 222.039 
405.565 294.602 220.209 
405.8 293.96 217.152 
405.658 294.163 214.433 
405.142 295.227 212.049 
404.605 296.25 209.658 
403.68 298.154 207.6 
403.464 298.179 204.861 
403.064 298.786 203.259 
405.786 275.746 268.745 
406.816 274.177 266.527 
407.768 273.176 263.767 
408.679 271.445 261.876 
409.553 269.669 260.032 
410.097 269.282 257.874 
409.741 271.928 256.078 
409.972 272.303 254.277 
409.516 275.483 251.706 
409.361 277.203 249.501 
409.242 278.328 248.025 
409.111 279.436 246.543 
407.918 283.603 245.327 
406.725 287.206 244.847 
406.179 289.11 243.692 
406.577 288.976 240.768 
407.407 287.425 238.237 
407.871 286.687 236.038 
408.428 285.436 234.592 
408.971 284.165 233.144 
409.499 282.876 231.697 
409.662 278.286 245.123 
410.13 277.651 242.955 
410.802 276.628 239.692 
411.66 274.017 238.672 
411.703 265.53 254.307 
411.645 267.297 252.173 
411.487 270.167 248.563 
411.948 269.578 246.417 
412.079 270.354 243.873 
412.13 271.604 240.571 
410.641 268.249 256.441 
411.187 266.596 255.725 
411.514 275.024 237.17 
411.356 276.013 235.661 
411.187 276.985 234.146 
410.416 279.704 233.306 
409.914 281.528 232.121 
409.482 283.361 229.052 
409.873 282.465 226.826 
410.125 281.95 223.822 
409.923 282.683 220.369 
409.519 283.864 218.021 
409.092 285.004 215.666 
408.171 287.385 212.852 
407.686 288.433 210.479 
406.852 290.374 208.436 
406.32 291.346 206.052 
405.576 292.582 202.87 
404.5 295.056 201.935 
403.387 297.512 200.995 
410.933 279.538 220.135 
412.04 275.85 218.794 
412.703 273.447 217.016 
413.208 271.382 214.467 
412.069 273.268 236.49 
412.113 273.85 233.886 
412.671 272.588 230.592 
413.766 268.524 230.005 
414.316 266.253 230.092 
412.205 264.444 252.895 
412.692 263.339 251.487 
413.165 262.217 250.084 
413.854 260.217 248.338 
414.303 258.493 247.653 
414.942 255.893 246.631 
415.335 255.254 244.527 
415.695 255.113 241.695 
416.003 255.424 238.112 
416.483 254.238 234.903 
416.743 253.878 232.013 
417.014 252.989 229.859 
417.263 252.061 227.7 
417.441 251.529 224.784 
417.228 252.896 224.355 
416.944 254.685 223.167 
416.638 256.461 221.973 
416.493 257.284 220.446 
416.153 259.033 219.241 
416.079 259.261 216.61 
416.078 259.062 214.745 
415.78 260.159 212.431 
415.568 260.867 210.885 
415.344 261.558 209.338 
415.109 262.23 207.789 
414.988 262.559 207.015 
414.736 263.204 205.466 
414.925 257.001 245.204 
414.895 258.094 243.768 
414.852 259.17 242.321 
414.766 260.753 240.131 
414.653 262.297 237.921 
414.513 263.802 235.693 
414.633 263.886 233.861 
414.452 265.319 231.604 
416.295 256.649 231.185 
416.198 257.581 229.684 
416.031 258.947 227.421 
415.704 260.757 226.237 
415.074 263.516 227.235 
414.704 264.894 228.663 
415.483 262.26 219.458 
414.881 264.936 218.576 
414.463 266.66 217.36 
413.913 268.748 215.365 
412.961 272.113 212.91 
412.703 272.826 211.349 
413.055 271.264 209.915 
413.022 270.981 208.031 
411.929 275.426 210.441 
411.527 276.721 209.986 
410.967 278.35 208.745 
410.509 279.339 206.388 
409.862 280.596 203.243 
409.523 281.198 201.671 
408.889 282.75 200.418 
408.236 284.289 199.163 
407.564 285.816 197.906 
406.676 287.596 195.858 
410.074 279.261 201.03 
410.265 277.887 198.829 
410.434 276.474 196.64 
405.331 292.517 200.156 
405.598 291.175 197.922 
412.602 271.959 205.689 
412.545 271.617 203.808 
412.477 271.247 201.931 
414.956 263.496 209.981 
414.305 266.113 209.074 
413.745 268.381 208.942 
406.275 288.119 194.281 
405.968 287.898 191.612 
406.668 285.189 189.91 
407.043 283.438 188.527 
407.607 281.442 187.928 
412.166 271.836 200.373 
411.845 272.408 198.816 
411.275 273.953 197.573 
406.976 282.108 185.612 
406.26 283.54 184.365 
405.525 284.963 183.116 
405 286.172 182.635 
410.15 276.273 193.996 
410.033 275.78 192.139 
404.606 285.76 180.048 
404.725 284.107 177.965 
404.247 284.47 176.452 
404.054 283.796 174.675 
403.514 284.994 174.192 
402.405 287.381 173.22 
401.629 287.874 170.97 
400.562 288.501 167.989 
399.41 289.98 166.012 
397.882 292.473 164.27 
396.946 293.782 163.023 
396.292 294.944 162.515 
395.263 297.114 162.239 
394.208 299.267 161.962 
393.511 300.407 161.446 
392.087 302.673 160.409 
390.96 304.78 160.125 
390.483 306.595 161.375 
390.405 307.427 162.392 
397.679 290.841 161.591 
409.593 277.025 191.668 
408.95 278.509 190.422 
408.287 279.981 189.176 
404.901 280.698 173.877 
414.276 264.815 204.233 
414.001 265.428 202.682 
413.508 267.014 201.445 
404.421 268.91 160.027 
403.683 270.244 158.875 
402.925 271.575 157.721 
412.752 265.717 192.496 
412.412 266.202 190.966 
412.062 266.673 189.439 
411.519 267.349 187.156 
411.125 268.596 186.688 
410.309 271.083 185.751 
409.688 272.534 184.521 
409.284 272.945 183.007 
408.633 274.375 181.779 
407.994 274.952 179.52 
407.556 275.322 178.022 
407.11 275.68 176.529 
406.403 277.069 175.311 
412.929 269.281 201.299 
414.799 262.536 204.374 
414.905 261.17 202.198 
414.813 260.762 200.343 
414.531 261.331 198.802 
414.056 262.887 197.571 
413.365 265.438 196.645 
413.42 266.604 199.582 
413.319 266.167 197.725 
413.083 265.215 194.031 
413.005 266.708 196.181 
412.471 268.24 194.945 
411.918 269.76 193.707 
411.523 271.018 193.241 
411.168 271.515 191.699 
410.757 272.766 191.23 
410.335 274.015 190.761 
410.093 275.02 191.063 
412.082 260.891 182.15 
411.542 263.187 181.965 
411.165 264.429 181.501 
410.579 265.856 180.29 
409.975 267.276 179.081 
409.763 266.578 177.331 
409.521 264.956 174.604 
409.065 264.354 172.177 
408.21 265.877 170.279 
407.326 267.385 168.389 
406.387 267.926 165.565 
405.663 268.31 163.471 
413.138 263.681 191.897 
413.336 261.873 190.538 
413.513 260.046 189.19 
413.499 258.415 187.099 
412.976 259.046 184.85 
412.452 260.498 183.639 
415.932 258.93 210.243 
416.169 257.323 208.831 
416.386 255.697 207.425 
416.584 254.051 206.023 
416.533 252.998 203.092 
416.294 253.594 201.558 
416.044 254.172 200.025 
415.926 253.721 198.187 
416.323 250.674 197.275 
416.687 248.367 197.431 
416.776 246.585 196.07 
416.842 244.781 194.716 
412.221 258.967 180.853 
412.15 257.2 178.836 
412.189 254.318 176.577 
412.251 252.313 175.33 
418.147 237.551 199.266 
417.838 240.888 199.413 
417.585 243.939 200.323 
417.283 246.974 201.24 
417.054 248.99 201.854 
416.804 250.997 202.472 
416.483 246.309 193.503 
416.107 247.827 192.291 
415.821 248.296 190.786 
415.48 247.92 188.249 
415.368 246.232 186.19 
414.89 246.828 183.972 
414.653 246.138 182.226 
414.143 246.673 180.038 
413.792 247.013 178.589 
413.516 248.261 178.134 
413.151 248.585 176.694 
412.673 249.985 175.523 
411.862 252.619 173.9 
411.263 253.054 171.772 
410.855 253.33 170.365 
410.439 253.595 168.967 
410.016 253.849 167.579 
409.37 254.212 165.515 
408.931 254.442 164.152 
408.485 254.661 162.799 
407.97 257.009 162.575 
407.121 258.452 160.779 
406.245 259.884 158.993 
405.694 259.047 156.808 
405.295 257.033 154.469 
404.966 256.044 153.006 
402.126 271.909 155.691 
401.584 272.126 154.348 
401.035 272.338 153.013 
400.735 271.421 151.512 
401.232 269.158 151.163 
402.458 265.558 151.928 
403.395 263.096 152.852 
404.217 259.576 152.934 
404.877 254.964 152.19 
404.682 252.777 150.586 
404.467 250.555 149.018 
404.11 249.481 147.652 
403.735 246.044 145.413 
408.199 251.582 160.137 
407.517 251.858 158.174 
407.056 252.032 156.88 
406.221 253.426 155.158 
408.17 253.746 161.237 
409.508 246.663 161.897 
409.093 249.027 161.68 
408.541 250.353 160.578 
411.393 245.7 167.958 
410.985 245.931 166.592 
410.361 246.26 164.564 
412.842 243.7 172.563 
412.491 246.043 172.367 
412.012 247.417 171.218 
411.615 247.679 169.825 
411.507 246.694 168.887 
413.967 244.846 178.055 
413.869 243.918 177.072 
413.583 243.13 175.385 
413.217 243.421 173.97 
416.523 256.772 214.866 
416.942 254.48 214.989 
417.252 252.555 214.344 
417.459 250.987 212.936 
417.56 249.748 210.767 
417.933 246.809 209.817 
418.26 243.855 208.874 
418.623 239.894 207.625 
418.693 238.224 206.246 
418.879 235.221 205.323 
418.714 235.83 203.808 
418.537 236.422 202.293 
418.443 236.711 201.535 
417.014 242.714 194.124 
417.164 240.64 193.534 
417.036 239.023 191.452 
417.057 236.094 189.844 
418.254 235.504 198.667 
418.438 233.185 198.824 
418.5 231.13 198.229 
418.341 229.578 196.141 
417.13 233.982 189.273 
417.18 231.863 188.706 
417.206 229.739 188.143 
418.359 227.502 195.557 
418.354 225.422 194.976 
418.327 223.334 194.399 
418.276 221.243 193.826 
418.352 214.048 195.078 
418.474 216.133 195.646 
418.438 217.412 195.191 
418.339 219.966 194.281 
416.693 235.666 187.341 
416.266 236.258 185.136 
416.037 234.481 183.126 
415.945 231.41 181.589 
415.481 231.9 179.435 
415.007 231.261 177.04 
414.507 229.464 174.423 
414.314 227.365 173.227 
413.595 226.711 170.24 
413.051 227.029 168.213 
412.467 226.182 165.98 
412.02 224.067 164.215 
411.734 221.846 163.126 
411.347 221.994 161.841 
410.953 222.132 160.567 
410.354 222.324 158.681 
409.948 222.441 157.44 
409.538 222.55 156.211 
409.123 222.651 154.996 
409.753 243.249 161.234 
409.67 241.049 160.147 
409.347 238.907 158.436 
409.428 236.596 158.018 
409.285 233.181 156.774 
417.209 227.607 187.584 
417.04 224.589 186.024 
416.682 221.712 183.762 
416.226 221.119 181.344 
415.79 221.578 179.211 
415.386 219.655 177.29 
414.949 217.695 175.394 
414.552 214.463 173.968 
414.038 212.431 172.126 
413.434 211.593 169.873 
413.197 212.913 168.77 
412.671 213.169 166.789 
412.409 214.476 165.703 
412.033 217.008 164.192 
411.804 219.465 163.336 
408.944 245.799 159.711 
408.588 244.82 158.206 
408.076 242.74 155.89 
408.259 239.256 155.288 
408.598 235.698 155.312 
408.839 234.471 155.733 
409.509 230.79 156.992 
409.493 228.456 156.588 
409.449 226.119 156.19 
409.208 225 155.382 
412.597 241.746 170.67 
412.656 240.631 170.423 
412.945 238.277 170.621 
413.044 234.921 169.887 
412.689 234.021 168.285 
412.322 233.101 166.701 
411.943 232.161 165.138 
411.351 232.432 163.163 
411.119 234.807 162.955 
410.686 236.126 161.871 
410.091 235.219 159.717 
409.708 233.049 158.027 
412.723 242.727 171.613 
412.211 241.992 169.29 
411.675 244.464 168.402 
408.704 222.745 153.793 
408.493 222.789 153.197 
408.068 222.872 152.015 
407.855 222.91 151.429 
407.161 221.826 149.519 
406.511 221.911 147.82 
403.142 249.659 145.306 
402.374 252.125 144.452 
401.559 254.599 143.585 
400.694 257.081 142.704 
399.776 259.573 141.803 
398.8 262.077 140.879 
397.497 265.811 140.024 
396.361 268.357 139.016 
395.142 270.929 137.954 
393.826 273.539 136.825 
393.125 274.862 136.227 
391.616 277.561 134.943 
388.974 281.836 132.683 
386.761 285.005 130.752 
385.375 286.804 129.51 
406.413 225.513 147.753 
406.236 227.923 147.52 
406.022 231.522 147.453 
405.737 235.124 147.385 
405.151 238.758 146.738 
404.484 242.398 146.082 
404.073 244.816 145.83 
418.131 230.069 194.645 
417.91 230.542 193.154 
417.572 230.167 190.64 
417.932 220.857 191.327 
417.739 218.949 190.033 
417.521 217.021 188.748 
417.276 215.073 187.474 
416.886 213.282 185.49 
418.996 211.785 201.75 
419.063 214.098 201.588 
419.103 216.411 201.428 
419.117 218.727 201.269 
419.123 222.065 201.406 
418.993 224.659 200.5 
419.147 226.137 202.596 
419.2 227.87 203.95 
419.298 229.274 206.064 
419.167 231.59 205.919 
419.008 233.907 205.774 
418.847 209.745 201.17 
418.582 206.678 200.308 
418.376 204.629 199.739 
418.025 201.549 198.892 
417.762 199.492 198.334 
417.622 198.462 198.056 
416.72 214.704 184.318 
416.383 213.943 182.623 
415.937 212.06 180.685 
415.595 210.001 179.473 
415.101 206.818 178.026 
417.325 196.401 197.504 
416.777 193.524 195.958 
416.233 190.414 195.154 
415.778 188.537 193.903 
415.294 186.642 192.662 
414.782 184.728 191.433 
414.073 181.58 190.679 
417.841 249.146 223.048 
418.015 248.091 220.885 
417.974 248.345 218.283 
418.353 245.473 217.318 
418.743 242.203 217.117 
418.989 239.891 217.236 
419.208 237.578 217.356 
419.438 234.876 218.229 
409.618 257.294 271.517 
410.396 254.954 270.274 
411.124 252.573 269.1 
411.841 250.796 267.422 
412.573 249.621 265.145 
413.078 249.24 263.195 
413.524 248.204 261.868 
414.002 247.779 259.896 
414.503 247.944 257.254 
415.009 248.663 253.908 
415.454 248.718 251.193 
415.831 247.568 249.834 
416.194 246.403 248.474 
416.698 244.346 246.782 
416.996 242.588 246.119 
417.277 240.824 245.459 
413.909 246.525 261.181 
414.327 245.464 259.859 
414.731 244.39 258.536 
415.068 242.685 257.865 
415.388 240.972 257.198 
415.748 239.871 255.884 
415.952 239.621 254.898 
416.346 239.102 252.914 
416.671 237.963 251.588 
416.905 238.27 249.911 
417.255 237.678 247.892 
417.209 239.699 246.846 
417.332 241.934 244.061 
417.514 242.137 242.322 
417.546 243.208 240.901 
417.566 244.263 239.47 
417.571 245.813 237.305 
417.696 246.414 234.79 
418.091 244.653 232.336 
418.321 243.762 230.205 
418.549 242.375 228.813 
418.777 240.519 228.163 
417.571 239.61 244.103 
417.85 238.381 242.747 
418.082 236.599 242.093 
418.36 235.878 240.029 
418.641 235.634 237.241 
418.678 236.648 235.804 
418.804 236.732 234.033 
418.917 236.787 232.253 
419.016 236.344 231.198 
419.017 236.816 230.466 
418.908 238.673 229.318 
419.05 238.613 225.707 
419.254 237.073 222.505 
419.359 235.995 220.367 
417.47 207.333 190.932 
417.165 206.658 189.208 
416.717 204.881 187.231 
416.233 203.062 185.275 
416.002 203.376 183.851 
419.195 234.497 230.553 
419.354 232.646 229.909 
419.483 230.326 229.998 
419.601 228.47 229.359 
419.743 225.679 228.404 
419.821 226.087 225.891 
419.83 227.384 223.679 
419.885 226.73 220.823 
419.9 226.002 217.961 
419.921 224.452 216.591 
419.922 222.883 215.223 
419.945 220.569 215.353 
419.953 217.885 216.227 
419.942 216.542 216.663 
419.888 214.605 216.051 
418.029 212.402 193.042 
417.675 209.45 191.479 
419.53 233.335 216.845 
419.561 232.145 214.711 
419.638 228.949 211.958 
419.677 225.343 209.974 
419.679 221.372 208.754 
419.624 218.383 207.848 
419.475 214.382 206.652 
419.799 213.384 213.958 
419.66 212.457 211.124 
419.583 213.441 208.889 
418.447 212.538 196.271 
418.279 209.185 196.161 
417.904 206.285 194.586 
417.512 204.614 192.573 
417.038 201.649 191.033 
416.438 197.411 189.97 
415.554 193.494 187.5 
414.864 190.433 186.035 
414.552 189.503 185.081 
416.392 206.629 184.626 
416.621 208.792 185.149 
416.706 211.121 184.959 
414.338 189.779 183.676 
414.642 192.084 183.462 
414.727 193.305 183.005 
414.804 194.529 182.549 
414.564 194.79 181.151 
414.313 195.036 179.761 
419.381 213.681 205.609 
419.231 213.258 203.823 
413.667 180.847 189.013 
413.239 180.084 187.361 
413.148 180.225 186.658 
415.591 201.347 182.635 
415.151 199.301 181.432 
414.682 197.236 180.243 
414.829 203.371 177.986 
414.238 201.377 176.128 
413.78 200.468 174.529 
413.323 200.755 172.504 
413.564 182.499 186.436 
413.954 184.78 186.216 
414.09 185.993 185.756 
414.439 188.284 185.54 
413.918 192.832 179.285 
413.366 190.733 178.131 
414.536 206.063 175.71 
414.096 205.161 174.105 
413.646 203.01 172.961 
412.957 191.032 176.087 
412.526 191.303 174.064 
412.445 192.596 172.947 
411.762 191.693 170.744 
410.904 188.343 169.466 
409.979 184.971 168.221 
409.736 186.264 166.503 
409.217 186.393 164.615 
413.05 188.418 178.355 
412.577 186.207 177.902 
411.943 184.083 176.78 
411.137 182.02 175.007 
410.572 181.044 173.472 
409.849 178.857 172.41 
409.085 177.885 170.27 
408.456 176.835 168.803 
408.125 176.909 167.538 
407.613 177.003 165.662 
407.924 178.156 165.838 
408.18 180.53 164.95 
408.58 182.879 164.687 
412.835 199.796 170.943 
412.656 198.661 170.722 
411.952 196.533 168.972 
411.276 196.794 166.381 
410.478 193.387 165.138 
410.027 191.071 164.747 
409.548 188.753 164.365 
408.862 186.469 163.372 
408.501 186.537 162.14 
407.867 185.426 160.749 
407.407 184.277 159.979 
406.648 181.943 159.057 
406.162 180.78 158.311 
405.354 178.426 157.427 
404.842 177.249 156.707 
403.788 174.88 155.3 
402.897 172.493 154.489 
402.85 173.689 153.509 
402.995 174.888 153.083 
402.931 176.093 152.114 
403.18 178.506 151.275 
403.294 179.715 150.858 
404.324 189.41 148.662 
404.606 191.831 148.396 
405.285 196.652 148.415 
405.456 200.288 147.767 
405.765 203.902 147.666 
406.007 207.514 147.574 
406.181 211.123 147.488 
406.401 213.513 147.802 
406.463 217.117 147.728 
406.394 219.526 147.494 
403.496 182.139 150.031 
403.586 183.354 149.621 
403.945 185.773 149.34 
404.273 188.192 149.066 
401.587 161.913 159.569 
402.016 164.239 158.675 
401.821 164.227 158.109 
402.025 165.398 157.665 
402.025 166.563 156.664 
402.214 167.742 156.225 
402.396 168.926 155.788 
402.57 170.111 155.353 
402.738 171.301 154.92 
404.158 161.982 167.851 
403.405 160.852 166.482 
403.048 160.849 165.278 
402.5 160.831 163.496 
402.353 161.963 161.87 
401.973 161.94 160.713 
409.066 170.436 177.604 
408.46 169.464 176.081 
407.833 168.467 174.579 
406.822 166.329 172.915 
406.143 165.277 171.462 
405.445 164.202 170.031 
404.725 163.106 168.623 
412.42 178.349 184.79 
411.648 176.432 182.949 
410.832 174.473 181.137 
409.972 172.474 179.354 
412.405 238.468 271.372 
412.704 238.3 270.302 
413.156 237.287 268.908 
413.733 235.404 267.224 
415.278 221.793 263.167 
415.157 225.046 263.453 
414.971 226.771 264.053 
414.656 227.822 265.252 
414.332 228.882 266.435 
413.995 229.95 267.611 
413.933 233.029 267.119 
412.874 218.31 272.884 
413.066 218.145 272.175 
413.559 220.476 270.346 
413.896 218.604 269.015 
414.405 217.55 266.91 
414.78 218.151 265.356 
414.934 221.259 264.71 
415.684 221.445 261.301 
416.141 220.216 259.099 
416.449 220.66 257.513 
416.92 220.847 254.954 
417.302 221.838 252.688 
419.769 210.386 219.868 
419.849 212.509 217.965 
419.587 220.539 232.828 
419.692 220.575 231.077 
419.807 218.723 228.69 
419.878 217.755 226.613 
419.911 215.805 224.221 
419.874 213.386 222.561 
416.107 236.669 255.553 
416.555 234.687 253.921 
416.969 232.688 252.286 
417.419 231.263 249.98 
417.836 229.798 247.661 
418.081 227.157 246.693 
418.223 225.391 246.05 
418.346 223.625 245.408 
418.675 223.517 242.715 
418.978 224.772 239.618 
419.231 225.939 236.479 
419.458 224.206 234.097 
413.995 237.368 265.435 
414.312 237.819 263.88 
414.768 237.405 261.982 
415.269 235.479 260.376 
415.612 234.399 259.098 
415.975 231.816 258.134 
416.387 229.862 256.534 
416.676 227.271 255.576 
417.023 225.3 253.968 
417.269 224.182 252.674 
412.712 210.678 272.678 
413.022 209.9 271.388 
413.534 209.852 269.413 
413.968 210.533 267.819 
414.38 211.17 266.245 
414.771 211.768 264.682 
415.017 210.82 263.404 
415.345 212.183 262.181 
415.695 212.692 260.623 
416.03 213.173 259.058 
416.384 212.778 257.164 
416.718 212.346 255.264 
417.032 211.878 253.356 
417.195 210.772 252.079 
417.209 209.05 251.443 
417.198 206.464 250.492 
417.463 221.578 251.714 
417.62 221.311 250.736 
417.722 219.57 250.096 
417.91 218.415 248.796 
417.98 216.667 248.158 
418.158 214.615 246.541 
418.186 212.858 245.907 
418.197 211.099 245.275 
417.47 207.646 249.208 
417.85 209.39 247.257 
418.305 211.661 244.609 
418.513 211.884 242.95 
418.798 213.51 240.911 
418.973 213.675 239.224 
419.135 213.814 237.525 
419.282 214.832 236.129 
419.407 216.745 235.037 
419.509 218.647 233.937 
419.346 213.514 234.8 
419.393 212.181 233.471 
419.459 210.387 231.121 
419.479 208.54 228.768 
419.338 205.756 227.846 
419.153 202.967 226.932 
418.939 200.668 227.039 
418.185 195.201 230.378 
418.46 197.033 229.273 
418.712 198.855 228.16 
418.304 198.748 234.966 
418.331 198.333 233.973 
418.268 196.999 232.675 
418.278 196.562 231.677 
418.291 209.012 243.666 
418.258 207.243 243.04 
418.322 206.015 241.747 
418.329 203.881 240.144 
418.504 204.035 238.478 
418.513 202.754 237.179 
418.504 201.456 235.88 
416.475 199.779 251.444 
416.669 201.234 251.132 
416.852 202.689 250.817 
417.043 205.006 250.813 
415.31 200.735 258.51 
415.345 203.231 259.485 
415.518 205.543 259.543 
415.665 207.861 259.596 
415.627 209.527 260.253 
419.241 202.681 221.697 
419.357 204.032 221.272 
419.529 206.332 221.15 
419.619 207.684 220.723 
419.699 209.034 220.296 
415.444 199.702 257.276 
415.528 197.812 255.729 
415.624 196.744 254.503 
415.704 195.662 253.278 
418.987 200.604 225.306 
419.1 201.449 223.868 
419.198 202.276 222.422 
416.102 197.723 252.369 
416.71 199.247 249.571 
416.924 198.681 247.685 
416.967 197.516 246.431 
417.203 197.768 244.833 
417.285 197.447 243.877 
417.498 197.66 242.259 
417.626 196.96 240.323 
417.73 196.226 238.375 
417.971 197.247 237.02 
414.817 177.052 205.795 
414.577 176.837 203.358 
414.291 176.558 200.927 
414.183 177.442 198.046 
414.06 178.054 195.891 
414.096 179.841 193.281 
414.215 181.239 192.104 
418.072 193.824 229.078 
418.025 192.87 227.071 
418.299 194.662 225.95 
418.582 196.95 225.835 
418.838 199.242 225.721 
419.112 201.182 220.369 
418.924 199.279 219.771 
418.625 196.6 220.625 
418.219 193.371 220.46 
417.759 190.149 220.3 
417.209 186.744 218.415 
417.15 186.521 216.682 
417.108 186.608 214.22 
415.508 180.549 205.16 
415.715 182.068 203.979 
416.311 185.584 203.343 
416.698 187.586 203.894 
417.062 189.588 204.449 
416.57 183.722 213.365 
416.185 181.796 212.8 
415.779 179.87 212.239 
417.661 190.178 213.627 
417.986 192.452 213.476 
418.166 194.093 212.303 
417.385 191.863 204.276 
417.658 194.412 203.369 
417.748 195.952 202.182 
417.672 196.464 200.712 
418.995 200.046 218.314 
419.051 200.791 216.852 
418.991 200.549 215.089 
418.792 198.959 213.764 
418.558 197.014 213.177 
418.046 193.765 210.548 
417.755 192.418 208.507 
417.59 192.019 206.756 
415.623 178.702 225.102 
416.159 181.453 225.965 
416.652 184.205 226.834 
417.199 187.392 227.007 
417.566 189.666 226.89 
417.819 191.51 227.481 
415.59 193.964 252.662 
415.525 193.114 252.357 
415.384 191.413 251.748 
415.674 191.745 250.224 
415.774 191.473 249.305 
416.042 191.769 247.757 
416.211 191.174 245.892 
416.159 188.801 243.419 
416.107 187.594 242.18 
416.197 186.902 240.283 
416.108 185.659 239.036 
416.133 185.288 238.079 
415.865 183.518 237.496 
414.171 196.841 261.969 
414.755 198.8 260.261 
413.817 182.242 251.772 
414.042 183.934 252.356 
414.55 187.071 252.649 
415.117 189.965 252.051 
384.66 286.362 127.896 
385.555 283.371 127.396 
386.408 280.365 126.918 
387.331 276.918 126.402 
387.876 274.77 126.097 
388.535 272.045 125.728 
389.233 268.985 125.338 
389.82 266.237 125.01 
390.437 263.156 124.664 
391.197 259.004 124.239 
391.916 254.608 123.837 
392.432 251.051 123.549 
392.954 246.972 123.256 
393.403 242.881 123.006 
393.848 237.907 122.756 
394.073 234.756 122.63 
394.255 231.6 122.529 
394.387 228.604 122.455 
394.46 226.37 122.414 
394.527 223.208 122.377 
394.549 220.38 122.365 
395.584 221.405 124.249 
395.274 220.286 123.672 
395.03 220.331 123.23 
394.804 220.382 122.822 
408.197 164.482 181.275 
408.319 165.715 180.136 
408.772 168.034 179.201 
413.787 181.136 250.598 
413.872 180.871 249.709 
413.951 180.597 248.815 
414.094 180.029 247.015 
414.157 179.733 246.108 
414.266 179.119 244.282 
413.807 176.529 243.429 
414.196 177.606 242.154 
414.41 177.794 240.579 
414.607 177.958 238.989 
414.78 178.47 238.331 
415.105 179.857 237.957 
415.567 182.129 237.871 
416.164 184.52 236.157 
416.166 183.715 234.222 
416.006 182.402 232.96 
415.691 180.609 232.381 
415.041 177.455 232.202 
414.787 177.715 236.433 
414.938 177.81 234.808 
414.92 177.403 233.847 
415.004 177.022 231.233 
415.094 177.028 229.571 
415.164 177.005 227.9 
415.403 177.863 226.505 
415.538 178.193 224.112 
415.541 178.072 222.413 
415.521 177.918 220.707 
415.604 178.296 219.995 
415.554 178.097 218.281 
415.688 178.812 216.847 
415.542 178.214 215.846 
415.65 178.892 214.406 
415.74 179.549 212.962 
415.602 179.22 211.237 
415.416 178.559 210.235 
415.219 177.886 209.235 
415.03 177.486 207.514 
408.01 161.917 184.242 
408.272 163.071 183.771 
408.42 164.315 182.623 
404.394 148.065 191.291 
405.229 150.077 191.702 
405.984 152.22 191.437 
406.257 153.479 190.279 
406.513 154.735 189.122 
406.829 155.876 188.648 
407.057 157.127 187.493 
407.177 158.473 185.659 
407.462 159.618 185.186 
407.863 154.826 198.553 
408.189 156.174 197.388 
408.852 158.516 196.454 
409.483 160.864 195.52 
409.742 162.207 194.351 
409.983 163.546 193.182 
409.467 162.963 190.86 
409.329 163.232 189.471 
409.094 163.603 187.4 
408.564 162.775 185.813 
406.629 150.5 238.425 
407.405 152.344 237.382 
408.151 154.178 236.334 
409.134 156.86 235.548 
409.815 158.679 234.489 
410.718 161.358 233.697 
411.629 164.444 233.848 
412.445 167.138 233.057 
413.217 169.833 232.262 
413.946 172.53 231.464 
414.44 174.333 230.379 
407.348 162.403 180.208 
406.972 161.325 180.015 
405.804 158.094 179.447 
405.118 155.89 179.737 
404.284 153.747 179.379 
403.857 152.677 179.204 
409.529 156.185 217.472 
410.14 158.011 218.008 
410.833 160.184 217.844 
411.502 162.367 217.68 
412.053 164.211 218.224 
412.934 167.335 218.339 
413.434 169.187 218.892 
414.002 171.404 218.737 
414.318 172.695 218.304 
414.845 174.924 218.151 
410.262 158.995 211.122 
410.937 161.169 210.938 
411.587 163.351 210.754 
412.212 165.543 210.573 
412.538 166.787 210.124 
413.389 169.951 210.213 
413.973 172.458 209.315 
414.52 174.97 208.416 
414.557 175.529 206.971 
404.195 148.394 189.262 
404.042 148.59 187.916 
403.781 148.849 185.91 
403.148 147.963 184.398 
402.143 145.95 183.385 
410.264 160.164 205.19 
410.92 162.343 204.989 
411.833 165.253 205.76 
412.433 167.452 205.565 
413.017 169.913 204.654 
413.825 173.113 204.725 
414.332 175.083 205.258 
409.606 158.234 204.687 
408.953 156.754 202.78 
408.96 157.387 200.667 
408.6 156.605 199.725 
409.624 157.116 210.601 
408.964 155.238 210.085 
409.403 156.723 208.93 
409.819 158.2 207.771 
409.888 158.71 206.355 
407.869 151.812 227.453 
408.517 153.509 226.353 
409.138 155.197 225.247 
409.584 156.481 224.828 
410.02 157.766 224.408 
410.446 159.053 223.987 
411.403 162.137 224.114 
412.31 165.238 224.245 
412.802 167.045 224.8 
413.75 170.574 224.239 
414.418 173.2 223.398 
414.944 175.434 223.258 
402.197 140.83 196.843 
403.078 142.765 197.262 
403.917 144.861 197.006 
404.754 146.81 197.438 
405.549 148.929 197.19 
406.344 150.892 197.637 
407.115 152.858 198.091 
402.144 141.114 195.491 
402.072 141.379 194.141 
401.981 141.624 192.796 
401.872 141.847 191.455 
402.375 147.1 182.25 
403.039 149.302 181.29 
403.676 151.518 180.333 
403.292 151.647 178.385 
402.125 149.557 176.775 
401.834 149.597 175.507 
402.589 151.788 175.186 
402.287 151.82 173.925 
401.974 151.84 172.674 
401.65 151.847 171.435 
402.714 143.945 191.171 
403.535 146.056 190.89 
401.936 152.958 170.964 
402.048 154.073 169.879 
402.755 156.314 169.556 
402.844 157.444 168.477 
403.096 158.575 168.013 
397.286 139.871 173.64 
397.635 140.935 173.156 
397.979 142.002 172.674 
398.317 143.074 172.192 
398.648 144.152 171.712 
398.974 145.233 171.233 
399.779 147.423 170.885 
400.728 149.634 171.154 
401.216 143.875 183.044 
400.148 141.848 182.069 
398.918 139.834 180.481 
397.634 137.783 178.932 
396.824 136.744 177.554 
397.045 137.791 176.448 
397.77 139.904 175.474 
397.612 139.897 174.86 
405.248 144.932 226.931 
405.915 146.653 227.469 
407.068 149.659 227.596 
400.476 138.877 190.891 
399.517 136.903 190.529 
398.034 133.952 190.007 
397.664 150.298 160.19 
398.894 153.76 159.924 
400.063 157.242 159.677 
400.937 159.584 159.902 
394.954 134.564 174.264 
395.33 135.603 173.775 
396.235 137.721 173.401 
396.775 132.196 187.735 
396.065 131.314 186.299 
395.325 130.401 184.883 
394.004 128.46 183.355 
393.753 128.488 182.111 
394.042 129.512 180.997 
394.867 131.557 180.01 
394.979 132.581 178.284 
395.063 133.591 176.569 
395.287 134.609 175.471 
394.362 141.249 161.723 
395.225 143.49 161.329 
396.064 145.746 160.942 
396.877 148.016 160.563 
388.077 115.387 191.608 
388.601 116.367 191.122 
389.117 117.349 190.635 
390.129 119.325 189.658 
390.538 120.362 188.548 
390.349 120.437 187.311 
390.246 120.467 186.694 
390.613 121.477 185.583 
391.541 123.461 184.59 
392.445 125.46 183.598 
393.997 123.828 198.185 
395.024 125.93 197.251 
395.503 127.107 196.132 
395.442 127.334 194.835 
395.311 127.635 192.894 
396.248 129.729 191.934 
397.156 131.835 190.971 
405.276 144.868 225.297 
406.126 146.893 223.509 
407.106 149.401 222.668 
408.046 151.915 221.82 
408.632 153.537 220.699 
409.194 155.15 219.573 
388.304 122.077 174.341 
388.92 123.109 174.415 
389.95 125.13 173.993 
391.144 127.218 174.161 
391.367 128.174 173.082 
392.349 130.243 172.677 
393.492 132.371 172.866 
387.917 121.952 173.199 
386.885 120.771 172.009 
385.823 119.566 170.849 
384.068 117.288 169.682 
384.506 118.241 169.179 
385.597 120.262 168.715 
386.023 121.234 168.217 
386.223 122.119 167.185 
386.642 123.106 166.691 
387.47 125.099 165.707 
388.056 127.03 164.2 
389.683 130.28 163.804 
391.256 133.563 163.429 
391.624 134.617 162.95 
392.561 136.812 162.534 
393.474 139.022 162.125 
401.354 138.129 199.808 
401.352 138.294 199.131 
401.785 139.565 197.988 
392.893 122.234 196.553 
391.768 120.502 195.588 
390.57 118.851 194.02 
389.372 117.092 193.108 
402.394 138.125 214.612 
402.605 138.699 213.244 
402.794 139.252 211.874 
403.446 140.95 210.06 
404.048 142.618 208.237 
403.792 142.395 205.932 
403.079 141.363 202.725 
402.666 140.612 201.818 
402.241 139.849 200.916 
406.064 146.786 215.536 
406.167 147.094 214.842 
406.357 147.693 213.45 
406.805 148.9 213.01 
406.964 149.473 211.614 
407.103 150.024 210.215 
407.877 152.157 210.022 
408.567 154.025 210.532 
406.776 148.592 216.057 
407.229 149.814 215.621 
407.912 151.631 216.145 
408.77 154.095 215.271 
409.317 155.604 216.503 
399.122 131.078 217.157 
399.394 131.68 215.812 
399.641 132.26 214.466 
400.405 133.973 212.686 
401.455 136.29 211.819 
401.706 137.064 209.776 
401.847 137.553 208.413 
401.584 137.325 206.136 
401.703 137.958 204.096 
401.313 137.417 202.516 
401.344 137.784 201.161 
400.116 133.114 216.995 
401.087 135.162 216.828 
401.753 136.648 215.723 
404.36 142.576 215.887 
403.589 140.794 215.374 
405.224 144.676 215.712 
406.711 152.384 243.81 
406.711 151.786 242.037 
406.685 151.159 240.242 
405.812 147.389 234.203 
406.268 148.317 232.868 
407.008 150.079 231.794 
407.615 151.405 229.767 
402.777 178.519 150.2 
402.049 177.324 149.028 
401.178 174.911 148.294 
400.072 172.498 147.079 
399.14 170.074 146.404 
398.177 167.646 145.756 
397.245 128.295 206.793 
397.834 129.611 205.684 
398.399 130.918 204.57 
398.469 131.3 203.236 
399.011 132.76 201.445 
399.976 135.132 199.852 
400.9 137.182 199.597 
396.553 126.165 224.905 
396.972 126.898 223.578 
397.365 127.607 222.248 
397.908 128.628 220.248 
398.67 130.132 219.171 
398.978 130.768 217.829 
413.381 188.989 260.522 
413.458 187.98 259.354 
413.3 186.327 258.745 
413.124 184.67 258.145 
412.929 183.01 257.551 
413.053 182.8 256.698 
413.062 181.747 255.548 
413.281 181.288 253.82 
413.602 181.647 252.363 
412.6 169.447 238.703 
413.181 171.329 237.67 
413.736 173.203 236.63 
414.264 175.068 235.58 
409.037 159.058 243.48 
409.766 160.981 242.485 
410.466 162.894 241.482 
411.138 164.799 240.472 
411.991 167.556 239.727 
399.813 133.16 231.24 
399.681 132.772 230.3 
399.149 131.551 229.087 
399.22 131.544 227.477 
399.868 132.72 225.465 
400.664 134.319 224.388 
401.247 135.539 223.98 
401.999 137.127 222.891 
402.887 139.06 221.114 
403.573 140.622 220.011 
403.992 141.625 217.952 
407.515 154.603 243.695 
408.29 156.828 243.585 
394.217 122.755 206.151 
394.324 123.142 204.852 
394.408 123.505 203.553 
394.47 123.848 202.255 
394.522 124.322 200.309 
394.004 123.556 199.475 
402.257 138.553 232.195 
402.955 140.217 232.733 
403.636 141.885 233.268 
404.299 143.558 233.802 
404.945 145.235 234.336 
405.5 146.545 233.936 
395.226 124.524 206.578 
396.275 126.508 206.354 
400.562 134.803 231.783 
401.543 136.896 231.656 
402.735 139.438 230.856 
403.314 140.712 230.453 
403.754 141.569 229.105 
404.515 143.255 228.021 
395.686 124.526 224.362 
394.801 122.892 223.818 
394.106 121.612 222.621 
394.231 121.799 220.393 
394.588 122.438 219.084 
394.605 122.515 216.865 
395.034 123.371 214.901 
396.945 218.03 126.798 
396.577 217.998 126.103 
396.059 217.975 125.137 
395.797 219.119 124.634 
399.55 224.25 132.001 
399.106 222.999 131.049 
398.833 220.601 130.455 
398.174 219.34 129.15 
397.523 218.093 127.903 
395.583 229.387 124.697 
395.486 227.093 124.321 
395.496 224.82 124.198 
395.509 250.306 129.015 
395.121 251.434 128.652 
394.33 253.657 127.934 
393.53 255.818 127.24 
393.208 255.497 126.519 
393.197 252.622 125.456 
393.31 249.966 124.785 
393.684 246.353 124.399 
394.255 241.759 124.283 
394.634 239.559 124.499 
394.848 237.275 124.449 
395.164 235.054 124.653 
395.303 232.776 124.577 
397.404 232.199 128.462 
396.96 236.924 128.355 
396.37 241.67 128.217 
395.823 246.53 128.445 
397.773 253.56 134.733 
397.067 253.454 133.236 
396.584 252.041 131.731 
395.934 251.819 130.363 
396.875 230.861 127.279 
396.375 229.554 126.189 
396.043 229.478 125.559 
398.896 242.402 133.431 
398.452 242.316 132.497 
398.008 239.713 130.979 
397.835 235.961 129.889 
397.752 233.5 129.325 
398.31 249.837 134.471 
398.758 246.129 134.194 
399.824 235.15 133.781 
399.7 237.584 133.984 
399.317 239.99 133.711 
399.129 228.968 131.5 
398.708 228.891 130.645 
398.295 228.808 129.816 
397.91 226.35 128.853 
397.515 225.094 128.008 
397.078 221.52 127.043 
399.355 226.607 131.751 
399.436 233.867 132.762 
399.297 231.412 132.123 
402.207 229.303 138.06 
401.972 230.5 137.684 
401.475 232.892 136.931 
400.54 234.024 135.095 
401.304 225.638 135.756 
400.864 225.6 134.813 
400.427 225.555 133.887 
399.993 225.503 132.981 
401.762 228.076 136.95 
404.209 219.688 142.111 
404.316 222.086 142.39 
404.197 225.693 142.289 
403.545 226.911 140.858 
403.097 226.914 139.828 
402.657 228.111 138.94 
405.803 220.787 145.996 
405.087 219.642 144.22 
404.649 219.669 143.158 
393.825 201.805 122.769 
394.032 204.623 122.654 
394.246 208.221 122.534 
394.387 211.379 122.455 
394.484 214.538 122.401 
394.541 218.143 122.369 
393.111 194.378 123.169 
393.427 197.356 122.993 
393.637 199.579 122.875 
401.673 217.295 136.407 
401.022 217.267 135.009 
400.309 216.04 133.554 
399.73 213.652 132.496 
398.681 213.576 130.379 
397.855 213.503 128.757 
397.364 212.309 127.898 
396.769 209.975 126.984 
396.35 207.676 126.466 
395.616 206.495 125.254 
395.009 203.09 124.68 
394.22 201.88 123.464 
401.843 220.882 136.74 
401.7 223.266 136.487 
395.446 195.394 127.193 
394.842 195.459 126.042 
394.015 194.39 124.8 
399.292 197.172 134.366 
398.875 198.413 133.179 
398.647 199.621 132.423 
397.813 200.865 130.465 
397.561 202.035 129.727 
397.297 203.188 128.989 
396.758 202.064 128.159 
395.923 198.722 127.273 
400.811 201.833 136.469 
400.06 199.494 135.396 
402.388 214.923 138.093 
402.326 217.311 137.841 
401.988 212.536 137.389 
401.235 208.969 136.142 
401.058 205.404 136.303 
400.97 203.021 136.564 
403.855 217.299 141.324 
403.474 214.91 140.556 
402.822 214.921 139.067 
402.31 200.53 140.1 
402.063 201.754 139.253 
401.435 201.794 137.843 
401.018 201.821 136.922 
402.904 201.699 141.19 
403.384 205.294 141.552 
403.668 207.69 141.804 
403.707 210.096 141.555 
403.715 212.5 141.308 
395.127 187.19 129.149 
395.441 190.735 128.545 
395.472 193.091 127.883 
401.478 190.858 141.156 
401.734 193.282 140.887 
401.75 195.719 140.143 
401.941 198.134 139.88 
401.281 185.959 142.68 
401.343 187.185 142.296 
401.191 188.43 141.431 
403.454 188.249 146.949 
402.781 187.072 145.793 
401.897 185.909 144.162 
401.486 185.942 143.17 
398.182 188.838 134.677 
397.796 188.914 133.848 
397.04 189.084 132.244 
396.251 188.062 131.031 
395.713 188.225 129.915 
398.456 191.242 134.406 
398.902 194.814 134.211 
401.067 190.897 140.203 
400.482 192.183 138.438 
399.672 192.281 136.637 
398.616 189.99 135.173 
400.599 184.79 141.614 
400.115 183.604 141.044 
399.423 182.442 140.019 
398.427 180.083 138.942 
398.031 180.146 138.045 
397.638 180.214 137.163 
397.64 182.727 136.007 
397.805 185.195 135.3 
394.301 185.022 128.372 
393.717 184.015 127.656 
393.625 185.286 126.997 
393.343 186.612 125.992 
393.214 189.048 124.927 
392.598 190.183 123.456 
392.85 192.163 123.315 
390.4 176.654 124.685 
390.663 178.036 124.538 
391.164 180.805 124.258 
391.684 183.911 123.967 
392.297 187.974 123.625 
395.987 175.49 136.051 
395.609 175.587 135.212 
394.722 174.556 133.935 
394.182 174.746 132.75 
393.662 174.96 131.609 
392.997 173.942 130.833 
392.521 174.212 129.777 
392.85 176.724 129.17 
392.695 178.153 128.21 
392.252 178.43 127.257 
391.698 177.507 126.651 
391.269 177.76 125.752 
391.105 177.811 125.431 
390.403 164.353 131.307 
391.014 166.795 130.986 
391.075 168.165 130.297 
391.074 171.052 128.689 
390.893 172.687 127.495 
390.846 174.183 126.66 
390.778 175.627 125.842 
388.615 168.296 125.684 
389.401 171.787 125.244 
390.013 174.703 124.901 
389.778 164.769 129.861 
389.753 166.308 128.891 
389.208 167.099 127.425 
388.764 167.969 126.13 
396.825 177.85 136.597 
395.395 166.634 140.07 
396.16 169.066 140.167 
397.053 172.737 139.886 
397.543 175.19 139.561 
398.001 177.638 139.247 
391.957 163.615 134.844 
391.601 163.761 134.033 
390.274 161.64 132.818 
390.171 163.086 131.667 
395.311 173.088 135.945 
394.242 169.484 135.811 
393.309 167.14 135.325 
392.042 160.886 136.891 
391.679 161.014 136.055 
391.732 162.349 135.239 
394.614 165.487 139.14 
393.833 164.357 138.233 
392.643 162.036 137.328 
387.007 161.846 126.583 
387.564 163.989 126.272 
388.1 166.139 125.972 
384.224 152.233 128.14 
384.875 154.341 127.776 
385.505 156.457 127.423 
386.273 159.145 126.994 
391.186 158.47 136.878 
390.302 156.053 136.886 
389.049 153.801 136.094 
388.257 152.795 135.307 
387.319 151.944 134.134 
386.69 152.437 132.537 
386.062 152.946 130.966 
385.599 153.331 129.821 
395.559 162.81 143.134 
395.576 164.067 142.254 
395.39 165.357 140.928 
397.582 166.433 145.2 
396.373 164.008 144.121 
394.509 160.378 142.592 
392.975 156.717 142.058 
390.694 151.839 141.148 
388.813 148.194 140.338 
386.701 144.615 139.205 
384.272 139.616 139.048 
376.818 132.172 132.283 
377.356 133.445 131.981 
378.191 135.466 131.515 
379.006 137.498 131.059 
379.801 139.54 130.614 
380.576 141.592 130.18 
381.584 144.361 129.616 
382.502 146.986 129.103 
383.624 150.355 128.476 
384.143 141.452 137.009 
384.565 142.846 136.539 
384.967 144.226 136.071 
385.856 146.8 135.539 
385.574 147.086 134.742 
384.449 144.87 134.489 
382.905 141.279 134.764 
381.736 139.082 134.597 
381.114 138.126 134.333 
380.366 137.752 133.294 
379.689 137.11 132.657 
378.639 134.847 132.922 
396.745 161.55 146.892 
397.79 165.205 146.595 
363.353 105.894 139.814 
364.91 108.506 138.943 
365.989 110.369 138.34 
367.483 113.027 137.504 
368.867 115.574 136.73 
369.876 117.487 136.165 
371.126 119.926 135.466 
372.094 121.869 134.925 
373.429 124.637 134.178 
374.59 127.131 133.529 
375.16 128.386 133.21 
376.044 130.38 132.715 
383.836 139.921 137.871 
382.28 137.786 136.897 
381.038 135.165 137.115 
378.998 131.051 137.491 
377.425 128.36 137.419 
375.742 125.241 137.749 
373.825 121.845 138.124 
370.205 116.099 138.495 
366.951 111.275 138.855 
395.873 159.11 146.78 
394.503 155.442 146.644 
392.854 151.754 146.081 
391.644 149.282 145.586 
389.661 145.551 144.685 
387.598 141.798 143.873 
387.013 141.797 142.6 
385.696 140.612 140.99 
383.059 137.028 139.207 
381.783 134.393 139.392 
380.015 131.973 138.473 
386.439 139.293 143.945 
384.626 135.521 144.094 
383.366 132.999 144.222 
382.955 132.937 143.412 
381.899 131.609 142.698 
381.031 130.293 142.4 
379.449 127.653 142.23 
377.365 124.856 141.363 
376.941 124.767 140.627 
376.355 124.719 139.534 
375.327 123.213 139.341 
375.006 123.292 138.632 
390.306 142.207 149.686 
391.406 144.637 149.712 
392.683 147.105 150.237 
394.135 149.603 151.289 
394.921 151.985 150.887 
395.677 154.376 150.495 
396.198 156.755 149.613 
396.69 159.151 148.739 
396.721 160.345 147.812 
388.739 139.673 148.763 
387.132 137.124 147.898 
388.096 139.533 147.414 
388.821 141.922 146.494 
388.202 141.843 145.171 
386.096 135.793 147.054 
385.052 134.459 146.24 
384.626 134.369 145.398 
381.385 128.127 145.742 
382.494 130.57 145.18 
387.309 134.067 152.006 
387.692 135.193 151.538 
388.664 137.532 151.067 
389.606 139.887 150.606 
375.314 120.888 142.189 
375.601 122.044 141.305 
374.886 121.781 140.23 
374.01 119.29 141.653 
371.753 116.138 141.364 
369.651 113.69 140.61 
366.903 110.375 139.989 
396.765 149.051 159.007 
395.338 146.616 157.781 
394.919 146.516 156.726 
394.285 146.365 155.171 
392.795 143.882 154.062 
391.138 140.31 153.96 
389.771 137.864 153.43 
388.961 136.603 152.941 
379.574 125.49 145.141 
377.708 122.819 144.607 
377.248 122.655 143.862 
376.785 122.488 143.124 
382.983 127.656 149.934 
384.062 129.995 149.412 
385.114 132.354 148.897 
386.137 134.73 148.393 
393.051 138.895 161.048 
391.702 136.533 160.404 
390.092 134.083 159.279 
388.045 130.548 158.686 
387.584 130.368 157.697 
387.122 130.186 156.724 
387.285 131.173 155.768 
386.591 130.91 154.348 
385.898 130.65 152.96 
384.38 128.186 152.551 
382.626 124.729 153.095 
380.772 122.159 152.327 
380.044 121.844 151.071 
381.851 126.275 149.15 
380.707 124.887 148.399 
380.245 124.716 147.594 
381.157 127.022 146.627 
381.876 125.336 150.466 
386.466 132.793 151.561 
385.384 131.436 150.686 
383.871 128.946 150.318 
386.556 128.156 158.163 
384.788 125.655 157.198 
382.288 121.983 156.32 
379.688 118.29 155.542 
376.763 113.699 155.77 
374.715 111.139 155.097 
373.913 110.72 153.905 
373.38 110.443 153.13 
373.633 111.334 152.26 
373.889 112.244 151.394 
373.118 111.86 150.282 
386.789 124.818 164.128 
385.494 122.615 164.072 
383.929 120.311 163.527 
382.323 118.001 163.015 
379.706 114.461 162.073 
349.663 86.1082 147.472 
351.303 88.2224 146.555 
352.58 89.9127 145.84 
354.606 92.6725 144.707 
356.801 95.7825 143.479 
358.733 98.6278 142.399 
360.306 101.026 141.519 
361.93 103.582 140.61 
378.369 120.232 149.532 
376.426 117.611 148.954 
375.174 115.318 149.554 
376.68 118.611 148.086 
375.963 118.306 146.966 
374.496 116.766 146.015 
371.696 112.841 145.803 
370.603 110.629 146.811 
372.355 111.484 149.203 
371.35 110.993 147.815 
368.976 108.192 147.165 
367.305 105.762 147.538 
371.537 109.491 150.542 
369.653 106.994 150.477 
368.861 106.577 149.463 
368.079 106.166 148.483 
366.194 104.411 147.429 
364.446 101.981 147.843 
363.018 100.465 147.493 
360.62 97.691 147.43 
358.817 95.9338 146.942 
356.203 93.003 147.059 
353.101 89.7155 147.13 
344.45 79.7632 150.388 
345.312 80.7751 149.906 
346.663 82.3892 149.15 
348.349 84.4551 148.207 
349.568 84.5119 150.321 
351.098 86.4245 149.495 
352.736 88.4931 148.677 
354.448 90.6928 147.866 
347.796 82.8673 150.266 
362.833 98.3407 150.734 
362.258 98.0057 150.143 
363.483 100.036 149.139 
363.825 100.921 148.345 
360.743 95.8599 150.858 
358.613 93.393 151.027 
357.999 93.0169 150.491 
357.376 92.6275 149.971 
356.741 92.2227 149.467 
358.34 94.389 148.698 
353.801 89.229 149.316 
338.777 73.4466 153.561 
339.679 74.4127 153.057 
340.574 75.3863 152.556 
341.978 76.9397 151.771 
343.22 78.3447 151.076 
378.459 113.095 161.16 
376.44 110.613 160.326 
374.363 108.113 159.557 
372.228 105.598 158.854 
369.506 102.137 158.713 
365.178 97.8147 156.801 
365.744 98.7483 156.308 
366.013 99.5228 155.46 
366.287 100.313 154.617 
366.565 101.117 153.778 
365.708 100.633 152.763 
364.854 100.15 151.785 
364.286 99.8271 151.153 
368.082 100.702 158.036 
366.639 99.2606 157.398 
326.38 61.4364 160.495 
327.921 62.8095 159.633 
329.448 64.2016 158.779 
330.407 65.0926 158.243 
332.308 66.8969 157.18 
333.25 67.8103 156.653 
335.117 69.661 155.608 
336.041 70.5972 155.091 
337.492 72.0934 154.28 
342.554 75.5426 155.87 
344.062 77.2922 154.861 
342.708 76.5569 153.919 
341.8 76.0266 153.393 
339.354 72.479 156.817 
338.496 71.5688 157.335 
335.046 68.458 158.361 
332.628 66.3583 159.096 
330.116 64.2428 159.883 
349.843 81.4129 157.276 
349.232 81.0732 156.767 
347.614 79.6897 156.536 
344.681 77.1353 156.406 
343.083 75.8137 156.276 
362.534 94.5227 157.234 
360.413 92.163 157.215 
356.671 87.8387 157.917 
355.72 87.2895 157.007 
354.785 86.7533 156.139 
352.841 84.6079 156.578 
356.078 88.5603 155.144 
356.107 89.1176 154.086 
354.887 88.4001 153.016 
354.894 88.9288 152.001 
354.875 89.4348 150.997 
353.272 87.905 150.793 
351.987 86.591 150.852 
351.273 86.112 150.42 
306.429 46.2391 171.655 
308.693 47.7438 170.389 
311.059 49.3723 169.065 
313.282 50.9562 167.822 
315.927 52.9108 166.342 
317.552 54.1502 165.434 
319.589 55.7473 164.294 
321.186 57.0337 163.401 
324.179 59.5292 161.727 
338.05 69.4621 161.668 
340.169 71.4671 160.86 
342.186 73.4434 160.069 
344.12 75.4015 159.291 
346.293 77.518 158.771 
348.095 79.4648 158.019 
314.19 51.0613 169.128 
318.677 54.1095 167.625 
322.455 56.8242 166.365 
326.984 60.4118 164.447 
329.348 62.5081 163.084 
335.217 67.1281 162.075 
336.867 62.6272 180.303 
335.614 61.9606 179.293 
334.236 61.2147 178.317 
332.556 60.1133 177.959 
330.309 58.7141 177.353 
329.203 58.2646 176.223 
328.536 58.0449 175.386 
327.145 57.2601 174.881 
324.862 55.9706 174.192 
321.072 53.7265 173.766 
318.879 52.3185 174.11 
316.55 50.9924 174.017 
315.211 50.381 173.478 
314.224 50.0105 172.826 
311.676 48.8808 171.899 
308.844 47.4362 171.746 
331.347 62.0457 168.501 
333.489 64.0499 167.087 
336.352 66.9347 164.925 
338.131 69.0655 162.87 
337.916 63.6192 179.494 
339.709 65.2624 178.454 
340.312 66.0517 177.281 
341.373 67.1158 176.467 
340.099 66.5963 174.796 
338.365 65.5619 173.756 
335.738 63.9754 172.45 
336.009 64.5374 171.284 
335.408 64.3685 170.404 
334.805 64.1989 169.544 
349.526 78.4978 163.431 
352.873 82.2103 162.045 
354.149 83.8831 161.039 
355.083 85.3927 159.721 
356.36 87.1407 158.727 
333.783 63.995 167.886 
336.222 65.9986 167.313 
338.626 68.0279 166.78 
341.575 70.7472 165.75 
344.51 73.5533 164.768 
347.382 76.4087 163.827 
352.662 76.6886 176.842 
350.291 74.6914 176.3 
349.044 73.9584 175.062 
349.824 75.0153 173.901 
350.166 75.8275 172.343 
350.524 76.6707 170.803 
351.391 78.1958 168.736 
351.908 79.2192 167.265 
351.653 79.8042 165.112 
353.901 78.0643 176.127 
355.151 79.4759 175.421 
356.413 80.9254 174.725 
358.045 82.6241 174.487 
360.14 85.0249 173.712 
360.732 86.1907 172.149 
360.489 86.4597 170.706 
360.236 86.7255 169.287 
361.589 88.4131 168.644 
363.292 90.3473 168.449 
366.851 95.9546 164.794 
366.727 96.4214 163.436 
367.464 97.9678 162.012 
368.214 99.5654 160.603 
363.446 90.907 167.482 
363.608 91.4808 166.526 
364.64 93.0844 165.486 
370.762 98.765 169.275 
372.225 101.283 167.714 
373.967 104.037 166.646 
375.688 106.857 165.596 
377.114 109.597 164.085 
378.784 112.548 163.064 
369.559 98.0785 167.397 
368.317 97.3563 165.589 
368.078 95.6269 168.967 
365.306 92.4976 168.723 
352.279 74.8095 182.29 
352.487 75.2624 181.293 
353.441 76.4508 180.163 
353.595 76.8775 179.155 
353.378 77.0954 177.709 
349.207 71.9345 182.821 
345.104 68.3649 183.179 
342.241 66.1079 182.927 
339.789 64.3667 182.201 
338.008 63.221 181.342 
371.493 98.0714 173.276 
371.705 98.7363 172.244 
371.63 99.2496 170.728 
374.254 101.211 174.231 
373.26 100.122 173.732 
379.516 108.803 173.202 
380.677 110.701 172.707 
381.597 112.521 171.681 
383.181 115.402 170.691 
376.195 103.988 173.692 
377.392 105.83 173.171 
395.766 124.772 213.831 
396.473 126.166 212.753 
397.253 127.801 211.003 
397.113 127.861 208.119 
366.055 89.5947 179.228 
366.041 90.0699 177.688 
366.756 91.4095 176.1 
368.225 93.6822 174.468 
370.247 96.3246 173.844 
357.973 79.407 185.402 
360.236 81.7137 185.205 
360.685 82.8299 182.69 
359.962 82.4854 181.264 
362.246 85.3589 179.528 
356.581 78.3783 184.097 
354.339 76.5448 182.938 
386.457 117.385 178.021 
385 115.345 177.312 
383.507 113.3 176.633 
381.975 111.25 175.983 
380.19 109.104 174.819 
387.359 119.29 177.007 
388.242 121.216 175.998 
362.075 81.2465 196.291 
361.258 80.5848 195.313 
360.274 79.9433 193.407 
357.568 77.7267 191.132 
358.87 79.735 187.739 
367.429 89.1023 186.379 
367.1 88.9986 185.357 
368.023 90.4716 183.785 
367.217 90.1404 181.743 
366.772 89.939 180.731 
381.287 106.426 187.027 
382.863 109.158 185.51 
384.652 111.943 185.166 
386.14 114.757 183.651 
386.96 116.637 182.047 
387.124 117.539 180.359 
386.799 117.471 179.185 
380.625 106.357 184.156 
378.641 104.354 181.802 
375.303 100.478 180.054 
374.953 100.948 177.383 
374.257 100.621 175.801 
375.62 98.4678 188.183 
377.541 101.077 187.779 
379.43 103.729 187.394 
372.722 95.0232 187.491 
369.747 91.6266 186.892 
364.225 83.5526 195.89 
365.581 85.1696 194.962 
367.558 87.612 193.541 
368.837 89.2505 192.577 
367.142 87.6849 190.984 
366.689 87.6456 188.943 
365.548 86.7513 187.433 
380.262 103.54 192.556 
382.053 106.26 191.679 
383.17 108.12 190.701 
384.426 109.92 190.907 
386.88 113.554 191.36 
378.885 101.844 191.808 
377.392 100.17 190.526 
375.844 98.4704 189.289 
380.614 102.5 200.079 
380.623 102.82 198.341 
380.577 103.092 196.603 
380.517 103.246 195.445 
380.433 103.38 194.288 
371.047 89.8502 204.318 
371.839 90.8917 203.392 
373.318 92.8352 202.034 
375.399 95.5784 200.758 
377.385 98.1293 200.568 
379.332 100.717 200.387 
369.684 88.315 204.071 
367.612 86.0381 203.727 
366.212 84.537 203.516 
364.139 82.4274 202.743 
362.787 81.1691 201.621 
361.412 79.9808 200.069 
360.699 79.4082 199.079 
360.68 79.6069 197.665 
361.373 80.4544 196.744 
390.464 115.875 209.99 
390.734 116.52 208.092 
391.487 117.985 206.396 
392.08 119.048 205.963 
393.128 120.798 206.377 
389.028 113.757 208.094 
388.073 112.446 206.447 
387.635 111.953 205.019 
386.541 110.413 204.038 
384.825 108.015 202.912 
382.466 104.903 201.089 
388.643 112.558 216.046 
389.475 113.917 215.036 
389.892 114.692 213.147 
390.253 115.418 211.254 
386.506 109.313 215.075 
383.725 105.296 213.902 
378.49 98.0243 218.265 
376.914 96.0296 216.96 
376.079 95.0277 215.386 
375.641 94.5138 214.613 
375.658 94.6599 212.22 
375.438 94.5142 210.388 
374.398 93.3546 208.94 
373.307 92.166 207.533 
372.167 90.9507 206.166 
380.053 100.094 217.63 
381.582 102.177 216.968 
382.51 103.49 216.038 
382.845 104.004 214.858 
387.751 111.258 225.896 
387.734 111.109 222.821 
388.893 112.885 221.211 
388.791 112.718 219.687 
388.31 111.999 217.294 
389.459 113.953 226.124 
390.872 116.298 226.981 
392.502 119.046 227.185 
394.089 121.824 227.374 
395.677 124.595 225.955 
412.571 204.601 271.761 
413.301 205.275 269.173 
413.619 202.861 267.097 
413.854 200.366 265.111 
414.043 199.43 263.864 
413.772 192.096 260.913 
414.108 195.204 261.318 
410.37 185.46 270.658 
410.753 185.257 269.053 
411.353 185.682 266.971 
411.763 186.209 265.664 
412.095 185.916 264.02 
412.784 187.87 262.452 
407.678 173.979 271.566 
408.263 174.358 269.739 
408.712 173.912 267.58 
409.42 174.089 264.856 
409.833 173.582 262.531 
410.07 172.212 259.874 
410.672 172.229 256.905 
411.13 172.399 254.692 
411.959 173.961 252.13 
412.35 174.034 249.809 
412.707 174.057 247.443 
413.562 176.295 244.971 
404.333 160.758 270.116 
405.001 161.211 268.152 
405.427 160.796 265.955 
405.684 160.485 264.491 
406.548 161.421 262.053 
407.269 162.5 260.301 
407.771 162.73 258.239 
408.536 163.538 255.585 
408.699 163.087 253.964 
409.184 162.958 250.912 
410.031 164.433 248.292 
410.78 166.13 246.478 
411.489 167.793 244.629 
412.388 169.624 241.196 
400.91 150.55 269.478 
401.495 150.891 267.787 
402.054 151.192 266.063 
402.5 151.65 264.966 
402.942 152.102 263.843 
403.471 152.36 261.992 
403.986 152.601 260.08 
404.737 153.65 258.336 
405.543 154.465 255.762 
406.485 156.291 254.124 
407.45 157.851 251.623 
408.585 160.189 249.295 
408.902 160.496 247.847 
408.973 159.941 246.118 
396.349 138.86 268.14 
396.836 139.035 266.623 
397.709 140.125 265.162 
398.176 140.572 264.095 
398.714 140.828 262.345 
399.327 140.904 259.818 
400.324 141.618 256.597 
400.456 141.229 255.085 
400.954 141.453 252.956 
402.395 143.879 250.622 
403.742 146.233 248.234 
404.997 148.511 245.793 
400.959 138.379 244.328 
401.942 140.291 243.312 
403.507 143.545 241.906 
405.257 147.297 239.849 
406.246 148.964 236.325 
400.614 137.046 242.301 
399.554 134.355 240.625 
400.188 135.391 239.327 
400.088 134.781 237.492 
401.226 136.714 234.856 
393.573 122.31 238.141 
394.986 124.56 236.466 
397.017 128.034 234.395 
398.367 130.559 233.623 
395.894 126.7 238.875 
397.781 130.641 240.221 
388.704 114.012 237.476 
389.437 114.981 236.187 
388.807 113.661 234.001 
387.905 112.164 233.396 
386.521 109.932 232.477 
386.538 109.701 229.968 
387.423 110.893 228.078 
391.256 118.505 239.234 
392.403 120.275 238.225 
389.995 116.249 238.365 
358.366 80.291 256.556 
361.471 82.7404 253.848 
362.894 83.6126 251.3 
366.666 86.8081 247.37 
367.695 87.5908 245.573 
369.781 89.408 242.612 
371.067 90.3652 239.327 
372.052 91.2159 237.167 
372.9 91.9569 235.053 
373.498 92.3553 232.045 
374.875 93.6757 227.479 
376.093 95.02 223.855 
377.612 96.881 220.515 
383.712 114.353 265.135 
385.592 116.678 263.634 
388.133 119.655 260.769 
389.663 120.899 257.329 
392.21 124.295 254.415 
393.705 126.108 251.791 
396.126 130.34 250.668 
398.824 134.948 248.074 
400.609 138.066 245.831 
375.562 101.78 262.714 
378.597 104.876 259.918 
380.105 106.348 258.076 
382.127 108.441 255.628 
383.01 109.04 253.401 
384.256 110.292 251.37 
385.936 112.096 248.671 
386.992 113.184 246.531 
387.964 114.194 244.359 
388.849 115.124 242.161 
390.488 117.469 240.524 
368.401 91.7183 258.999 
369.468 92.5718 257.7 
374.055 97.1213 254.174 
375.823 98.5701 251.208 
377.88 100.551 248.389 
378.598 101.138 246.807 
380.83 103.418 243.289 
382.29 104.912 240.411 
384.502 107.872 239.143 
386.617 110.82 237.85 
237.426 419.001 210.252 
240.029 418.679 208.797 
234.132 413.13 169.99 
233.388 413.846 172.623 
232.641 414.523 175.266 
232.267 414.847 176.591 
231.891 415.161 177.918 
231.516 415.465 179.247 
231.14 415.76 180.578 
230.544 416.205 182.687 
229.947 416.626 184.799 
229.348 417.023 186.917 
228.59 417.49 189.602 
227.989 417.831 191.729 
227.608 418.033 193.076 
226.846 418.409 195.773 
226.465 418.582 197.123 
226.195 418.699 198.08 
225.812 418.855 199.432 
225.43 419.001 200.786 
239.278 407.014 151.78 
238.917 407.511 153.054 
238.346 408.277 155.076 
237.772 409.019 157.105 
237.197 409.738 159.143 
236.619 410.434 161.188 
236.039 411.105 163.241 
235.457 411.753 165.301 
235.087 412.15 166.607 
234.502 412.758 168.677 
265.653 400.625 147.265 
264.569 401.621 149.095 
262.932 402.411 150.122 
260.992 403.74 152.478 
258.48 404.846 154.036 
255.939 405.907 155.604 
251.668 407.573 158.246 
249.099 408.509 159.853 
245.435 409.043 159.87 
242.909 409.886 161.532 
240.845 410.868 164.01 
240.944 411.472 166.152 
239.104 411.973 167.262 
237.158 412.456 168.365 
242.266 406.873 152.304 
244.446 406.994 153.398 
247.4 406.779 153.948 
250.282 406.525 154.492 
252.014 405.862 153.437 
254.598 404.826 151.864 
252.111 404.578 150.003 
251.048 404.155 148.425 
252.285 403.223 146.604 
255.037 402.928 147.132 
257.249 402.39 146.882 
258.916 401.622 145.846 
260.564 400.836 144.813 
262.715 400.241 144.576 
264.307 400.842 146.971 
267.539 400.582 148.375 
268.887 400.344 148.683 
270.232 400.098 148.996 
269.98 400.686 150.324 
269.726 401.263 151.656 
270.828 401.575 153.315 
271.936 401.868 154.988 
272.491 402.008 155.829 
273.604 402.272 157.522 
271.738 403.6 159.882 
271.485 404.11 161.239 
271.229 404.61 162.6 
270.717 405.578 165.33 
270.459 406.046 166.699 
268.814 406.772 167.717 
267.726 407.57 169.603 
266.634 408.341 171.493 
265.538 409.087 173.39 
264.438 409.806 175.291 
263.913 410.562 178.073 
262.554 411.568 181.388 
260.87 412.141 182.429 
259.511 413.045 185.759 
258.409 413.6 187.69 
256.467 414.37 190.162 
254.778 414.842 191.242 
253.703 415.313 193.226 
251.178 415.951 194.881 
247.585 416.922 198.537 
244.946 417.602 201.799 
243.799 418.039 205.37 
284.134 391.758 140.087 
283.749 393.101 142.72 
282.791 394.246 144.531 
282.379 395.521 147.191 
281.397 396.612 149.017 
279.068 397.989 150.496 
277.271 399.466 152.829 
276.244 400.468 154.672 
275.208 401.445 156.52 
245.589 396.479 129.444 
244.908 397.792 131.855 
244.366 398.805 133.773 
243.821 399.795 135.702 
243.273 400.763 137.641 
242.576 401.956 140.11 
242.021 402.873 142.073 
241.315 404 144.569 
240.41 405.382 147.773 
239.845 406.21 149.772 
251.269 383.64 109.346 
250.561 385.437 111.849 
250.056 386.683 113.636 
249.336 388.41 116.185 
248.685 389.919 118.488 
247.847 391.793 121.452 
247.184 393.224 123.799 
246.656 394.331 125.669 
246.124 395.416 127.551 
254.727 373.92 97.1076 
254.061 375.92 99.4647 
253.458 377.676 101.599 
252.811 379.504 103.888 
252.023 381.653 106.674 
251.712 382.481 107.776 
268.494 391.011 128.329 
269.562 391.529 129.881 
269.893 392.502 131.944 
271.504 393.215 134.304 
273.128 393.887 136.688 
274.764 394.517 139.099 
273.778 395.646 140.903 
272.543 397.39 144.027 
271.276 399.07 147.167 
247.755 395.986 129.122 
250.826 395.391 128.963 
252.72 394.87 128.622 
255.05 394.625 129.019 
256.516 393.768 127.961 
256.782 393.035 126.694 
256.576 391.985 124.693 
257.955 391.091 123.63 
252.094 384.289 110.551 
253.145 385.005 111.95 
254.631 386.064 114.059 
255.6 386.758 115.479 
256.57 387.44 116.916 
257.387 388.902 119.63 
258.161 390.325 122.362 
259.603 391.251 124.581 
261.785 391.683 126.305 
263.511 391.795 127.3 
265.987 391.42 127.802 
263.186 373.997 99.9171 
265.205 375.168 102.189 
267.166 376.286 104.457 
270.382 376.268 105.799 
272.939 376.74 107.617 
274.741 378.584 111.121 
276.636 378.65 112.192 
278.445 379.541 114.498 
280.232 380.39 116.816 
282.81 379.812 117.457 
284.58 380.59 119.799 
285.629 381.893 122.616 
285.368 383.48 125.124 
285.086 385.033 127.653 
284.058 387.086 130.675 
282.601 388.142 131.628 
282.079 390.311 135.499 
283.76 390.889 137.953 
256.201 374.147 97.8192 
258.651 373.945 98.3153 
261.205 373.721 98.8721 
265.793 373.701 100.505 
268.425 373.365 101.113 
271.071 372.988 101.736 
273.701 373.485 103.559 
276.979 373.356 104.956 
280.242 373.16 106.365 
283.419 373.791 108.975 
285.949 374.059 110.837 
288.46 374.281 112.712 
328.192 364.671 134.181 
328.585 365.563 136.21 
329.089 365.637 136.997 
328.853 367.225 139.528 
329.112 368.836 142.912 
329.488 369.642 145.035 
329.249 371.127 147.713 
329.628 371.88 149.9 
329.514 372.592 151.282 
328.799 373.981 153.272 
328.703 374.679 154.746 
328.632 375.383 156.318 
326.652 364.401 131.831 
327.681 364.585 133.398 
322.021 366.873 130.444 
323.189 366.269 130.795 
324.874 365.758 131.932 
295.571 377.166 122.083 
297.429 376.973 123.231 
298.584 377.374 124.827 
300.306 377.943 127.237 
301.319 379.088 130.12 
302.88 380.345 133.859 
304.562 380.784 136.348 
306.785 381.309 139.702 
308.44 381.656 142.244 
310.774 381.35 144.328 
313.231 380.295 145.077 
316.338 378.569 145.336 
316.605 377.119 142.662 
316.199 376.286 140.498 
316.454 374.77 137.886 
317.777 373.436 136.951 
319.86 370.604 134.289 
321.155 369.213 133.379 
289.064 374.545 113.483 
290.86 375.314 115.805 
292.639 376.042 118.145 
294.403 376.73 120.502 
290.532 372.447 111.44 
292.513 371.465 111.371 
295.089 370.712 112.076 
297.055 369.676 112.021 
296.961 375.938 121.206 
298.926 374.903 121.128 
301.351 374.877 123.071 
303.872 373.98 123.793 
307.053 372.39 124.087 
308.402 371.064 123.229 
300.109 369.971 114.686 
302.548 369.978 116.595 
303.225 369.317 116.182 
305.641 369.271 118.099 
307.464 368.99 119.243 
307.937 370.037 121.228 
309.533 371.406 124.815 
310.655 371.731 126.408 
311.772 372.039 128.01 
314.096 371.798 129.982 
315.968 370.573 129.9 
317.388 368.366 127.788 
310.307 369.893 123.167 
312.097 369.546 124.322 
313.874 369.175 125.478 
315.638 368.782 126.634 
257.867 363.557 85.9942 
257.428 365.105 87.5472 
256.985 366.635 89.1168 
256.702 367.593 90.1179 
256.063 369.708 92.3797 
255.606 371.181 93.9985 
255.143 372.636 95.6322 
260.136 363.946 87.0765 
262.394 364.3 88.1658 
265.363 365.048 89.9876 
268.957 365.156 91.4191 
271.074 365.376 92.4961 
273.215 363.599 91.3635 
276.004 363.162 92.0616 
278.099 362.307 92.042 
280.779 362.781 93.8278 
282.781 362.858 94.8997 
283.425 363.205 95.6231 
284.068 363.546 96.3479 
272.459 366.156 93.9579 
273.823 366.916 95.4256 
275.865 367.062 96.5021 
277.85 368.134 98.7164 
279.89 367.274 98.6594 
281.28 366.049 97.8757 
282.673 364.807 97.1051 
286.734 362.935 97.052 
288.689 362.935 98.1337 
291.939 362.558 99.5763 
295.155 362.118 101.028 
297.665 362.292 102.863 
300.153 362.419 104.708 
302.023 362.249 105.818 
303.287 361.808 106.185 
302.545 363.435 107.694 
301.799 365.042 109.222 
300.451 366.388 110.008 
298.418 368.374 111.208 
318.583 367.799 128.147 
320.31 367.347 129.298 
305.209 360.656 106.179 
306.529 359.241 105.437 
309.016 358.282 106.183 
311.546 356.327 105.833 
293.758 354.219 91.3728 
295.668 354.172 92.4375 
298.177 354.411 94.2141 
300.668 354.602 96.0039 
302.479 355.463 98.1521 
304.937 355.565 99.9676 
307.375 355.62 101.794 
309.793 355.628 103.629 
281.24 355.687 86.4381 
282.523 356.449 87.8164 
283.801 357.194 89.2059 
285.713 358.277 91.3095 
289.699 357.314 92.3799 
291.08 355.956 91.6899 
259.266 358.379 81.0421 
258.73 360.407 82.9386 
258.301 361.991 84.4579 
261.635 358.769 82.1243 
264.075 358.089 82.1997 
267.097 357.812 82.9247 
270.705 357.911 84.3176 
272.898 357.103 84.336 
275.719 356.675 85.0355 
278.498 356.203 85.736 
283.398 353.7 85.4454 
285.537 351.674 84.4754 
287.654 349.606 83.5261 
288.888 350.359 84.8671 
289.505 350.729 85.5418 
290.74 351.453 86.8992 
291.975 352.16 88.2684 
293.208 352.849 89.6477 
262.455 345.003 69.7606 
261.97 347.198 71.4763 
261.476 349.368 73.2222 
261.227 350.443 74.1062 
260.827 352.13 75.5189 
260.315 354.24 77.3316 
259.795 356.323 79.1728 
266.925 344.531 70.7016 
268.355 344.362 71.0174 
270.581 343.523 71.058 
272.188 342.183 70.5087 
275.662 341.089 70.8718 
278.135 341.791 72.3947 
279.886 343.142 74.2271 
279.74 344.275 75.1315 
282.145 345.996 77.6516 
283.97 347.241 79.5802 
285.194 348.047 80.8828 
286.422 348.836 82.1981 
313.988 355.292 106.588 
315.712 355.924 108.806 
317.485 355.576 109.927 
318.615 355.958 111.416 
319.738 356.323 112.91 
320.223 357.424 114.786 
321.331 357.756 116.292 
322.429 358.073 117.804 
322.975 358.226 118.562 
324.061 358.518 120.079 
324.513 359.545 121.999 
324.957 360.553 123.934 
325.393 361.544 125.884 
325.82 362.515 127.85 
326.24 363.467 129.832 
263.763 338.746 65.1312 
263.302 341.01 66.7628 
263.068 342.133 67.5901 
262.694 343.896 68.9137 
266.458 323.984 55.595 
266.256 325.189 56.3061 
265.934 327.084 57.4481 
265.517 329.462 58.9218 
265.305 330.643 59.6706 
264.876 332.988 61.1925 
264.529 334.826 62.4182 
264.083 337.131 63.9967 
267.092 337.098 64.8537 
270.432 336.111 65.1621 
274.203 335.585 66.0445 
277.241 335.674 67.2156 
281.4 336.635 69.58 
284.927 338.179 72.2903 
287.353 338.755 73.8468 
289.788 339.283 75.4274 
292.902 339.021 76.7538 
295.337 339.447 78.3783 
296.521 340.204 79.6596 
297.05 341.693 81.2407 
296.32 343.543 82.4774 
296.854 344.996 84.098 
298.661 346.036 86.1067 
301.125 346.293 87.8304 
302.927 347.249 89.8818 
305.372 347.417 91.6387 
309.034 347.059 93.7902 
310.216 347.609 95.1919 
311.347 349.162 97.6356 
312.52 349.668 99.0603 
313.583 352.146 102.613 
313.471 354.105 104.765 
300.799 340.506 82.3416 
303.227 340.773 84.0324 
304.46 340.339 84.4081 
308.057 341.162 87.4638 
309.793 343.134 90.48 
309.712 345.249 92.4684 
296.655 337.941 77.8247 
299.191 336.034 77.645 
301.007 336.005 78.6469 
303.364 337.435 81.2216 
306.394 336.897 82.6276 
309.964 337.717 85.6522 
311.168 337.231 86.0394 
312.954 337.033 87.0984 
314.709 337.898 89.1177 
317.062 337.918 90.8716 
316.406 340.856 93.115 
316.345 342.958 95.1046 
318.658 343.938 97.91 
320.379 344.627 100.033 
319.729 346.431 101.386 
318.451 348.994 103.09 
318.351 350.966 105.218 
318.239 352.909 107.376 
324.843 355.953 117.41 
326.076 354.418 116.657 
327.907 352.086 115.552 
330.552 362.533 133.612 
331.775 361.031 132.728 
268.941 323.714 56.1458 
271.802 323.95 57.1783 
274.568 324.154 58.2151 
277.15 325.563 60.03 
279.293 326.395 61.3671 
280.968 326.681 62.1958 
283.702 327.927 64.1356 
285.963 328.623 65.5656 
288.254 329.271 67.0252 
291.129 330.314 69.0977 
293.393 332.04 71.4722 
295.76 332.52 73.0322 
299.986 331.788 74.7221 
302.983 331.358 76.0789 
305.938 332.017 78.3431 
308.309 332.258 80.0009 
310.674 332.45 81.677 
314.215 332.087 83.7649 
317.147 331.339 85.2187 
319.473 331.362 86.945 
322.36 331.6 89.3564 
323.508 332.109 90.7034 
324.651 332.602 92.0582 
324.066 334.516 93.2858 
324.623 335.818 94.9389 
325.174 337.102 96.608 
326.284 338.579 98.993 
323.924 341.852 100.201 
321.59 343.031 99.4058 
325.213 333.917 93.6938 
326.346 334.377 95.0664 
328.047 333.979 96.1669 
330.291 333.766 97.9628 
331.962 333.317 99.0713 
333.062 333.702 100.464 
334.711 333.215 101.578 
334.14 335.102 102.852 
335.201 336.465 105.263 
335.738 336.629 105.972 
336.272 336.789 106.682 
337.335 337.099 108.105 
338.388 337.393 109.532 
334.996 342.419 111.42 
336.139 340.757 110.778 
337.27 339.082 110.149 
327.974 351.152 114.45 
328.097 349.263 112.268 
327.609 348.144 110.458 
327.71 346.205 108.327 
328.349 344.416 106.945 
330.074 342.96 107.019 
332.283 342.637 108.857 
333.934 342.123 109.977 
335.475 343.524 113.195 
335.945 344.611 114.981 
335.306 346.373 116.393 
336.272 347.543 118.938 
335.539 350.18 121.492 
334.358 351.774 122.236 
333.678 353.459 123.741 
333.498 355.225 126.019 
330.25 349.863 115.212 
333.09 347.735 115.624 
332.8 356.871 127.575 
332.598 358.587 129.915 
332.492 359.435 131.099 
342.562 345.063 123.368 
343.527 345.225 124.817 
343.44 346.12 125.892 
343.348 347.01 126.974 
342.682 348.703 128.431 
342.579 349.575 129.53 
342.472 350.44 130.636 
340.74 352.838 131.818 
339.575 354.42 132.633 
337.336 356.71 133.152 
335.665 358.196 133.262 
332.881 360.351 133.054 
335.196 353.751 125.975 
336.968 351.374 124.818 
339.213 349.054 124.431 
341.341 347.6 125.161 
339.433 337.672 110.963 
340.467 337.938 112.397 
339.869 339.753 113.743 
340.332 340.835 115.506 
341.346 341.063 116.952 
342.348 341.277 118.398 
343.338 341.476 119.844 
343.272 342.405 120.898 
342.639 344.153 122.299 
345.483 339.052 119.598 
347.539 337.542 120.412 
341.532 337.216 112.807 
343.134 335.633 112.916 
344.685 335.013 114.049 
346.178 335.348 116.202 
346.623 336.409 117.944 
347.736 333.732 116.325 
349.76 332.207 117.18 
351.277 330.567 117.33 
352.3 328.816 116.773 
353.252 329.015 118.217 
354.193 329.204 119.667 
355.123 329.382 121.12 
355.99 330.496 123.578 
354.448 333.071 124.403 
352.028 334.553 122.809 
350.096 335.162 120.941 
348.612 335.84 119.8 
336.894 331.847 102.416 
339.042 331.481 104.238 
341.164 331.079 106.067 
342.207 331.375 107.478 
343.754 331.792 109.603 
344.811 330.043 109.038 
346.869 328.546 109.9 
349.395 327.151 111.484 
351.876 325.725 113.085 
352.846 325.951 114.519 
352.828 326.948 115.507 
346.315 320.06 101.542 
346.852 321.282 103.164 
346.867 322.341 104.107 
348.894 321.869 105.943 
349.902 322.145 107.342 
351.396 322.541 109.454 
352.868 321.885 110.613 
352.379 323.815 111.843 
326.362 331.154 92.2032 
328.62 329.915 93.0337 
330.856 328.64 93.8715 
333.609 326.459 94.4629 
336.317 324.225 95.0702 
338.459 322.837 95.9355 
340.575 321.416 96.8076 
341.623 320.695 97.2465 
343.723 320.314 99.0464 
345.274 319.738 100.172 
356.921 309.216 104.704 
357.933 310.585 107.001 
358.485 312.879 109.568 
359.014 315.135 112.183 
359.517 317.346 114.84 
360.913 318.71 118.021 
361.812 320.929 121.498 
362.66 323.073 125.005 
363.497 324.195 127.524 
363.814 326.14 130.268 
364.662 326.271 131.799 
365.506 326.392 133.348 
366.796 326.543 135.742 
354.846 306.416 100.214 
355.836 306.714 101.555 
356.871 308.113 103.8 
347.816 318.383 101.747 
348.785 316.535 101.276 
350.72 313.89 101.269 
351.142 311.852 100.146 
353.016 309.152 100.172 
342.431 313.337 92.3334 
343.99 312.789 93.443 
346.062 312.403 95.22 
348.575 311.041 96.7931 
351.497 308.682 98.1643 
353.406 307.077 99.0847 
363.39 287.582 98.0499 
364.424 289.036 100.101 
365.799 289.437 102.012 
366.604 288.519 102.474 
368.521 285.593 103.214 
368.412 284.397 102.413 
368.952 281.039 101.309 
369.151 278.744 100.405 
368.901 276.321 98.9362 
369.079 274.009 98.1039 
368.944 272.792 97.4081 
328.251 314.13 80.6403 
329.913 313.777 81.7066 
332.076 312.495 82.5825 
334.217 311.177 83.467 
336.397 310.98 85.1883 
339.046 309.815 86.7279 
340.63 309.318 87.8236 
342.264 309.943 89.7628 
342.324 311.08 90.6119 
337.759 317.116 90.7665 
339.863 315.706 91.6519 
341.4 314.066 91.8846 
339.361 316.621 91.8695 
339.944 317.934 93.4205 
340.519 319.231 94.9867 
323.441 323.185 83.4244 
325.691 322.003 84.2624 
328.459 319.905 84.8866 
330.659 318.643 85.7459 
332.875 318.479 87.4821 
335.033 317.145 88.3553 
336.656 316.686 89.4504 
323.476 325.455 85.1961 
325.196 326.253 87.1692 
327.447 325.038 88.0071 
329.694 324.899 89.7565 
331.363 324.49 90.8487 
333.555 323.177 91.7048 
334.616 321.401 91.2331 
335.663 319.612 90.7734 
320.554 321.732 80.2164 
322.288 322.617 82.1347 
322.239 320.309 80.4098 
324.484 319.151 81.2481 
326.096 316.516 80.6151 
304.937 323.029 71.1013 
306.093 323.801 72.3063 
307.251 324.554 73.5225 
309.002 324.469 74.5181 
310.169 324.004 74.9044 
311.914 323.88 75.914 
313.656 323.73 76.9317 
315.964 322.715 77.7308 
317.126 323.358 78.9909 
318.853 323.136 80.0319 
356.296 278.451 85.8097 
358.021 276.684 86.819 
359.71 274.884 87.8304 
361.364 273.048 88.8435 
362.807 273.47 90.5892 
363.427 274.817 91.8449 
364.038 276.159 93.118 
282.289 325.199 61.7178 
284.622 324.699 62.3228 
286.957 324.162 62.9428 
290.377 324.529 64.6913 
293.278 324.353 65.9196 
295.572 324.902 67.4077 
297.883 325.403 68.9228 
301.421 324.258 69.9969 
303.171 324.256 70.9588 
328.883 305.194 75.4788 
329.033 307.596 77.0363 
328.657 310.88 78.8109 
306.694 320.572 70.4357 
308.984 317.251 69.5871 
322.886 307.848 72.6999 
323.979 307.277 73.129 
325.646 307.009 74.1633 
327.809 305.808 75.0372 
308.95 314.796 68.0079 
309.478 312.715 67.0376 
311.69 310.556 67.0537 
314.455 308.737 67.6717 
317.194 306.862 68.3152 
319.462 307.05 69.9009 
321.723 307.189 71.506 
311.285 317.545 71.1646 
313.563 316.583 71.9539 
314.667 314.877 71.5531 
316.338 313.512 71.7619 
317.995 312.127 71.9816 
320.747 310.178 72.6295 
329.869 303.363 75.1576 
330.842 301.52 74.8499 
331.801 299.665 74.5561 
365.157 274.132 93.5117 
366.251 272.083 93.9128 
366.718 268.675 93.096 
333.991 299.571 76.2141 
335.598 299.169 77.2784 
338.877 299.489 80.1797 
342.107 299.7 83.1139 
346.169 297.868 85.7687 
348.303 298.656 88.2753 
349.882 299.217 90.1714 
351.605 302.054 93.7178 
352.703 303.53 95.852 
353.783 304.984 98.0174 
269.525 302.645 44.7371 
270.982 302.351 45.0166 
272.426 303.368 45.9272 
273.852 305.741 47.5227 
275.48 306.762 48.5523 
277.233 307.754 49.6368 
279.168 307.366 50.0994 
281.154 306.95 50.5894 
283.179 306.505 51.1057 
284.223 304.924 50.6975 
285.234 301.972 49.6327 
286.181 298.996 48.5949 
287.79 300.676 50.0118 
288.863 301.775 50.9712 
291.511 301.764 52.0692 
292.572 301.477 52.3848 
295.263 301.388 53.5325 
296.848 300.242 53.7006 
299 299.574 54.3891 
301.157 298.871 55.0973 
302.741 297.659 55.3092 
304.814 295.573 55.3935 
307.056 296.094 56.8099 
308.223 296.989 57.8601 
309.472 299.165 59.6018 
311.142 299.148 60.5361 
313.313 298.227 61.3398 
314.89 296.87 61.6115 
316.94 294.602 61.7687 
319.668 293.961 63.1688 
321.911 294.162 64.7128 
323.672 295.227 66.3999 
325.428 296.251 68.1092 
326.698 298.153 69.9744 
328.918 298.178 71.5921 
330.074 298.786 72.771 
269.203 305.212 45.8794 
269.038 306.49 46.4637 
268.772 308.5 47.4052 
268.5 310.499 48.3677 
268.048 313.7 49.9657 
267.639 316.482 51.4125 
267.343 318.435 52.4612 
266.853 321.557 54.1962 
272.348 274.244 34.7506 
272.033 278.201 35.8661 
271.776 281.219 36.7746 
271.432 285.014 37.9893 
271.161 287.844 38.9482 
270.782 291.592 40.2899 
270.468 294.536 41.4017 
270.142 297.461 42.558 
269.839 300.061 43.63 
275.698 275.746 36.179 
278.127 274.177 36.4623 
280.977 273.177 37.0956 
283.065 271.446 37.3086 
285.095 269.669 37.5288 
287.218 269.281 38.1949 
288.562 271.929 39.438 
290.217 272.303 40.1835 
292.169 275.483 41.9175 
293.967 277.203 43.2044 
295.162 278.328 44.0784 
296.356 279.436 44.9651 
296.768 283.604 46.6183 
296.553 287.206 47.8866 
297.252 289.109 48.9557 
299.951 288.977 50.1471 
302.542 287.425 50.7645 
304.66 286.688 51.5202 
306.183 285.436 51.8016 
307.7 284.165 52.0966 
309.21 282.876 52.405 
297.855 278.286 45.2392 
299.948 277.651 45.9749 
303.079 276.628 47.1097 
304.398 274.017 46.9131 
291.098 265.53 38.6934 
292.885 267.298 39.8593 
295.879 270.166 41.8827 
297.949 269.578 42.6136 
300.185 270.355 43.8331 
303.025 271.604 45.5182 
288.724 268.249 38.4813 
289.62 266.596 38.391 
305.601 275.024 47.8233 
306.804 276.014 48.7473 
308.006 276.985 49.6838 
308.319 279.705 50.7811 
309.066 281.529 51.8294 
311.456 283.362 53.8038 
313.556 282.465 54.6355 
316.248 281.951 55.9927 
319.085 282.684 57.9723 
320.873 283.864 59.5446 
322.657 285.003 61.1409 
324.573 287.385 63.3999 
326.342 288.434 65.0539 
327.646 290.374 66.8344 
329.399 291.346 68.5351 
331.72 292.582 70.8344 
331.955 295.056 72.2409 
332.173 297.512 73.6814 
319.812 279.538 57.234 
321.535 275.849 56.9922 
323.397 273.447 57.3577 
325.833 271.383 58.2618 
306.471 273.268 47.7059 
308.713 273.85 49.0316 
311.812 272.589 50.2795 
312.886 268.524 49.6542 
313.1 266.253 49.14 
292.563 264.444 39.0047 
294.018 263.34 39.3261 
295.461 262.217 39.6577 
297.309 260.217 39.9837 
298.128 258.493 39.9602 
299.334 255.893 39.9505 
301.332 255.253 40.717 
303.933 255.113 41.8926 
307.148 255.424 43.5052 
310.134 254.237 44.7753 
312.732 253.878 46.0662 
314.71 252.989 46.9629 
316.68 252.061 47.8805 
319.258 251.529 49.2553 
319.511 252.895 49.6609 
320.375 254.684 50.525 
321.233 256.461 51.4103 
322.458 257.285 52.3332 
323.306 259.034 53.2538 
325.51 259.261 54.6934 
327.098 259.062 55.6709 
328.915 260.159 57.1355 
330.12 260.868 58.1254 
331.321 261.557 59.1257 
332.518 262.229 60.1366 
333.114 262.559 60.6453 
334.303 263.204 61.6705 
300.54 257.002 40.712 
301.748 258.094 41.4893 
302.96 259.17 42.2829 
304.78 260.753 43.5019 
306.604 262.297 44.755 
308.43 263.802 46.0413 
310.053 263.886 46.8976 
311.881 265.32 48.2329 
313.204 256.648 46.8817 
314.432 257.581 47.7492 
316.272 258.947 49.0764 
317.111 260.757 49.9752 
315.931 263.516 49.9892 
314.52 264.894 49.5577 
322.771 262.26 53.7107 
323.208 264.936 54.6855 
324.025 266.659 55.6778 
325.437 268.747 57.1913 
327.031 272.113 59.2875 
328.226 272.826 60.3238 
329.632 271.264 60.7741 
331.22 270.98 61.7881 
328.595 275.426 61.4594 
328.772 276.72 62.0398 
329.537 278.35 63.1659 
331.305 279.338 64.7898 
333.646 280.595 66.9872 
334.808 281.198 68.0992 
335.544 282.75 69.295 
336.272 284.289 70.5082 
336.991 285.816 71.7388 
338.272 287.597 73.5677 
335.642 279.261 67.964 
337.619 277.887 68.954 
339.572 276.474 69.9562 
333.905 292.518 72.4638 
335.949 291.176 73.4055 
332.996 271.959 63.3724 
334.569 271.616 64.405 
336.133 271.247 65.4459 
330.57 263.495 59.1201 
331.003 266.112 60.1497 
330.822 268.382 60.6962 
339.405 288.119 74.734 
341.519 287.898 76.3928 
343.335 285.189 76.6866 
344.71 283.438 77.0912 
345.516 281.442 76.9243 
337.297 271.836 66.5256 
338.456 272.408 67.6136 
339.217 273.953 68.7506 
347.16 282.107 78.6738 
347.847 283.54 79.9367 
348.527 284.962 81.2167 
348.661 286.171 81.9146 
341.677 276.273 71.5813 
343.197 275.779 72.6529 
350.66 285.76 83.6052 
352.497 284.107 84.5938 
353.537 284.47 85.7933 
354.949 283.796 86.8877 
355.079 284.994 87.601 
355.326 287.381 89.0544 
356.838 287.874 90.8932 
358.818 288.501 93.3623 
359.902 289.981 95.3795 
360.585 292.472 97.5927 
361.158 293.782 99.0431 
361.249 294.944 99.866 
360.945 297.113 100.887 
360.629 299.267 101.931 
360.704 300.407 102.795 
360.843 302.672 104.551 
360.495 304.78 105.66 
359.179 306.595 105.412 
358.273 307.427 104.947 
362.762 290.84 99.1674 
343.368 277.025 73.2739 
344.093 278.509 74.4743 
344.809 279.981 75.6913 
356.073 280.698 86.5834 
335.113 264.814 62.708 
336.29 265.429 63.7542 
337.086 267.013 64.8204 
367.623 268.91 94.2412 
368.219 270.243 95.4735 
368.805 271.575 96.7234 
344.316 265.717 70.1483 
345.442 266.202 71.2398 
346.56 266.672 72.3372 
348.221 267.349 73.9952 
348.413 268.596 74.575 
348.785 271.083 75.7611 
349.507 272.533 76.9333 
350.587 272.945 78.0713 
351.293 274.375 79.2679 
352.882 274.953 80.9948 
353.93 275.322 82.152 
354.968 275.679 83.313 
355.637 277.068 84.5531 
336.908 269.281 65.391 
335.266 262.537 62.1884 
337.176 261.171 63.2363 
338.708 260.762 64.2859 
339.874 261.33 65.3322 
340.675 262.887 66.3825 
341.102 265.437 67.4557 
338.628 266.603 65.8714 
340.158 266.167 66.9289 
343.182 265.216 69.0636 
341.309 266.708 68.0052 
342.083 268.24 69.107 
342.848 269.76 70.2257 
343.038 271.019 70.8069 
344.167 271.515 71.916 
344.35 272.766 72.512 
344.53 274.014 73.1162 
344.146 275.02 73.165 
352.781 260.891 76.1353 
352.656 263.186 76.6917 
352.855 264.429 77.2566 
353.579 265.857 78.3884 
354.294 267.276 79.5358 
355.673 266.578 80.6327 
357.871 264.956 82.2662 
359.701 264.354 83.9252 
360.87 265.877 85.6464 
362.018 267.385 87.3894 
363.932 267.926 89.6674 
365.338 268.31 91.3801 
345.029 263.681 70.1346 
346.29 261.873 70.6764 
347.531 260.046 71.2314 
349.306 258.414 72.3374 
350.949 259.046 73.9596 
351.706 260.498 75.0399 
330.858 258.93 58.1517 
332.185 257.324 58.6883 
333.497 255.697 59.2389 
334.795 254.051 59.8041 
337.266 252.997 61.3814 
338.448 253.594 62.3881 
339.624 254.172 63.4036 
341.128 253.721 64.4656 
342.113 250.674 64.6052 
342.171 248.368 64.2132 
343.377 246.584 64.8505 
344.565 244.782 65.5025 
353.959 258.967 76.6946 
355.641 257.201 77.8114 
357.587 254.318 78.9605 
358.681 252.314 79.5598 
341.371 237.551 62.0089 
341.084 240.888 62.1952 
340.176 243.939 61.9348 
339.237 246.974 61.7126 
338.594 248.989 61.5855 
337.936 250.997 61.4749 
345.411 246.309 66.4425 
346.247 247.828 67.3981 
347.38 248.296 68.4293 
349.363 247.92 70.0478 
351.06 246.233 71.2209 
352.698 246.829 72.7881 
354.063 246.138 73.9039 
355.659 246.673 75.4833 
356.711 247.013 76.5412 
356.954 248.26 77.0138 
357.99 248.584 78.0789 
358.737 249.985 79.0998 
359.696 252.619 80.6403 
361.196 253.054 82.2644 
362.181 253.33 83.3484 
363.155 253.595 84.4345 
364.117 253.849 85.5212 
365.537 254.212 87.1521 
366.469 254.441 88.2397 
367.388 254.661 89.3271 
367.309 257.009 89.8832 
368.395 258.451 91.5465 
369.459 259.884 93.2277 
371.032 259.047 94.8416 
372.817 257.033 96.4055 
373.891 256.044 97.451 
370.116 271.909 98.4662 
370.977 272.127 99.6311 
371.827 272.338 100.798 
372.95 271.422 101.839 
373.507 269.159 101.598 
373.497 265.557 100.153 
373.2 263.096 98.8705 
373.56 259.576 98.1271 
374.54 254.964 97.9548 
375.804 252.777 98.9602 
377.028 250.555 99.9644 
378.006 249.48 100.982 
379.717 246.044 102.474 
369.507 251.583 90.9643 
370.823 251.858 92.5731 
371.684 252.031 93.6433 
372.714 253.425 95.2557 
368.555 253.746 90.4135 
368.692 246.663 88.928 
368.66 249.027 89.3952 
369.31 250.353 90.442 
364.514 245.7 84.1502 
365.464 245.931 85.2121 
366.866 246.26 86.8056 
361.348 243.699 80.5043 
361.331 246.043 80.9059 
362.06 247.417 81.9159 
363.04 247.679 82.9836 
363.782 246.694 83.5658 
357.258 244.846 76.6717 
358.044 243.918 77.2698 
359.332 243.131 78.3962 
360.346 243.421 79.4492 
327.228 256.773 55.2276 
327.343 254.48 54.8075 
328.054 252.554 54.8805 
329.362 250.986 55.4407 
331.264 249.749 56.4906 
332.269 246.81 56.669 
333.244 243.855 56.884 
334.497 239.894 57.2282 
335.709 238.223 57.891 
336.593 235.22 58.2148 
337.798 235.83 59.1488 
338.996 236.422 60.093 
339.592 236.711 60.5683 
345.16 242.714 65.6655 
345.74 240.639 65.8463 
347.447 239.023 67.0448 
348.829 236.094 67.8684 
341.937 235.504 62.2313 
341.901 233.185 61.9924 
342.439 231.13 62.2511 
344.136 229.578 63.4799 
349.354 233.982 68.1048 
349.863 231.863 68.3593 
350.356 229.739 68.6316 
344.643 227.503 63.7702 
345.135 225.421 64.0774 
345.612 223.335 64.4031 
346.074 221.243 64.7461 
345.047 214.048 64.0262 
344.627 216.133 63.6247 
344.995 217.411 63.8929 
345.719 219.966 64.4538 
350.771 235.666 69.4895 
352.426 236.258 71.0068 
354.02 234.48 72.2539 
355.282 231.41 73.1372 
356.874 231.901 74.6594 
358.666 231.26 76.3168 
360.635 229.465 78.1123 
361.553 227.365 78.9024 
363.722 226.712 81.0791 
365.165 227.029 82.6037 
366.762 226.182 84.2695 
368.031 224.067 85.5747 
368.81 221.846 86.3881 
369.702 221.994 87.3908 
370.581 222.133 88.3917 
371.875 222.325 89.8898 
372.72 222.442 90.8857 
373.553 222.551 91.8786 
374.371 222.652 92.8682 
369.385 243.249 89.0669 
370.268 241.049 89.7063 
371.557 238.907 90.8761 
371.955 236.596 91.0262 
372.941 233.181 91.7994 
350.834 227.608 68.9221 
352.075 224.59 69.8825 
353.816 221.712 71.3715 
355.637 221.12 73.026 
357.227 221.578 74.5134 
358.652 219.656 75.863 
360.038 217.694 77.2278 
361.046 214.462 78.3124 
362.347 212.432 79.7143 
363.95 211.593 81.408 
364.767 212.913 82.187 
366.179 213.169 83.6729 
366.968 214.476 84.4642 
368.057 217.008 85.575 
368.668 219.464 86.2182 
370.259 245.798 90.5527 
371.355 244.82 91.6428 
373.062 242.74 93.2918 
373.67 239.256 93.4501 
373.826 235.698 93.1497 
373.595 234.471 92.7239 
372.873 230.789 91.4949 
373.208 228.456 91.7193 
373.524 226.118 91.9655 
374.086 225 92.5934 
362.833 241.745 81.7038 
363.075 240.632 81.7831 
363.057 238.277 81.4337 
363.734 234.921 81.7331 
364.914 234.022 82.8745 
366.071 233.101 84.0157 
367.205 232.161 85.1565 
368.578 232.432 86.6952 
368.634 234.808 87.0011 
369.331 236.126 87.9382 
370.854 235.218 89.5723 
372.094 233.05 90.7829 
362.095 242.726 81.1029 
363.807 241.992 82.7558 
364.283 244.464 83.6772 
375.177 222.745 93.8546 
375.574 222.79 94.3462 
376.359 222.871 95.3264 
376.747 222.91 95.815 
378.011 221.826 97.4059 
379.119 221.911 98.8492 
379.498 249.659 103.035 
379.824 252.126 104.137 
380.135 254.599 105.285 
380.434 257.081 106.483 
380.72 259.573 107.737 
380.997 262.077 109.052 
381.044 265.811 110.61 
381.309 268.357 112.106 
381.575 270.929 113.7 
381.849 273.538 115.413 
381.992 274.861 116.323 
382.296 277.56 118.28 
382.838 281.836 121.714 
383.326 285.004 124.611 
383.659 286.804 126.442 
379.124 225.513 98.9669 
379.23 227.922 99.24 
379.175 231.523 99.4578 
379.085 235.124 99.7363 
379.329 238.758 100.574 
379.539 242.398 101.486 
379.539 244.817 101.968 
273.419 257.552 30.9596 
273.269 260.326 31.4896 
273.109 263.093 32.0573 
272.975 265.273 32.5325 
272.795 268.024 33.1673 
272.605 270.764 33.8396 
345.3 230.069 64.4409 
346.455 230.542 65.4099 
348.42 230.167 67.0137 
348.023 220.857 66.3468 
349.025 218.948 67.1885 
350.005 217.02 68.047 
350.963 215.073 68.9225 
352.45 213.282 70.2937 
339.699 211.785 59.9856 
339.872 214.098 60.0128 
340.029 216.412 60.0623 
340.172 218.727 60.1344 
340.059 222.065 60.0574 
340.762 224.659 60.6426 
339.056 226.136 59.4137 
337.93 227.87 58.6604 
336.181 229.274 57.47 
336.236 231.591 57.6582 
336.276 233.907 57.8692 
340.115 209.745 60.4157 
340.71 206.678 61.0927 
341.088 204.628 61.5661 
341.626 201.549 62.308 
341.964 199.492 62.8245 
342.128 198.462 63.0892 
353.361 214.704 71.0481 
354.629 213.943 72.2224 
356.047 212.06 73.6165 
356.901 210.001 74.542 
357.875 206.818 75.7204 
342.442 196.401 63.6314 
343.472 193.524 64.9078 
343.873 190.414 65.792 
344.701 188.537 66.8346 
345.505 186.642 67.8958 
346.284 184.728 68.9759 
346.555 181.58 69.9746 
320.946 249.146 49.8223 
322.88 248.091 50.8063 
325.076 248.345 52.2036 
326.097 245.472 52.3853 
326.472 242.202 52.1583 
326.499 239.892 51.8861 
326.512 237.578 51.6364 
325.888 234.876 50.9837 
275.342 257.293 31.4622 
276.808 254.954 31.4502 
278.189 252.573 31.4449 
279.995 250.796 31.7123 
282.318 249.622 32.2796 
284.244 249.24 32.8697 
285.608 248.204 33.1843 
287.538 247.779 33.8095 
290.052 247.944 34.7653 
293.168 248.663 36.0845 
295.713 248.718 37.1265 
297.069 247.568 37.5163 
298.418 246.403 37.919 
300.124 244.346 38.3758 
300.845 242.588 38.468 
301.554 240.824 38.5745 
286.394 246.525 33.216 
287.74 245.463 33.5519 
289.079 244.39 33.8999 
289.828 242.684 33.9637 
290.563 240.972 34.0402 
291.871 239.871 34.4207 
292.818 239.622 34.7638 
294.715 239.103 35.4661 
296.015 237.963 35.8829 
297.566 238.27 36.5616 
299.469 237.679 37.3196 
300.337 239.699 37.9067 
302.775 241.934 39.2591 
304.352 242.136 40.0144 
305.579 243.209 40.7302 
306.808 244.263 41.4626 
308.656 245.812 42.5913 
310.865 246.415 43.8017 
313.163 244.653 44.7491 
315.098 243.762 45.6678 
316.404 242.376 46.2027 
317.078 240.519 46.3482 
302.863 239.611 39.0328 
304.166 238.381 39.5054 
304.844 236.598 39.6503 
306.748 235.877 40.4931 
309.27 235.634 41.7126 
310.515 236.648 42.4334 
312.09 236.731 43.2529 
313.666 236.787 44.0884 
314.616 236.343 44.5557 
315.241 236.816 44.9388 
316.162 238.673 45.6321 
319.313 238.613 47.4007 
322.149 237.073 48.903 
324.025 235.995 49.9323 
348.119 207.334 66.9473 
349.427 206.657 68.1101 
350.878 204.881 69.526 
352.291 203.062 70.9625 
353.384 203.376 71.9042 
315.26 234.497 44.7418 
315.892 232.645 44.9432 
315.883 230.326 44.7865 
316.489 228.47 45.0198 
317.377 225.678 45.3991 
319.559 226.087 46.648 
321.449 227.384 47.7981 
323.912 226.73 49.2455 
326.358 226.003 50.7312 
327.537 224.452 51.4296 
328.703 222.883 52.1446 
328.604 220.569 52.0573 
327.864 217.885 51.5929 
327.486 216.543 51.3741 
327.98 214.604 51.7407 
346.613 212.401 65.3667 
347.759 209.45 66.4871 
327.115 233.334 51.6299 
328.95 232.145 52.7209 
331.336 228.948 54.096 
333.048 225.343 55.101 
334.088 221.372 55.7376 
334.831 218.383 56.2584 
335.773 214.382 57.0119 
329.717 213.384 52.9117 
332.059 212.456 54.5132 
333.923 213.441 55.7483 
344.08 212.539 63.3202 
344.086 209.185 63.5211 
345.231 206.285 64.6649 
346.742 204.614 66.0531 
347.806 201.648 67.2625 
348.397 197.411 68.33 
350.039 193.494 70.3764 
350.928 190.434 71.7308 
351.577 189.503 72.4957 
352.928 206.629 71.1663 
352.601 208.793 70.6975 
352.808 211.122 70.7243 
352.662 189.779 73.4138 
353.003 192.084 73.2661 
353.437 193.306 73.4326 
353.866 194.529 73.6063 
354.932 194.79 74.5425 
355.985 195.036 75.4841 
336.613 213.681 57.6375 
338.055 213.258 58.7006 
347.762 180.847 71.192 
348.947 180.085 72.4216 
349.498 180.225 72.8666 
354.205 201.347 72.8909 
355 199.301 73.895 
355.767 197.236 74.9169 
357.767 203.371 75.9734 
359.041 201.377 77.4494 
360.165 200.468 78.6764 
361.651 200.755 80.1261 
349.905 182.498 72.6288 
350.296 184.78 72.4113 
350.76 185.994 72.5366 
351.126 188.284 72.3516 
356.184 192.832 76.0696 
356.878 190.733 77.1443 
359.553 206.063 77.4143 
360.691 205.161 78.6288 
361.43 203.011 79.6113 
358.406 191.032 78.5621 
359.904 191.303 79.9881 
360.813 192.595 80.6422 
362.333 191.693 82.377 
362.973 188.344 83.7772 
363.55 184.971 85.2172 
364.887 186.264 86.3224 
366.224 186.393 87.7534 
356.521 188.418 77.2959 
356.66 186.207 77.9368 
357.285 184.084 79.0642 
358.373 182.021 80.6785 
359.385 181.044 81.9632 
359.912 178.858 83.1352 
361.336 177.885 84.9057 
362.257 176.834 86.2098 
363.161 176.909 87.1541 
364.492 177.004 88.572 
364.505 178.157 88.2145 
365.396 180.53 88.4623 
365.829 182.879 88.2582 
362.725 199.797 81.3587 
362.82 198.661 81.6269 
363.942 196.533 83.1426 
365.797 196.794 85.0751 
366.438 193.387 86.4052 
366.535 191.071 86.994 
366.61 188.753 87.6028 
367.098 186.469 88.7069 
367.957 186.537 89.6588 
368.812 185.427 90.9271 
369.227 184.278 91.7224 
369.616 181.944 92.8508 
369.997 180.78 93.656 
370.327 178.426 94.8064 
370.672 177.249 95.6198 
371.32 174.88 97.2543 
371.545 172.494 98.4383 
372.355 173.689 98.9908 
372.794 174.888 99.0908 
373.586 176.093 99.6524 
374.432 178.506 99.879 
374.846 179.716 100 
377.256 189.41 100.272 
377.631 191.83 100.171 
377.97 196.652 99.5827 
378.612 200.288 99.7766 
378.859 203.902 99.5652 
379.065 207.514 99.4075 
379.228 211.123 99.3041 
379.076 213.512 98.9521 
379.172 217.117 98.9385 
379.335 219.527 99.1197 
375.657 182.139 100.261 
376.053 183.354 100.399 
376.48 185.773 100.24 
376.886 188.193 100.104 
366.53 161.912 96.8959 
367.517 164.239 96.9984 
367.897 164.227 97.4603 
368.381 165.397 97.519 
369.235 166.562 98.0433 
369.708 167.742 98.1117 
370.175 168.925 98.1856 
370.637 170.112 98.2645 
371.094 171.301 98.3486 
360.819 161.982 90.3705 
361.591 160.852 91.7284 
362.43 160.849 92.6627 
363.662 160.831 94.0624 
364.97 161.963 95.0384 
365.757 161.94 95.9683 
355.077 170.436 81.0843 
356.057 169.463 82.3974 
357.009 168.467 83.7181 
357.897 166.328 85.45 
358.781 165.277 86.7889 
359.634 164.202 88.1332 
360.458 163.106 89.4833 
350.709 178.349 74.4648 
351.873 176.431 76.0861 
352.991 174.473 77.7304 
354.059 172.474 79.3962 
274.182 237.327 28.2603 
274.073 241.431 28.6448 
273.974 244.572 28.9947 
273.845 248.146 29.452 
273.756 250.357 29.7666 
273.634 253.15 30.1988 
273.53 255.353 30.5674 
276.924 238.468 29.1636 
277.991 238.301 29.4689 
279.416 237.287 29.8136 
281.154 235.404 30.2031 
274.38 217.103 27.5568 
274.385 221.102 27.5396 
274.375 224.102 27.5771 
274.354 226.929 27.6522 
274.31 230.531 27.8035 
274.258 233.687 27.9878 
274.231 235.098 28.0858 
274.316 209.87 27.7836 
274.344 212.104 27.6866 
274.362 214.103 27.6203 
285.418 221.792 31.01 
285.112 225.047 30.9632 
284.503 226.771 30.8083 
283.317 227.822 30.4486 
282.139 228.882 30.1057 
280.961 229.95 29.777 
281.348 233.03 30.0877 
275.881 218.31 27.9728 
276.585 218.145 28.1805 
278.401 220.476 28.7173 
279.713 218.604 29.1272 
281.773 217.55 29.7946 
283.293 218.152 30.288 
283.923 221.259 30.4948 
287.221 221.445 31.6407 
289.337 220.216 32.4037 
290.85 220.66 32.9708 
293.277 220.848 33.9091 
295.407 221.839 34.7694 
324.665 210.385 49.8448 
326.328 212.51 50.7718 
313.527 220.539 43.2163 
315.073 220.574 44.0432 
317.167 218.723 45.1946 
318.974 217.756 46.2213 
321.03 215.804 47.4448 
322.425 213.386 48.345 
292.341 236.669 34.288 
293.966 234.687 34.7614 
295.575 232.687 35.2637 
297.776 231.263 36.0869 
299.97 229.798 36.946 
300.924 227.156 37.243 
301.546 225.391 37.459 
302.157 223.624 37.6896 
304.624 223.517 38.8196 
307.422 224.772 40.1816 
310.229 225.94 41.6088 
312.378 224.205 42.6624 
282.815 237.369 30.9165 
284.305 237.819 31.46 
286.162 237.405 32.0646 
287.793 235.479 32.4778 
289.061 234.399 32.8551 
290.072 231.816 33.0501 
291.652 229.861 33.5361 
292.619 227.272 33.7914 
294.171 225.3 34.3375 
295.402 224.181 34.8053 
275.971 210.678 28.2181 
277.233 209.899 28.6304 
279.183 209.853 29.227 
280.769 210.533 29.6911 
282.326 211.17 30.1645 
283.863 211.768 30.649 
285.08 210.82 31.1077 
286.294 212.183 31.4689 
287.805 212.692 31.9866 
289.314 213.172 32.5193 
291.112 212.778 33.209 
292.907 212.347 33.9192 
294.697 211.879 34.6508 
295.87 210.771 35.1798 
296.421 209.05 35.5007 
297.224 206.464 36.0076 
296.322 221.579 35.1421 
297.237 221.311 35.5204 
297.836 219.57 35.7681 
299.042 218.415 36.2886 
299.622 216.667 36.5626 
301.094 214.615 37.2577 
301.649 212.858 37.565 
302.192 211.099 37.8868 
298.46 207.646 36.4477 
300.322 209.39 37.1453 
302.817 211.661 38.1434 
304.339 211.884 38.8342 
306.225 213.511 39.6583 
307.756 213.675 40.3922 
309.287 213.813 41.1439 
310.554 214.832 41.7493 
311.549 216.745 42.2133 
312.541 218.647 42.7026 
311.72 213.515 42.39 
312.877 212.182 43.046 
314.914 210.387 44.219 
316.929 208.54 45.4337 
317.64 205.756 46.036 
318.324 202.967 46.6727 
318.12 200.668 46.7984 
314.88 195.201 45.6937 
315.966 197.033 46.0375 
317.046 198.855 46.4058 
311.032 198.748 43.1909 
311.894 198.333 43.6876 
312.967 196.999 44.4205 
313.822 196.562 44.9339 
303.613 209.012 38.6492 
304.129 207.244 39.0037 
305.264 206.016 39.6267 
306.633 203.881 40.4594 
308.145 204.035 41.1827 
309.256 202.754 41.8544 
310.359 201.456 42.5419 
296.035 199.778 36.1256 
296.402 201.234 36.1235 
296.767 202.689 36.1326 
296.87 205.006 35.9722 
289.404 200.735 33.4202 
288.591 203.231 32.8797 
288.632 205.543 32.7017 
288.664 207.861 32.5489 
288.084 209.527 32.2372 
322.83 202.682 49.3364 
323.253 204.031 49.4601 
323.447 206.332 49.3781 
323.858 207.684 49.5244 
324.263 209.035 49.6799 
290.526 199.702 33.9514 
291.888 197.812 34.6899 
292.982 196.744 35.2495 
294.068 195.662 35.8218 
319.621 200.604 47.6648 
320.907 201.45 48.3207 
322.19 202.275 48.9937 
295.051 197.723 35.9592 
297.754 199.246 36.9056 
299.473 198.681 37.7102 
300.563 197.515 38.3299 
302.048 197.768 38.9645 
302.906 197.447 39.3957 
304.397 197.66 40.061 
306.114 196.961 40.9647 
307.827 196.225 41.8958 
309.108 197.248 42.3992 
334.064 177.052 61.429 
336.016 176.837 62.9099 
337.937 176.558 64.4249 
340.336 177.442 66.0253 
342.108 178.054 67.2575 
344.351 179.842 68.5928 
345.416 181.238 69.1078 
315.929 193.824 46.4707 
317.614 192.869 47.5604 
318.713 194.661 47.9139 
318.959 196.95 47.7332 
319.19 199.242 47.5749 
323.894 201.182 50.1418 
324.305 199.28 50.6156 
323.421 196.6 50.4222 
323.349 193.37 50.8554 
323.245 190.148 51.3305 
324.563 186.745 52.7856 
326.009 186.521 53.7434 
328.085 186.608 55.0677 
334.968 180.548 61.1731 
336.082 182.068 61.6141 
336.936 185.584 61.4395 
336.669 187.586 60.8222 
336.387 189.588 60.2215 
328.531 183.721 55.9732 
328.812 181.796 56.5971 
329.077 179.87 57.237 
328.879 190.178 54.9063 
329.178 192.452 54.7089 
330.272 194.092 55.1701 
336.704 191.862 60.0361 
337.619 194.413 60.2779 
338.678 195.952 60.8231 
339.89 196.464 61.6568 
325.584 200.045 51.3175 
326.859 200.792 52.0348 
328.33 200.55 53.0081 
329.355 198.959 53.8712 
329.732 197.015 54.3784 
331.705 193.764 56.1901 
333.291 192.417 57.5061 
334.697 192.019 58.5635 
318.034 178.702 50.6373 
317.581 181.453 49.7291 
317.098 184.205 48.8547 
317.237 187.392 48.2975 
317.528 189.666 48.0462 
317.157 191.509 47.5216 
294.533 193.964 36.2422 
294.76 193.114 36.4568 
295.204 191.413 36.8959 
296.654 191.745 37.4466 
297.49 191.473 37.8422 
298.95 191.769 38.4238 
300.627 191.174 39.256 
302.707 188.801 40.5951 
303.736 187.594 41.2876 
305.399 186.901 42.2039 
306.415 185.659 42.932 
307.244 185.288 43.411 
307.6 183.519 43.9451 
285.86 196.841 32.5805 
287.621 198.8 32.9761 
294.364 182.242 38.219 
293.984 183.934 37.7212 
294.001 187.071 37.135 
294.807 189.965 36.9649 
393.485 221.405 120.496 
393.814 220.286 121.063 
394.063 220.33 121.502 
394.292 220.382 121.908 
351.493 164.482 79.9027 
352.528 165.715 80.3955 
353.562 168.035 80.4981 
295.349 181.136 38.8586 
296.151 180.87 39.2519 
296.954 180.597 39.6516 
298.563 180.029 40.4722 
299.369 179.733 40.8932 
300.981 179.119 41.7564 
301.468 176.528 42.5933 
302.758 177.606 42.9298 
304.212 177.794 43.5713 
305.67 177.959 44.2355 
306.321 178.47 44.4327 
306.81 179.858 44.3509 
307.125 182.128 44.0029 
308.898 184.52 44.3915 
310.548 183.715 45.4021 
311.54 182.403 46.199 
311.868 180.609 46.7701 
311.681 177.455 47.4178 
307.942 177.715 45.4201 
309.407 177.81 46.1423 
310.216 177.403 46.6604 
312.487 177.022 47.9565 
313.95 177.028 48.7494 
315.41 177.004 49.5647 
316.724 177.863 50.0914 
318.834 178.194 51.228 
320.283 178.071 52.1154 
321.727 177.918 53.0245 
322.377 178.296 53.3276 
323.811 178.097 54.2667 
325.103 178.813 54.9029 
325.879 178.214 55.551 
327.163 178.892 56.2128 
328.441 179.549 56.8917 
329.839 179.221 57.9123 
330.594 178.559 58.5951 
331.343 177.886 59.2857 
332.711 177.486 60.348 
348.868 161.917 78.5099 
349.407 163.071 78.5329 
350.462 164.315 79.0072 
340.968 148.064 77.9019 
341.056 150.077 76.9751 
341.677 152.22 76.4708 
342.806 153.48 76.8436 
343.926 154.735 77.2314 
344.495 155.875 77.2098 
345.599 157.127 77.6208 
347.224 158.473 78.478 
347.776 159.619 78.4822 
336.596 154.826 71.1451 
337.759 156.174 71.477 
338.902 158.516 71.4001 
340.029 160.864 71.3524 
341.161 162.208 71.7429 
342.282 163.545 72.1491 
343.991 162.964 73.805 
345.102 163.233 74.6488 
346.744 163.603 75.9334 
347.819 162.775 77.2154 
301.975 150.5 51.3292 
303.27 152.344 51.2138 
304.554 154.178 51.1268 
305.738 156.859 50.7004 
306.996 158.678 50.6741 
308.145 161.358 50.3191 
308.492 164.444 49.4632 
309.593 167.138 49.1824 
310.675 169.833 48.9402 
311.736 172.53 48.7369 
312.92 174.333 48.8847 
351.958 162.403 81.1847 
351.927 161.325 81.607 
351.799 158.094 82.8991 
351.193 155.89 83.3313 
351.061 153.747 84.23 
350.987 152.677 84.6856 
321.348 156.185 59.8242 
321.21 158.011 59.0225 
321.713 160.184 58.518 
322.203 162.367 58.034 
322.027 164.21 57.2793 
322.39 167.335 56.4683 
322.181 169.188 55.7531 
322.61 171.405 55.3499 
323.144 172.695 55.3075 
323.551 174.923 54.9386 
327.142 158.996 62.5227 
327.652 161.17 62.0442 
328.148 163.352 61.5862 
328.631 165.544 61.1484 
329.183 166.787 61.1057 
329.553 169.951 60.334 
330.624 172.458 60.306 
331.676 174.97 60.3105 
332.927 175.529 61.0349 
342.593 148.394 79.1331 
343.66 148.59 79.9681 
345.234 148.85 81.2404 
346.191 147.963 82.5712 
346.527 145.95 83.9578 
332.197 160.165 65.6251 
332.713 162.343 65.1725 
332.533 165.254 63.9902 
333.013 167.452 63.5814 
334.095 169.912 63.5601 
334.457 173.114 62.8339 
334.269 175.083 62.1232 
332.282 158.234 66.4493 
333.565 156.754 68.0037 
335.369 157.387 69.104 
335.983 156.605 69.9037 
327.252 157.116 63.339 
327.346 155.238 64.1711 
328.56 156.723 64.4022 
329.765 158.2 64.6541 
331.008 158.71 65.3367 
311.974 151.812 56.0144 
313.25 153.509 56.0385 
314.517 155.197 56.088 
315.108 156.481 55.9272 
315.694 157.766 55.7756 
316.275 159.053 55.6329 
316.668 162.138 54.751 
317.031 165.238 53.9096 
316.816 167.045 53.1995 
317.789 170.573 52.6851 
318.856 173.2 52.5569 
319.251 175.434 52.1811 
335.088 140.83 76.8677 
335.192 142.764 75.898 
335.85 144.861 75.3176 
335.919 146.81 74.377 
336.547 148.929 73.8299 
336.582 150.892 72.9196 
336.598 152.858 72.0243 
336.213 141.115 77.6211 
337.325 141.379 78.3891 
338.423 141.623 79.1705 
339.509 141.847 79.9653 
347.616 147.101 84.3539 
348.782 149.303 84.2903 
349.93 151.518 84.2491 
351.39 151.647 85.5955 
352.151 149.557 87.433 
353.079 149.597 88.3437 
353.747 151.787 87.8687 
354.664 151.82 88.7861 
355.565 151.839 89.7073 
356.452 151.848 90.6315 
340.192 143.945 79.3956 
340.86 146.056 78.8438 
263.733 101.105 65.2374 
264.527 105.162 62.4259 
265.015 107.766 60.6983 
265.492 110.397 59.0105 
265.934 112.919 57.4465 
357.003 152.958 90.6347 
357.986 154.073 91.107 
358.632 156.315 90.6733 
359.597 157.443 91.1617 
360.125 158.575 91.1899 
352.289 139.872 93.1967 
352.884 140.934 93.1522 
353.475 142.002 93.1119 
354.063 143.075 93.0759 
354.645 144.151 93.0447 
355.224 145.233 93.0178 
355.941 147.423 92.5144 
356.209 149.633 91.5647 
346.333 143.875 84.9257 
346.605 141.847 86.3459 
347.314 139.833 88.2258 
347.962 137.783 90.1305 
348.713 136.744 91.5418 
349.771 137.791 91.9325 
350.979 139.904 91.824 
351.42 139.897 92.2803 
311.047 144.931 58.5217 
310.937 146.653 57.6713 
311.433 149.659 56.6225 
339.259 138.876 81.4492 
339.065 136.903 82.4561 
338.735 133.952 83.9932 
363.948 150.299 99.9134 
364.818 153.76 99.0044 
365.64 157.241 98.1378 
365.906 159.584 97.2756 
350.537 134.564 94.8564 
351.15 135.603 94.7929 
351.942 137.721 94.2169 
340.011 132.196 86.2551 
340.863 131.314 87.611 
341.683 130.401 88.9831 
342.293 128.459 90.9081 
343.221 128.488 91.7736 
344.322 129.512 92.1098 
345.596 131.557 91.9236 
347.125 132.581 92.7318 
348.63 133.591 93.5574 
349.683 134.609 93.9417 
360.913 141.248 101.925 
361.701 143.49 101.395 
362.47 145.746 100.883 
363.219 148.016 100.389 
332.159 115.387 91.6392 
332.847 116.367 91.4474 
333.532 117.35 91.2621 
334.895 119.325 90.9117 
336.054 120.363 91.1445 
337.009 120.437 91.9531 
337.481 120.467 92.3623 
338.62 121.477 92.6318 
339.952 123.461 92.3603 
341.27 125.46 92.1102 
329.653 123.828 83.1529 
330.986 125.93 82.7665 
332.19 127.107 82.944 
333.264 127.334 83.6758 
334.849 127.634 84.8027 
336.158 129.729 84.5064 
337.453 131.835 84.2366 
312.453 144.867 59.3528 
314.422 146.894 59.5634 
315.652 149.401 59.1693 
316.866 151.915 58.8123 
318.128 153.538 58.8986 
319.382 155.151 59.0098 
346.991 122.077 100.483 
347.251 123.109 99.9193 
348.149 125.13 99.2628 
348.63 127.218 98.1573 
349.667 128.174 98.532 
350.526 130.243 97.9073 
350.963 132.371 96.8343 
347.762 121.953 101.411 
348.235 120.771 102.913 
348.668 119.565 104.426 
348.744 117.288 106.531 
349.402 118.241 106.421 
350.367 120.262 105.734 
351.015 121.234 105.631 
351.999 122.119 106.002 
352.64 123.106 105.903 
353.912 125.099 105.713 
355.502 127.029 106.002 
356.691 130.28 104.823 
357.834 133.563 103.679 
358.436 134.617 103.615 
359.28 136.811 103.035 
360.106 139.022 102.472 
332.121 138.129 76.0347 
332.696 138.294 76.3902 
333.896 139.565 76.6197 
330.465 122.234 84.9476 
330.699 120.502 86.4111 
331.408 118.851 88.2534 
331.558 117.092 89.7513 
320.05 138.125 67.4007 
321.326 138.699 67.9368 
322.593 139.252 68.4926 
324.479 140.95 68.8866 
326.348 142.619 69.3272 
328.178 142.395 70.7521 
330.537 141.363 73.0383 
331.095 140.612 73.8648 
331.64 139.85 74.6989 
321.183 146.786 63.7894 
321.829 147.094 64.0652 
323.114 147.693 64.6319 
323.723 148.9 64.4807 
324.997 149.473 65.0755 
326.261 150.024 65.6888 
326.831 152.157 65.1308 
326.757 154.025 64.2753 
321.112 148.593 62.9099 
321.721 149.814 62.7523 
321.631 151.63 61.8964 
322.825 154.095 61.6224 
322.062 155.603 60.512 
316.169 131.078 68.8562 
317.457 131.68 69.3289 
318.734 132.26 69.8226 
320.65 133.973 70.1033 
321.938 136.29 69.6627 
323.811 137.065 70.5174 
325.046 137.553 71.1111 
326.848 137.325 72.5269 
328.649 137.957 73.4932 
329.791 137.416 74.6526 
330.962 137.784 75.3353 
316.828 133.114 68.0948 
317.477 135.162 67.3543 
318.767 136.647 67.3653 
319.993 142.576 65.0579 
320.026 140.793 65.9835 
320.594 144.676 64.4134 
297.43 152.384 48.4405 
298.94 151.786 49.368 
300.456 151.158 50.3307 
305.145 147.389 54.235 
306.522 148.317 54.5447 
307.824 150.078 54.4769 
309.869 151.405 55.0202 
375.136 178.518 100.785 
375.754 177.324 102.019 
375.923 174.912 103.146 
376.381 172.498 104.723 
376.467 170.074 105.871 
376.515 167.646 107.031 
324.018 128.295 75.8806 
325.27 129.61 75.9589 
326.516 130.918 76.0601 
327.689 131.3 76.6983 
329.499 132.76 77.1746 
331.362 135.132 77.1855 
332.063 137.182 76.5319 
308.222 126.165 66.9907 
309.572 126.897 67.328 
310.912 127.607 67.6888 
312.899 128.629 68.2734 
314.216 130.132 68.1876 
315.52 130.768 68.6279 
286.681 188.989 34.0107 
287.716 187.98 34.5565 
288.152 186.327 35.0095 
288.571 184.67 35.474 
288.975 183.01 35.9505 
289.767 182.8 36.2916 
290.752 181.747 36.8855 
292.339 181.288 37.6034 
293.748 181.647 38.0927 
304.863 169.447 46.0958 
306.047 171.329 46.1408 
307.225 173.203 46.2132 
308.395 175.067 46.3125 
298.928 159.058 46.6321 
300.158 160.981 46.5311 
301.378 162.894 46.459 
302.591 164.798 46.4158 
303.672 167.557 46.0785 
304.531 133.16 60.8981 
305.263 132.773 61.5017 
306.018 131.552 62.5902 
307.426 131.544 63.3725 
309.48 132.721 63.8729 
310.815 134.319 63.7584 
311.467 135.539 63.475 
312.789 137.127 63.4036 
314.767 139.06 63.5778 
316.067 140.623 63.5698 
318.04 141.625 64.2904 
297.948 154.603 47.8161 
298.448 156.827 47.2135 
322.981 122.755 78.7962 
324.143 123.141 79.3847 
325.294 123.506 79.9925 
326.433 123.848 80.6194 
328.118 124.322 81.594 
328.557 123.556 82.4722 
304.995 138.553 58.3144 
304.903 140.217 57.4389 
304.802 141.884 56.5789 
304.694 143.558 55.7337 
304.578 145.235 54.904 
305.209 146.545 54.6404 
323.145 124.524 77.7131 
323.884 126.508 76.9362 
304.46 134.802 59.9752 
305.081 136.896 59.2056 
306.387 139.438 58.6087 
307.033 140.712 58.3256 
308.412 141.569 58.656 
309.734 143.255 58.5753 
308.232 124.526 68.0137 
308.232 122.892 69.0526 
308.888 121.612 70.271 
310.852 121.8 71.3305 
312.153 122.438 71.7114 
314.053 122.515 72.8585 
315.952 123.371 73.5208 
392.025 218.03 118.002 
392.424 217.998 118.68 
392.977 217.975 119.627 
393.268 219.119 120.113 
388.955 224.25 113.061 
389.533 222.999 113.937 
389.897 220.601 114.48 
390.664 219.34 115.724 
391.386 218.094 116.932 
393.102 229.387 120.263 
393.372 227.093 120.542 
393.482 224.82 120.598 
389.384 250.306 118.065 
389.491 251.434 118.587 
389.689 253.657 119.636 
389.861 255.818 120.681 
390.308 255.497 121.333 
391.207 252.621 121.899 
391.838 249.966 122.154 
392.362 246.353 122.037 
392.76 241.76 121.611 
392.775 239.559 121.175 
392.929 237.275 121.019 
392.921 235.054 120.643 
393.059 232.776 120.564 
390.847 232.199 116.741 
390.707 236.924 117.176 
390.515 241.671 117.75 
390.035 246.53 118.096 
385.697 253.56 113.144 
386.604 253.454 114.529 
387.633 252.041 115.728 
388.458 251.818 116.998 
391.579 230.861 117.81 
392.246 229.554 118.807 
392.609 229.477 119.42 
387.395 242.401 112.868 
387.958 242.316 113.736 
389.018 239.713 114.908 
389.857 235.961 115.626 
390.294 233.5 115.992 
386.202 249.837 112.824 
386.672 246.129 112.587 
387.582 235.151 111.895 
387.344 237.583 111.894 
387.376 239.99 112.363 
389.162 228.968 113.681 
389.67 228.891 114.486 
390.16 228.808 115.272 
390.779 226.349 116.105 
391.292 225.095 116.883 
391.886 221.52 117.761 
389.067 226.608 113.357 
388.247 233.867 112.759 
388.719 231.412 113.212 
385.183 229.303 107.625 
385.38 230.5 108.022 
385.762 232.892 108.839 
386.836 234.024 110.597 
386.673 225.638 109.6 
387.247 225.601 110.469 
387.806 225.555 111.326 
388.352 225.503 112.17 
385.896 228.076 108.585 
382.779 219.688 103.798 
382.597 222.086 103.561 
382.621 225.693 103.715 
383.499 226.911 105.02 
384.142 226.913 105.941 
384.668 228.111 106.78 
380.303 220.787 100.407 
381.441 219.643 101.947 
382.116 219.669 102.876 
386.311 217.295 108.945 
387.162 217.267 110.23 
388.029 216.041 111.6 
388.627 213.652 112.647 
389.882 213.576 114.649 
390.832 213.503 116.201 
391.307 212.309 117.069 
391.775 209.975 118.055 
391.997 207.676 118.683 
392.645 206.495 119.943 
392.817 203.09 120.761 
393.439 201.881 122.069 
386.117 220.881 108.625 
386.258 223.267 108.88 
390.904 195.394 119.073 
391.569 195.459 120.19 
392.194 194.39 121.545 
386.805 197.172 112.041 
387.598 198.413 113.019 
388.123 199.621 113.608 
389.354 200.864 115.344 
389.852 202.034 115.945 
390.342 203.187 116.555 
390.768 202.064 117.45 
391.086 198.722 118.625 
385.808 201.833 109.647 
386.329 199.493 110.848 
385.249 214.922 107.453 
385.432 217.311 107.638 
385.64 212.536 108.162 
386.308 208.969 109.457 
386.078 205.403 109.523 
385.81 203.02 109.461 
383.264 217.299 104.512 
383.719 214.909 105.238 
384.647 214.921 106.573 
383.498 200.53 106.469 
384.091 201.753 107.123 
384.964 201.793 108.396 
385.53 201.82 109.233 
382.881 201.699 105.393 
382.823 205.294 104.793 
382.757 207.69 104.421 
382.99 210.096 104.517 
383.205 212.501 104.64 
389.071 187.19 118.321 
389.75 190.735 118.37 
390.329 193.091 118.69 
382.163 190.857 106.625 
382.526 193.282 106.548 
383.17 195.72 106.924 
383.493 198.134 106.898 
380.761 185.96 105.995 
381.121 187.185 106.144 
381.779 188.429 106.726 
378.262 188.25 101.91 
378.894 187.072 103.088 
379.821 185.909 104.695 
380.451 185.942 105.564 
385.959 188.838 112.825 
386.463 188.914 113.587 
387.434 189.083 115.072 
388.055 188.062 116.378 
388.724 188.225 117.42 
386.333 191.242 112.733 
386.732 194.815 112.455 
382.76 190.897 107.474 
383.958 192.184 108.897 
385.069 192.281 110.529 
385.763 189.99 112.195 
381.312 184.79 107.135 
381.545 183.603 107.845 
382.056 182.442 108.972 
382.453 180.083 110.384 
383.01 180.145 111.191 
383.555 180.215 111.987 
384.541 182.727 112.59 
385.23 185.195 112.82 
389.3 185.022 119.431 
389.605 184.015 120.304 
390.118 185.286 120.728 
390.827 186.613 121.494 
391.667 189.048 122.161 
383.64 175.491 113.976 
384.156 175.587 114.738 
384.78 174.556 116.162 
385.508 174.746 117.242 
386.208 174.961 118.282 
386.521 173.943 119.255 
387.171 174.212 120.214 
387.861 176.724 120.251 
388.597 178.153 120.885 
389.178 178.431 121.761 
389.404 177.507 122.55 
389.946 177.76 123.386 
390.133 177.811 123.695 
384.758 164.352 121.218 
385.352 166.795 120.865 
385.971 168.166 121.173 
387.342 171.052 122.016 
388.264 172.687 122.795 
388.951 174.183 123.272 
389.613 175.627 123.758 
385.664 164.769 122.507 
386.478 166.308 123.035 
387.442 167.099 124.267 
388.312 167.969 125.323 
383.613 177.85 112.976 
379.904 166.634 112.377 
380.223 169.065 111.675 
380.93 172.737 111.061 
381.463 175.189 110.813 
381.97 177.638 110.588 
382.559 163.615 118.042 
383.063 163.76 118.77 
383.405 161.64 120.537 
384.331 163.087 121.226 
383.376 173.087 114.608 
382.93 169.484 115.588 
382.856 167.14 116.638 
380.858 160.885 116.898 
381.382 161.013 117.645 
382.104 162.35 118.026 
380.288 165.487 113.529 
380.653 164.357 114.669 
380.8 162.036 116.157 
380.422 158.47 117.633 
379.952 156.052 118.383 
379.972 153.802 119.866 
380.228 152.795 120.952 
380.736 151.944 122.366 
381.768 152.437 123.738 
382.778 152.947 125.094 
383.511 153.331 126.088 
377.38 162.81 110.634 
378.139 164.067 111.079 
379.171 165.357 111.932 
376.679 166.433 107.829 
376.964 164.008 109.424 
377.292 160.379 111.812 
376.944 156.717 113.399 
376.526 151.839 115.819 
376.232 148.194 117.846 
376.091 144.614 120.238 
374.954 139.616 122.39 
376.624 141.453 123.567 
377.245 142.846 123.454 
377.855 144.227 123.356 
378.773 146.8 122.877 
379.305 147.086 123.535 
378.932 144.871 124.625 
377.889 141.28 125.797 
377.42 139.082 126.88 
377.319 138.126 127.549 
377.813 137.752 128.73 
378.001 137.111 129.64 
377.226 134.848 130.396 
374.799 161.551 107.656 
375.598 165.204 106.921 
375.729 139.921 123.378 
375.744 137.787 125.212 
374.908 135.165 126.158 
373.52 131.051 127.699 
372.759 128.36 129.077 
371.596 125.24 130.339 
370.273 121.845 131.776 
368.063 116.099 134.666 
366.053 111.275 137.251 
374.437 159.11 108.458 
373.836 155.442 109.697 
373.453 151.754 111.397 
373.241 149.281 112.687 
372.972 145.551 114.848 
372.584 141.798 117.03 
373.362 141.796 118.195 
374.044 140.612 120.161 
374.183 137.027 123.341 
373.359 134.393 124.331 
373.216 131.973 126.319 
371.916 139.293 117.981 
370.84 135.521 119.448 
370.071 132.998 120.454 
370.546 132.937 121.228 
370.602 131.609 122.501 
370.402 130.293 123.398 
369.718 127.653 124.835 
369.367 124.856 127.064 
369.772 124.767 127.81 
370.396 124.719 128.882 
370.022 123.212 129.859 
370.459 123.293 130.503 
369.048 142.207 111.681 
369.601 144.636 110.73 
369.822 147.106 109.366 
369.686 149.603 107.579 
370.439 151.985 107.12 
371.169 154.376 106.68 
372.194 156.755 106.699 
373.196 159.151 106.737 
374.002 160.346 107.196 
369.014 139.673 113.499 
368.909 137.124 115.321 
369.827 139.533 114.753 
370.991 141.922 114.616 
371.794 141.842 115.837 
369.087 135.793 116.646 
369.234 134.458 117.962 
369.729 134.368 118.765 
367.739 128.127 121.346 
368.798 130.57 120.695 
365.502 134.066 113.02 
366.102 135.193 112.939 
367.011 137.532 112.358 
367.897 139.887 111.795 
367.589 120.888 128.38 
368.493 122.043 128.597 
369.035 121.781 129.769 
367.364 119.289 129.771 
366.429 116.138 131.845 
365.971 113.69 134.031 
365.063 110.375 136.698 
364.486 149.05 101.298 
364.784 146.616 103.157 
365.463 146.517 104.066 
366.456 146.365 105.42 
366.622 143.882 107.269 
365.841 140.31 108.735 
365.577 137.864 110.177 
365.57 136.602 111.123 
367.304 125.49 123.204 
366.782 122.819 125.074 
367.176 122.655 125.856 
367.563 122.488 126.637 
365.003 127.656 117.791 
366.013 129.995 117.145 
367.002 132.354 116.518 
367.967 134.73 115.91 
360.802 138.895 103.395 
360.645 136.533 104.882 
360.761 134.083 106.843 
360.195 130.548 108.897 
360.796 130.368 109.807 
361.384 130.187 110.711 
362.283 131.173 111.072 
363.131 130.91 112.406 
363.951 130.65 113.724 
363.505 128.186 115.231 
362.123 124.73 116.441 
361.807 122.159 118.423 
362.497 121.844 119.7 
365.079 126.275 119.165 
365.121 124.887 120.533 
365.564 124.716 121.349 
366.866 127.022 121.078 
363.971 125.336 118.456 
365.44 132.793 113.971 
365.62 131.436 115.351 
365.141 128.946 116.834 
359.862 128.156 110.44 
359.758 125.656 112.451 
359.199 121.983 115.041 
358.501 118.29 117.664 
356.775 113.699 120.037 
356.277 111.139 122.134 
356.873 110.72 123.442 
357.255 110.443 124.301 
358.128 111.334 124.541 
359 112.244 124.776 
359.544 111.861 126.014 
354.901 124.819 107.119 
354.271 122.615 108.252 
353.916 120.31 109.871 
353.512 118.001 111.507 
352.944 114.461 114.23 
362.931 120.232 121.933 
362.407 117.611 123.891 
361.241 115.318 124.644 
363.28 118.612 124.129 
363.859 118.307 125.326 
363.901 116.766 127.074 
362.616 112.84 129.571 
361.186 110.629 129.974 
360.064 111.484 127.229 
360.721 110.993 128.812 
360.032 108.192 131.175 
358.84 105.762 132.404 
358.495 109.491 127.226 
357.565 106.994 128.865 
358.014 106.577 130.071 
358.439 106.166 131.25 
358.351 104.411 133.408 
357.084 101.981 134.681 
356.635 100.466 136.081 
355.433 97.6907 138.157 
354.905 95.9339 139.949 
353.438 93.0027 142.115 
351.754 89.7153 144.721 
347.186 84.5121 146.062 
348.69 86.4245 145.19 
350.245 88.4931 144.223 
351.831 90.6927 143.188 
346.305 82.8669 147.601 
353.776 98.3403 134.542 
353.979 98.0058 135.342 
355.475 100.036 134.823 
356.331 100.921 134.947 
352.577 95.86 136.258 
351.317 93.3931 137.985 
351.454 93.017 138.789 
351.571 92.6279 139.592 
351.667 92.2227 140.396 
353.16 94.3894 139.437 
350.257 89.2291 142.981 
261.169 89.3139 74.3078 
262.388 94.6917 69.9964 
263.243 98.7062 66.971 
353.07 113.095 115.771 
352.724 110.612 117.928 
352.292 108.113 120.1 
351.774 105.598 122.287 
350.469 102.136 124.68 
349.834 97.815 129.369 
350.55 98.7477 129.145 
351.413 99.5232 129.359 
352.275 100.313 129.567 
353.135 101.116 129.769 
353.552 100.633 131.03 
353.938 100.15 132.27 
354.18 99.8271 133.084 
350.302 100.702 126.248 
350.089 99.2605 127.812 
338.786 75.5423 149.135 
340.435 77.2925 148.377 
340.53 76.557 150.024 
340.503 76.0269 151.073 
336.305 72.4788 151.365 
335.414 71.5691 151.825 
332.734 68.4581 154.228 
330.842 66.3584 155.904 
328.857 64.2427 157.632 
341.404 81.4128 142.188 
341.518 81.0735 142.975 
340.867 79.6897 144.474 
339.444 77.1358 147.041 
338.718 75.8138 148.471 
348.081 94.523 131.395 
346.987 92.1633 133.213 
344.43 87.8386 136.033 
344.708 87.2895 137.32 
344.958 86.7532 138.571 
260.268 85.5701 77.4971 
259.154 81.1889 81.4414 
258.198 77.633 84.824 
343.567 84.6078 139.998 
346.483 88.561 137.989 
347.399 89.1173 138.519 
347.673 88.4001 140.119 
348.542 88.9287 140.645 
349.388 89.4349 141.186 
348.722 87.9053 142.659 
347.999 86.591 143.722 
347.993 86.1117 144.557 
331.488 69.4618 149.938 
333.286 71.4675 148.555 
335.016 73.4436 147.25 
336.69 75.4013 146.01 
338.271 77.5182 144.43 
339.855 79.4649 143.288 
312.644 51.0612 166.365 
316.273 54.1095 163.328 
319.324 56.8241 160.768 
323.328 60.4118 157.913 
325.727 62.5078 156.612 
329.658 67.1276 152.139 
314.991 62.6272 141.193 
315.195 61.9604 142.789 
315.305 61.2145 144.475 
314.732 60.1136 146.093 
314.072 58.714 148.325 
314.456 58.2645 149.859 
314.82 58.0453 150.864 
314.523 57.2602 152.315 
313.914 55.9704 154.621 
312.294 53.7268 158.073 
310.853 52.3185 159.762 
309.714 50.9923 161.795 
309.471 50.3806 163.218 
309.511 50.0104 164.401 
308.967 48.8809 167.056 
307.616 47.4366 169.549 
322.158 62.0457 152.073 
324.484 64.0496 150.988 
327.824 66.9347 149.679 
330.507 69.0654 149.239 
316.23 63.6197 140.722 
318.053 65.2624 139.739 
319.368 66.0517 139.838 
320.617 67.1158 139.361 
321.375 66.5962 141.321 
321.353 65.562 143.342 
321.09 63.975 146.264 
322.226 64.5371 146.644 
322.661 64.3682 147.617 
323.08 64.1994 148.581 
335.992 78.4973 139.236 
338.925 82.2105 137.109 
340.45 83.8831 136.549 
342.062 85.3928 136.443 
343.578 87.1407 135.875 
323.957 63.9956 150.319 
325.722 65.9987 148.54 
327.434 68.028 146.771 
329.855 70.7472 144.797 
332.228 73.553 142.811 
334.533 76.4088 140.856 
326.206 76.6891 129.544 
325.427 74.6911 131.849 
325.829 73.9587 133.559 
327.226 75.015 133.502 
328.733 75.8275 134.027 
330.232 76.6705 134.528 
332.448 78.1961 134.87 
333.972 79.2192 135.199 
335.673 79.8041 136.545 
327.464 78.0646 128.864 
328.72 79.4762 128.168 
329.973 80.925 127.458 
331.03 82.6238 126.191 
332.787 85.0249 124.811 
334.428 86.1907 125.125 
335.531 86.46 126.087 
336.608 86.7255 127.045 
337.864 88.4131 126.229 
338.921 90.3469 124.88 
343.898 95.9543 123.76 
344.99 96.421 124.576 
346.59 97.968 124.694 
348.183 99.5655 124.792 
339.826 90.9069 125.254 
340.725 91.481 125.616 
342.151 93.084 125.282 
342.126 98.7652 118.082 
344.223 101.282 117.653 
346.044 104.037 116.727 
347.84 106.857 115.81 
349.874 109.597 115.386 
351.618 112.549 114.497 
343.098 98.0783 120.09 
343.988 97.3558 122.095 
340.984 95.6268 120.531 
339.742 92.4979 123.02 
321.363 74.8093 127.021 
322.322 75.2623 127.365 
323.785 76.4511 127.143 
324.723 76.877 127.54 
325.842 77.0953 128.481 
319.302 71.9344 129.36 
316.851 68.3652 132.669 
315.567 66.1081 135.241 
314.903 64.3663 137.71 
314.703 63.2214 139.677 
339.101 98.0718 115.365 
340.09 98.7357 115.725 
341.343 99.2497 116.583 
339.731 101.21 112.513 
339.636 100.122 113.621 
343.361 108.803 108.568 
344.392 110.701 107.838 
345.747 112.521 107.59 
347.419 115.402 106.759 
341.207 103.988 111.142 
342.278 105.831 110.394 
317.246 124.772 73.4571 
318.535 126.165 73.4192 
320.435 127.802 73.6702 
322.82 127.861 75.2986 
331.182 89.5941 116.884 
332.487 90.0696 117.703 
334.215 91.4096 117.924 
336.374 93.682 117.526 
337.963 96.3242 116.13 
321.692 79.4073 120.539 
323.044 81.7134 118.714 
325.422 82.83 119.648 
326.258 82.485 121.011 
328.933 85.3589 119.973 
322.075 78.3785 122.409 
321.889 76.5448 124.926 
342.889 117.385 100.131 
342.73 115.345 101.743 
342.527 113.3 103.372 
342.279 111.25 105.016 
342.337 109.104 107.147 
344.224 119.289 99.8929 
345.547 121.216 99.6684 
314.56 81.2467 111.345 
314.966 80.5854 112.552 
316.075 79.9431 114.389 
316.597 77.7267 117.885 
320.17 79.7344 118.553 
325.808 89.1025 111.97 
326.507 88.999 112.786 
328.329 90.4715 112.822 
329.647 90.1398 114.578 
330.277 89.939 115.486 
332.509 106.425 99.8231 
334.626 109.157 99.2736 
335.856 111.943 97.9299 
337.926 114.757 97.4544 
339.721 116.637 97.5951 
341.245 117.539 98.3391 
342.076 117.471 99.23 
334.609 106.357 101.89 
335.576 104.355 104.812 
335.318 100.478 108.572 
337.411 100.948 110.268 
338.395 100.622 111.689 
328.558 98.4674 104.047 
329.907 101.077 102.622 
331.224 103.73 101.213 
327.631 95.0232 106.879 
326.583 91.6262 109.727 
316.026 83.5524 109.723 
317.527 85.1701 109.053 
319.772 87.6117 108.112 
321.264 89.2505 107.527 
321.734 87.6849 109.805 
323.236 87.6455 111.259 
323.926 86.7517 113.022 
327.261 103.54 97.8027 
328.945 106.26 96.7355 
330.363 108.12 96.2955 
330.846 109.92 95.118 
331.743 113.554 92.7892 
327.178 101.844 99.3677 
327.488 100.17 101.311 
327.732 98.4702 103.277 
321.035 102.5 93.5657 
322.52 102.819 94.468 
323.977 103.092 95.4159 
324.932 103.246 96.0733 
325.874 103.38 96.7504 
312.415 89.8496 99.5 
313.619 90.8913 99.3088 
315.55 92.8351 98.7593 
317.727 95.5781 97.6537 
318.928 98.1288 96.0619 
320.102 100.716 94.4967 
311.913 88.3152 100.79 
311.121 86.0381 102.735 
310.569 84.537 104.038 
310.142 82.4273 106.21 
310.391 81.1691 107.949 
310.994 79.9811 109.933 
311.464 79.408 111.059 
312.659 79.6068 111.814 
313.806 80.4545 111.707 
317.744 115.875 79.9854 
319.504 116.521 80.7479 
321.343 117.985 80.9945 
322.022 119.048 80.7153 
322.217 120.797 79.606 
318.609 113.757 82.2009 
319.512 112.446 83.8771 
320.5 111.953 84.9975 
320.763 110.413 86.4427 
320.825 108.015 88.4947 
321.143 104.903 91.4596 
311.632 112.558 78.3674 
312.928 113.917 78.1874 
314.755 114.692 78.8208 
316.557 115.418 79.5033 
311.34 109.313 80.6966 
310.884 105.296 83.68 
304.426 98.0239 85.858 
304.714 96.0298 87.8832 
305.618 95.0275 89.4189 
306.047 94.5133 90.1962 
308.096 94.6602 91.4345 
309.541 94.5138 92.5811 
310.23 93.3543 94.225 
310.859 92.1664 95.8905 
311.427 90.9508 97.5773 
305.786 100.094 84.8578 
307.15 102.178 83.9014 
308.428 103.489 83.5969 
309.609 104.004 83.9299 
302.771 111.258 73.9722 
305.383 111.108 75.5962 
307.361 112.885 75.4509 
308.606 112.718 76.3355 
310.393 111.999 77.997 
303.471 113.953 72.397 
303.48 116.298 70.7456 
304.16 119.047 69.2499 
304.829 121.824 67.7978 
306.869 124.595 67.1874 
274.209 203.893 28.1618 
274.266 206.714 27.9618 
276.679 204.601 28.8186 
279.266 205.275 29.5514 
281.202 202.861 30.3672 
283.018 200.367 31.2057 
284.179 199.43 31.6972 
286.551 192.096 33.4731 
286.383 195.204 32.9746 
273.614 186.425 30.268 
273.77 189.985 29.7162 
273.858 192.198 29.4052 
273.986 195.772 28.954 
274.133 200.743 28.4308 
276.467 185.46 31.2713 
278.036 185.257 31.7852 
280.123 185.682 32.3635 
281.451 186.209 32.6983 
283.027 185.916 33.2758 
284.723 187.87 33.5096 
272.941 174.207 32.6495 
274.284 173.978 33.0904 
276.147 174.358 33.548 
278.222 173.912 34.2957 
280.914 174.089 35.117 
283.111 173.582 35.9827 
285.499 172.212 37.1718 
288.345 172.229 38.212 
290.47 172.399 38.9801 
293.087 173.961 39.6149 
295.269 174.034 40.496 
297.472 174.057 41.4296 
300.026 176.295 41.9951 
271.954 160.863 36.1426 
273.77 160.757 36.6994 
275.792 161.211 37.1583 
277.888 160.796 37.9454 
279.269 160.484 38.4924 
281.799 161.421 39.032 
283.67 162.5 39.3347 
285.689 162.731 39.9856 
288.351 163.538 40.7233 
289.818 163.086 41.4325 
292.672 162.958 42.6164 
295.348 164.433 43.2657 
297.286 166.13 43.5774 
299.232 167.793 43.9412 
302.627 169.624 44.9717 
270.886 149.413 39.9222 
272.522 150.55 39.9493 
274.268 150.891 40.3368 
276.03 151.193 40.7623 
277.198 151.649 40.9565 
278.386 152.101 41.1683 
280.24 152.359 41.686 
282.139 152.601 42.2471 
284.019 153.65 42.5195 
286.634 154.466 43.1806 
288.523 156.291 43.2353 
291.158 157.851 43.7218 
293.736 160.188 43.973 
295.136 160.496 44.4612 
296.647 159.941 45.3056 
269.573 137.74 44.5694 
271.275 138.859 44.5374 
272.822 139.035 44.9154 
274.524 140.125 44.9367 
275.677 140.572 45.0965 
277.451 140.828 45.5547 
279.924 140.904 46.3541 
283.191 141.617 47.1907 
284.548 141.229 47.8704 
286.623 141.452 48.5601 
289.366 143.88 48.5531 
292.106 146.232 48.6554 
294.843 148.51 48.8635 
293.977 138.379 53.0709 
295.359 140.291 52.765 
297.374 143.545 52.1674 
300.043 147.296 51.7527 
303.564 148.964 52.7549 
295.525 137.046 54.4265 
296.398 134.356 56.2062 
297.835 135.391 56.345 
299.347 134.781 57.3909 
302.188 136.714 57.8009 
295.384 122.31 62.6025 
297.551 124.561 62.2751 
300.379 128.034 61.6286 
301.742 130.558 60.8824 
295.973 126.7 60.2405 
295.814 130.641 57.9283 
293.403 114.012 67.0992 
294.884 114.98 67.1496 
296.418 113.662 68.8299 
296.461 112.164 69.9162 
296.52 109.932 71.5763 
298.666 109.701 72.8748 
300.74 110.893 73.1099 
293.24 118.505 64.0043 
294.7 120.276 63.5553 
293.321 116.249 65.5342 
261.266 80.2909 82.9656 
265.199 82.7402 81.7365 
268.115 83.6125 81.8574 
273.437 86.8082 80.7003 
275.508 87.5907 80.764 
279.122 89.4079 80.5357 
282.595 90.3652 81.1594 
284.951 91.2157 81.4506 
287.196 91.9571 81.8346 
290.072 92.3552 82.899 
294.683 93.6758 84.1156 
298.409 95.02 84.974 
302.05 96.8811 85.4282 
267.221 114.353 56.8778 
269.484 116.678 56.0611 
273.256 119.655 55.3955 
276.988 120.899 55.892 
280.804 124.294 55.2476 
283.822 126.107 55.3462 
286.046 130.34 53.8708 
289.668 134.947 52.9301 
292.513 138.065 52.5828 
265.019 101.78 65.0896 
268.99 104.876 63.9669 
271.348 106.348 63.6459 
274.493 108.441 63.2038 
276.852 109.04 63.6168 
279.236 110.292 63.618 
282.414 112.096 63.5994 
284.791 113.184 63.8192 
287.15 114.194 64.1287 
289.486 115.125 64.5237 
291.739 117.47 63.9837 
264.437 91.7185 73.1353 
266.102 92.5719 72.9059 
271.507 97.1217 70.8427 
274.961 98.5703 70.8887 
278.439 100.551 70.6115 
280.163 101.138 70.8277 
284.328 103.418 70.7667 
287.544 104.912 71.0287 
289.784 107.873 69.8078 
291.992 110.82 68.683 
273.132 177.29 31.9763 
273.258 179.478 31.5286 
273.408 182.252 30.9958 
273.548 185.032 30.5011 
272.19 163.735 35.3096 
272.494 167.703 34.2329 
272.65 169.865 33.6819 
272.799 172.033 33.1541 
271.098 151.509 39.174 
271.303 153.614 38.4484 
271.501 155.728 37.7455 
271.771 158.73 36.7904 
269.903 140.484 43.402 
270.117 142.323 42.6455 
270.35 144.388 41.8211 
270.669 147.326 40.6927 
269.116 134.111 46.1876 
268.639 130.515 47.8756 
268.268 127.843 49.1863 
267.757 124.312 50.9942 
267.211 120.712 52.9284 
266.507 116.318 55.4182 
219.166 400.625 134.128 
219.131 401.621 136.255 
219.989 402.411 137.987 
220.409 403.74 141.011 
221.735 404.846 143.653 
223.079 405.907 146.318 
225.336 407.573 150.805 
226.684 408.509 153.518 
229.796 409.044 155.451 
231.079 409.886 158.189 
231.541 410.868 161.381 
230.336 411.472 163.154 
231.322 411.974 165.064 
232.403 412.456 167.021 
236.456 406.873 150.663 
234.027 406.994 150.454 
231.222 406.779 149.377 
228.48 406.525 148.331 
227.558 405.862 146.527 
226.179 404.826 143.834 
229.272 404.579 143.549 
231.004 404.155 142.762 
230.903 403.223 140.562 
228.281 402.928 139.572 
226.527 402.39 138.201 
225.648 401.622 136.445 
224.785 400.836 134.703 
223.077 400.24 133.375 
220.467 400.841 134.582 
216.977 400.582 134.087 
215.669 400.344 133.645 
214.358 400.097 133.207 
213.878 400.686 134.471 
213.397 401.263 135.738 
211.589 401.575 136.575 
209.77 401.868 137.421 
208.857 402.007 137.847 
207.023 402.272 138.707 
207.377 403.6 141.695 
206.883 404.11 142.985 
206.388 404.61 144.277 
205.396 405.578 146.872 
204.899 406.046 148.174 
205.768 406.772 149.902 
205.709 407.569 152.077 
205.65 408.341 154.26 
205.591 409.087 156.45 
205.533 409.806 158.646 
204.524 410.561 161.29 
203.947 411.568 164.827 
204.837 412.141 166.596 
204.254 413.045 170.144 
204.181 413.599 172.366 
204.542 414.37 175.489 
205.417 414.842 177.293 
205.294 415.313 179.547 
206.579 415.951 182.279 
207.727 416.922 187.274 
208.27 417.602 191.435 
207.377 418.039 195.079 
206.8 418.164 196.4 
205.351 417.736 193.809 
203.826 417.237 191.084 
201.903 416.534 187.647 
199.988 415.754 184.223 
197.558 414.645 179.88 
195.662 413.687 176.491 
193.307 412.38 172.279 
191.434 411.248 168.931 
189.961 410.299 166.298 
188.572 409.355 163.813 
187.188 408.368 161.34 
185.356 406.986 158.064 
183.991 405.901 155.624 
182.183 404.388 152.392 
180.764 403.14 149.856 
178.985 401.496 146.673 
177.167 399.726 143.424 
175.855 398.39 141.08 
174.554 397.013 138.753 
173.193 395.519 136.321 
171.844 393.981 133.91 
170.508 392.4 131.52 
168.784 390.273 128.437 
167.954 389.216 126.956 
166.655 387.509 124.632 
165.369 385.76 122.332 
164.096 383.97 120.057 
162.902 382.234 117.922 
161.33 379.863 115.111 
160.103 377.942 112.918 
158.954 376.085 110.863 
207.175 391.758 118.34 
206.125 393.101 120.786 
205.993 394.246 122.83 
204.953 395.521 125.312 
204.833 396.612 127.382 
206.044 397.989 129.861 
206.354 399.466 132.79 
206.264 400.468 134.897 
206.181 401.445 137.014 
226.656 391.011 116.506 
224.933 391.529 117.269 
223.571 392.502 118.854 
220.964 393.216 120.023 
218.332 393.887 121.205 
215.677 394.516 122.402 
215.572 395.646 124.455 
214.99 397.39 127.763 
214.426 399.07 131.103 
243.911 395.985 128.036 
241.379 395.391 126.293 
239.943 394.869 125.011 
237.75 394.625 124.13 
237.055 393.768 122.461 
237.491 393.035 121.243 
238.713 391.985 119.645 
238.095 391.091 118.018 
249.935 384.289 109.94 
248.307 385.005 110.583 
245.938 386.064 111.602 
244.367 386.757 112.305 
242.79 387.44 113.021 
240.672 388.903 114.907 
238.584 390.325 116.83 
236.193 391.251 117.967 
233.432 391.683 118.292 
231.44 391.795 118.238 
229.067 391.42 117.369 
246.048 373.997 95.0743 
243.139 375.167 95.9528 
240.281 376.285 96.8595 
236.837 376.268 96.3199 
233.707 376.74 96.5304 
230.338 378.584 98.5738 
228.162 378.65 98.4948 
225.415 379.541 99.5126 
222.679 380.39 100.552 
220.146 379.811 99.7491 
217.413 380.59 100.819 
215.044 381.893 102.67 
213.954 383.48 104.945 
212.871 385.033 107.247 
212.166 387.086 110.36 
212.908 388.141 111.934 
211.326 390.311 115.506 
208.61 390.889 116.717 
253.098 374.147 96.9421 
250.75 373.945 96.0831 
248.282 373.721 95.2207 
243.519 373.701 94.2108 
240.958 373.365 93.3513 
238.377 372.988 92.4973 
235.182 373.486 92.6751 
231.658 373.356 92.1487 
228.139 373.16 91.6423 
224.068 373.79 92.2034 
220.937 374.06 92.4665 
217.815 374.281 92.7496 
172.723 364.671 90.2491 
171.327 365.563 91.7718 
170.485 365.637 92.1793 
169.361 367.225 94.4592 
167.37 368.835 97.2071 
165.939 369.642 98.8196 
164.74 371.127 101.227 
163.273 371.88 102.891 
162.647 372.592 104.128 
162.215 373.981 106.199 
161.524 374.678 107.505 
160.763 375.383 108.883 
175.266 364.401 89.0529 
173.569 364.585 89.8492 
179.938 366.873 90.2947 
178.759 366.269 89.9822 
176.728 365.758 90.0689 
206.851 377.167 97.0133 
204.668 376.973 97.0193 
202.848 377.374 97.7742 
200.118 377.943 98.9273 
197.747 379.088 100.853 
194.46 380.345 103.221 
191.725 380.784 104.462 
188.074 381.309 106.157 
185.335 381.655 107.457 
182.255 381.351 108.012 
179.768 380.295 107.364 
176.987 378.57 105.958 
178.159 377.119 103.54 
179.637 376.286 101.909 
180.786 374.77 99.5489 
180.148 373.436 98.0607 
179.766 370.604 94.7017 
179.139 369.213 93.2485 
216.898 374.546 93.0909 
214.152 375.314 94.1294 
211.411 376.042 95.1917 
208.675 376.73 96.2769 
216.716 372.447 90.5817 
215.064 371.466 89.4866 
212.5 370.712 88.7386 
210.854 369.677 87.6623 
206.126 375.939 95.5386 
204.493 374.903 94.4427 
201.409 374.876 94.8294 
198.883 373.98 94.1258 
196.019 372.389 92.7111 
195.319 371.064 91.2734 
206.856 369.971 88.3344 
203.779 369.978 88.6852 
203.418 369.317 87.979 
200.356 369.271 88.3477 
198.204 368.99 88.3683 
196.763 370.037 89.8118 
193.525 371.406 92.0339 
191.734 371.731 92.8041 
189.945 372.039 93.5848 
186.932 371.797 94.0472 
185.38 370.573 92.9993 
185.275 368.366 90.4554 
193.728 369.893 90.2241 
191.598 369.546 90.2718 
189.479 369.175 90.3262 
187.371 368.782 90.3879 
255.368 363.946 85.7286 
252.873 364.301 85.476 
249.39 365.049 85.4744 
245.578 365.155 84.8122 
243.21 365.376 84.6219 
241.979 363.599 82.5368 
239.237 363.161 81.6714 
237.462 362.307 80.5594 
234.243 362.781 80.6776 
231.977 362.858 80.5433 
231.05 363.204 80.8225 
230.122 363.546 81.1044 
241.266 366.155 85.1433 
239.334 366.916 85.6801 
237.031 367.063 85.5289 
234.181 368.133 86.3759 
232.473 367.274 85.26 
231.699 366.05 83.8653 
230.915 364.806 82.4792 
227.482 362.935 80.3086 
225.251 362.935 80.2074 
221.726 362.559 79.7357 
218.226 362.118 79.2896 
215.127 362.292 79.5391 
212.041 362.419 79.8095 
209.867 362.249 79.777 
208.598 361.808 79.4278 
208.439 363.435 81.1015 
208.276 365.042 82.7944 
209.013 366.388 84.17 
210.117 368.374 86.2564 
184.069 367.799 90.1371 
181.996 367.347 90.2132 
206.963 360.657 78.417 
206.226 359.241 77.0938 
203.716 358.282 76.4278 
201.744 356.328 74.8053 
224.469 354.219 71.7934 
222.284 354.172 71.7007 
219.217 354.411 71.9017 
216.158 354.602 72.1232 
213.49 355.463 73.0054 
210.446 355.565 73.2662 
207.412 355.62 73.5459 
204.391 355.629 73.8452 
237.718 355.686 74.1394 
235.904 356.449 74.6432 
234.087 357.194 75.1573 
231.357 358.277 75.9496 
227.401 357.314 74.7758 
226.585 355.956 73.4645 
256.682 358.769 80.7245 
254.563 358.088 79.5117 
251.609 357.813 78.5484 
247.805 357.911 77.847 
245.927 357.102 76.7143 
243.157 356.675 75.8349 
240.422 356.202 74.9764 
236.4 353.701 72.1649 
235.085 351.674 70.219 
233.777 349.606 68.3017 
232.025 350.359 68.7981 
231.145 350.728 69.05 
229.383 351.453 69.5606 
227.614 352.161 70.0814 
225.841 352.849 70.6109 
258.153 344.531 68.2227 
256.769 344.362 67.7429 
254.85 343.523 66.6132 
253.768 342.183 65.3032 
250.618 341.089 63.7954 
247.715 341.79 63.7982 
245.263 343.142 64.4433 
244.914 344.275 65.2904 
241.546 345.996 66.1796 
238.982 347.24 66.8672 
237.257 348.048 67.3369 
235.522 348.836 67.8149 
199.267 355.293 74.1711 
196.638 355.924 75.1589 
194.541 355.575 75.1858 
192.799 355.958 75.8628 
191.06 356.323 76.5484 
189.665 357.423 77.8921 
187.933 357.757 78.5969 
186.205 358.073 79.3101 
185.343 358.226 79.67 
183.624 358.518 80.395 
182.234 359.545 81.7941 
180.843 360.554 83.2106 
179.451 361.544 84.6442 
178.058 362.515 86.0956 
176.663 363.467 87.5647 
261.071 337.097 63.1516 
258.063 336.111 61.6669 
254.389 335.584 60.4451 
251.187 335.673 59.8529 
246.405 336.636 59.6912 
241.981 338.179 60.1549 
239.1 338.755 60.2112 
236.197 339.283 60.2839 
232.85 339.021 59.7852 
229.925 339.447 59.8939 
228.245 340.204 60.3662 
226.967 341.693 61.4366 
226.942 343.543 62.873 
225.638 344.996 63.9738 
223.047 346.035 64.7395 
220.045 346.293 64.9192 
217.436 347.25 65.7243 
214.434 347.417 65.9414 
210.187 347.06 65.8585 
208.447 347.609 66.4339 
206.204 349.161 67.9242 
204.459 349.668 68.525 
201.693 352.146 70.9956 
200.663 354.104 72.8876 
223.196 340.506 60.4126 
220.243 340.773 60.5828 
218.995 340.338 60.2575 
214.331 341.162 60.979 
211.274 343.134 62.6407 
210.302 345.249 64.377 
229.091 337.941 58.7326 
227.024 336.034 57.2523 
224.953 336.005 57.1558 
221.597 337.435 58.116 
218.279 336.897 57.728 
213.654 337.717 58.4373 
212.425 337.231 58.1372 
210.35 337.033 58.1042 
207.797 337.898 58.9067 
204.874 337.919 59.1697 
204.259 340.856 61.425 
203.27 342.959 63.1523 
199.83 343.938 64.3316 
197.253 344.627 65.24 
197.099 346.431 66.7327 
197.295 348.994 68.8544 
196.268 350.966 70.7197 
195.234 352.909 72.6172 
184.354 355.953 77.7108 
183.697 354.417 76.4238 
182.716 352.085 74.5238 
171.011 362.532 88.529 
170.431 361.031 87.1352 
264.053 323.714 54.765 
261.075 323.95 54.1471 
258.175 324.154 53.583 
255.025 325.562 53.7777 
252.499 326.395 53.7956 
250.639 326.681 53.6254 
247.293 327.928 53.8472 
244.618 328.622 53.8822 
241.902 329.271 53.927 
238.368 330.314 54.1883 
235.196 332.041 55.0274 
232.362 332.52 55.1169 
227.877 331.788 54.3457 
224.613 331.358 53.9331 
220.91 332.018 54.3158 
218.023 332.258 54.4878 
215.129 332.45 54.6783 
211.019 332.087 54.6039 
207.76 331.339 54.3081 
204.874 331.362 54.562 
201.153 331.6 55.1055 
199.47 332.109 55.6528 
197.787 332.602 56.2092 
197.643 334.515 57.5611 
196.303 335.818 58.6783 
194.959 337.101 59.8118 
192.766 338.58 61.2641 
194.145 341.853 63.5281 
196.55 343.03 64.0715 
196.451 333.917 57.3089 
194.767 334.377 57.8851 
192.743 333.979 57.9328 
189.891 333.766 58.2884 
187.886 333.317 58.3587 
186.22 333.702 58.9694 
184.232 333.216 59.0565 
184.052 335.102 60.4403 
181.886 336.465 61.9394 
181.057 336.629 62.2626 
180.23 336.789 62.5875 
178.58 337.099 63.2446 
176.935 337.393 63.9094 
178.838 342.419 67.2931 
178.201 340.758 66.148 
177.566 339.082 65.0197 
183.236 351.152 73.55 
184.272 349.263 71.6267 
185.636 348.144 70.3395 
186.666 346.205 68.4704 
186.844 344.416 66.9594 
185.335 342.96 66.1195 
182.491 342.637 66.5295 
180.499 342.123 66.6192 
177.501 343.524 68.555 
176.166 344.612 69.8317 
175.971 346.373 71.3686 
173.815 347.543 73.0315 
173.103 350.18 75.5916 
173.72 351.774 76.8435 
173.512 353.46 78.4818 
172.474 355.225 80.5168 
180.897 349.862 73.0076 
178.262 347.735 71.8724 
172.255 356.872 82.2083 
171.202 358.588 84.3085 
170.673 359.435 85.3718 
166.138 345.064 73.5148 
164.557 345.225 74.244 
164.068 346.121 75.2064 
163.581 347.01 76.1757 
163.386 348.703 77.7663 
162.898 349.575 78.7566 
162.41 350.44 79.7543 
163.268 352.837 81.6678 
163.835 354.42 82.9719 
165.471 356.71 84.5863 
166.837 358.195 85.5538 
169.318 360.351 86.8348 
171.05 353.751 79.5915 
170.146 351.374 77.6784 
168.436 349.054 76.1734 
166.24 347.6 75.6807 
175.296 337.673 64.5824 
173.664 337.938 65.2627 
173.47 339.754 66.7223 
172.153 340.835 67.9817 
170.532 341.063 68.6836 
168.922 341.277 69.3915 
167.32 341.476 70.1055 
166.825 342.405 71.0385 
166.631 344.153 72.5623 
165.622 339.052 68.773 
163.445 337.542 68.3909 
172.543 337.216 65.0542 
171.121 335.632 64.3081 
169.207 335.014 64.4623 
166.807 335.347 65.5155 
165.516 336.409 66.7664 
165.415 333.733 64.8052 
163.243 332.207 64.4745 
161.871 330.567 63.8078 
161.292 328.816 62.7983 
159.724 329.016 63.5312 
158.164 329.204 64.2733 
156.611 329.383 65.0252 
154.586 330.497 66.6653 
155.469 333.071 68.1758 
158.364 334.553 68.0835 
160.988 335.162 67.503 
162.85 335.84 67.3074 
181.933 331.847 58.6274 
179.149 331.482 59.0557 
176.385 331.08 59.5042 
174.757 331.375 60.1604 
172.326 331.792 61.1609 
171.721 330.043 60.1263 
169.516 328.546 59.7843 
166.535 327.151 59.8119 
163.583 325.725 59.8772 
162.007 325.951 60.5913 
161.504 326.948 61.4426 
174.363 320.06 52.9512 
173.056 321.283 54.0538 
172.55 322.341 54.8488 
169.862 321.869 55.3521 
168.271 322.145 56.017 
165.892 322.54 57.0343 
164.032 321.885 57.252 
163.805 323.815 58.5549 
196.253 331.154 55.4374 
193.894 329.914 54.9627 
191.551 328.64 54.5069 
188.895 326.459 53.57 
186.269 324.225 52.6696 
183.991 322.837 52.286 
181.731 321.416 51.9218 
180.609 320.695 51.7476 
177.878 320.314 52.1824 
175.967 319.737 52.3289 
157.589 373.805 108.425 
156.47 371.87 106.424 
154.955 369.155 103.716 
153.344 366.139 100.835 
151.887 363.293 98.2305 
150.126 359.69 95.0821 
148.316 355.785 91.8451 
146.681 352.072 88.9226 
144.679 347.258 85.3442 
143.15 343.361 82.6098 
141.961 340.188 80.4842 
140.768 336.868 78.3518 
139.339 332.692 75.7972 
138.479 330.066 74.2608 
137.136 325.772 71.8588 
136.624 324.07 70.9434 
135.871 321.497 69.598 
135.138 318.9 68.2858 
134.385 316.14 66.9405 
133.919 314.381 66.109 
133.238 311.725 64.8908 
132.576 309.049 63.7077 
131.934 306.353 62.5591 
131.279 303.49 61.3877 
130.457 299.726 59.9191 
129.674 295.928 58.519 
128.951 292.213 57.2259 
128.264 288.468 55.9982 
163.67 309.216 50.0958 
161.606 310.585 51.5228 
159.792 312.88 53.4217 
157.973 315.134 55.3729 
156.153 317.347 57.3739 
153.299 318.71 59.3535 
150.713 320.929 61.8462 
148.155 323.074 64.3908 
146.124 324.195 66.0987 
144.418 326.14 68.2711 
142.894 326.271 69.1322 
141.364 326.393 70.0103 
139.012 326.543 71.3746 
167.789 306.416 47.3552 
166.243 306.714 47.98 
164.186 308.113 49.3516 
172.977 318.383 52.3409 
172.397 316.535 51.4329 
170.753 313.89 50.4143 
170.98 311.852 49.2363 
169.37 309.152 48.2779 
182.492 313.337 47.1375 
180.583 312.789 47.2677 
177.887 312.404 47.6976 
174.923 311.041 47.7226 
171.714 308.682 47.3617 
169.607 307.076 47.1466 
161.641 287.582 41.0395 
159.686 289.036 42.2468 
157.514 289.437 43.1553 
156.587 288.519 43.1274 
154.566 285.593 42.7548 
155.078 284.397 42.129 
155.196 281.039 40.906 
155.499 278.744 40.0311 
156.481 276.321 38.9109 
156.765 274.009 38.1089 
157.245 272.793 37.5864 
200.694 314.13 44.5954 
198.721 313.777 44.6344 
196.418 312.495 44.2486 
194.131 311.177 43.882 
191.373 310.981 44.2075 
188.31 309.814 44.1332 
186.387 309.317 44.2372 
183.98 309.943 45.035 
183.484 311.08 45.7269 
187.293 317.116 48.2481 
185.037 315.706 47.9014 
183.605 314.066 47.2952 
185.351 316.621 48.3498 
184.042 317.934 49.366 
182.732 319.231 50.3997 
203.336 323.185 49.4857 
200.98 322.003 49.0216 
198.295 319.905 48.1052 
195.97 318.643 47.6858 
193.173 318.479 48.0054 
190.878 317.145 47.6201 
188.922 316.686 47.7038 
202.379 325.455 50.9768 
199.881 326.253 51.7574 
197.524 325.038 51.2934 
194.693 324.899 51.6085 
192.7 324.49 51.6655 
190.384 323.177 51.2475 
189.727 321.401 50.2906 
189.075 319.612 49.3512 
207.475 321.732 48.2628 
204.994 322.617 48.9897 
205.938 320.308 47.5455 
203.586 319.151 47.0847 
202.544 316.516 45.7017 
225.553 323.029 48.6693 
223.938 323.801 49.0909 
222.314 324.554 49.521 
220.301 324.469 49.4535 
219.104 324.004 49.1718 
217.089 323.88 49.1184 
215.072 323.731 49.0741 
212.687 322.715 48.5468 
211.037 323.358 49.0123 
209.021 323.135 48.9954 
174.092 278.45 34.3227 
172.094 276.684 34.2798 
170.125 274.883 34.2574 
168.186 273.048 34.2551 
166.042 273.47 34.9879 
164.856 274.817 35.733 
163.669 276.16 36.4982 
249.763 325.2 52.527 
247.458 324.699 51.8212 
245.144 324.162 51.1273 
241.315 324.53 50.8277 
238.2 324.353 50.3559 
235.466 324.902 50.4231 
232.704 325.403 50.5043 
229.127 324.257 49.5679 
227.133 324.256 49.4723 
202.858 305.194 39.8665 
201.914 307.597 41.1153 
201.305 310.88 42.824 
224.404 320.572 47.1823 
222.898 317.251 45.2608 
209.422 307.848 40.6375 
208.267 307.277 40.4312 
206.304 307.008 40.4396 
204.004 305.809 40.0528 
223.753 314.796 43.933 
223.81 312.716 42.8298 
221.917 310.555 41.6856 
219.237 308.737 40.7651 
216.566 306.862 39.8801 
213.805 307.05 40.0449 
211.037 307.189 40.2286 
220.111 317.545 45.4005 
217.756 316.584 44.8812 
217.026 314.877 43.9619 
215.492 313.512 43.2652 
213.965 312.127 42.5846 
211.282 310.178 41.6969 
202.185 303.363 39.0769 
201.517 301.52 38.3058 
200.853 299.665 37.553 
162.51 274.132 36.2485 
161.368 272.083 36.0173 
161.398 268.675 35.0768 
198.119 299.571 37.8196 
196.194 299.169 37.886 
191.881 299.489 38.6417 
187.593 299.7 39.4517 
182.743 297.868 39.5881 
179.612 298.657 40.6067 
177.275 299.217 41.3964 
173.95 302.055 43.5164 
171.898 303.53 44.7606 
169.844 304.984 46.0399 
268.138 302.351 44.2129 
266.431 303.368 44.2332 
264.382 305.742 44.8469 
262.455 306.762 44.8715 
260.394 307.755 44.8787 
258.503 307.366 44.2595 
256.554 306.949 43.6377 
254.558 306.505 43.018 
253.882 304.924 42.124 
253.578 301.973 40.6874 
253.314 298.996 39.3074 
251.202 300.677 39.6734 
249.785 301.775 39.9286 
246.954 301.765 39.4787 
245.885 301.477 39.192 
242.991 301.389 38.7617 
241.553 300.242 38.0752 
239.358 299.574 37.5356 
237.15 298.871 37.0103 
235.69 297.659 36.3621 
233.879 295.574 35.349 
231.227 296.094 35.3824 
229.683 296.99 35.6666 
227.707 299.165 36.4966 
225.795 299.148 36.4188 
223.525 298.227 35.9673 
222.039 296.87 35.3738 
220.209 294.602 34.4346 
217.152 293.96 34.1997 
214.433 294.163 34.3421 
212.049 295.227 34.8576 
209.658 296.25 35.3952 
207.6 298.154 36.3202 
204.861 298.179 36.5363 
203.259 298.786 36.9356 
268.745 275.746 34.2145 
266.527 274.177 33.1842 
263.767 273.176 32.2323 
261.876 271.445 31.321 
260.032 269.669 30.4468 
257.874 269.282 29.9029 
256.078 271.928 30.2585 
254.277 272.303 30.0276 
251.706 275.483 30.4839 
249.501 277.203 30.6392 
248.025 278.328 30.7583 
246.543 279.436 30.8894 
245.327 283.603 32.082 
244.847 287.206 33.2754 
243.692 289.11 33.8212 
240.768 288.976 33.4229 
238.237 287.425 32.5934 
236.038 286.687 32.1287 
234.592 285.436 31.5717 
233.144 284.165 31.029 
231.697 282.876 30.5013 
245.123 278.286 30.3382 
242.955 277.651 29.87 
239.692 276.628 29.1979 
238.672 274.017 28.3402 
254.307 265.53 28.297 
252.173 267.297 28.3549 
248.563 270.167 28.5126 
246.417 269.578 28.0517 
243.873 270.354 27.9206 
240.571 271.604 27.8702 
256.441 268.249 29.3588 
255.725 266.596 28.8128 
237.17 275.024 28.4861 
235.661 276.013 28.6436 
234.146 276.985 28.8126 
233.306 279.704 29.5837 
232.121 281.528 30.0858 
229.052 283.361 30.518 
226.826 282.465 30.1275 
223.822 281.95 29.875 
220.369 282.683 30.0772 
218.021 283.864 30.481 
215.666 285.004 30.9081 
212.852 287.385 31.8293 
210.479 288.433 32.3135 
208.436 290.374 33.1477 
206.052 291.346 33.6799 
202.87 292.582 34.4241 
201.935 295.056 35.5002 
200.995 297.512 36.6133 
220.135 279.538 29.0675 
218.794 275.85 27.96 
217.016 273.447 27.2967 
214.467 271.382 26.7922 
236.49 273.268 27.9306 
233.886 273.85 27.8871 
230.592 272.588 27.3286 
230.005 268.524 26.2339 
230.092 266.253 25.6837 
252.895 264.444 27.7953 
251.487 263.339 27.3079 
250.084 262.217 26.835 
248.338 260.217 26.1456 
247.653 258.493 25.6971 
246.631 255.893 25.0577 
244.527 255.254 24.6654 
241.695 255.113 24.3054 
238.112 255.424 23.9972 
234.903 254.238 23.5167 
232.013 253.878 23.2567 
229.859 252.989 22.9859 
227.7 252.061 22.7367 
224.784 251.529 22.5588 
224.355 252.896 22.7719 
223.167 254.685 23.056 
221.973 256.461 23.3615 
220.446 257.284 23.5065 
219.241 259.033 23.8474 
216.61 259.261 23.9207 
214.745 259.062 23.9221 
212.431 260.159 24.2196 
210.885 260.867 24.4322 
209.338 261.558 24.656 
207.789 262.23 24.8909 
207.015 262.559 25.0125 
205.466 263.204 25.2639 
245.204 257.001 25.0753 
243.768 258.094 25.1052 
242.321 259.17 25.1476 
240.131 260.753 25.2335 
237.921 262.297 25.347 
235.693 263.802 25.4874 
233.861 263.886 25.3673 
231.604 265.319 25.5482 
231.185 256.649 23.7049 
229.684 257.581 23.8015 
227.421 258.947 23.9692 
226.237 260.757 24.2963 
227.235 263.516 24.9256 
228.663 264.894 25.2963 
219.458 262.26 24.5166 
218.576 264.936 25.1187 
217.36 266.66 25.5369 
215.365 268.748 26.0872 
212.91 272.113 27.0391 
211.349 272.826 27.2966 
209.915 271.264 26.9449 
208.031 270.981 26.9775 
210.441 275.426 28.0713 
209.986 276.721 28.4734 
208.745 278.35 29.0326 
206.388 279.339 29.4911 
203.243 280.596 30.1385 
201.671 281.198 30.4772 
200.418 282.75 31.1112 
199.163 284.289 31.7642 
197.906 285.816 32.4363 
195.858 287.596 33.324 
201.03 279.261 29.9257 
198.829 277.887 29.7348 
196.64 276.474 29.5664 
200.156 292.517 34.6694 
197.922 291.175 34.4019 
205.689 271.959 27.3982 
203.808 271.617 27.4552 
201.931 271.247 27.5233 
209.981 263.496 25.0442 
209.074 266.113 25.6954 
208.942 268.381 26.2554 
194.281 288.119 33.7252 
191.612 287.898 34.0324 
189.91 285.189 33.3317 
188.527 283.438 32.957 
187.928 281.442 32.3933 
200.373 271.836 27.8339 
198.816 272.408 28.1545 
197.573 273.953 28.725 
185.612 282.108 33.0238 
184.365 283.54 33.74 
183.116 284.963 34.4753 
182.635 286.172 34.9996 
193.996 276.273 29.8497 
192.139 275.78 29.9674 
180.048 285.76 35.3936 
177.965 284.107 35.2749 
176.452 284.47 35.7526 
174.675 283.796 35.9463 
174.192 284.994 36.4861 
173.22 287.381 37.5953 
170.97 287.874 38.3709 
167.989 288.501 39.4385 
166.012 289.98 40.5898 
164.27 292.473 42.1183 
163.023 293.782 43.0544 
162.515 294.944 43.7081 
162.239 297.114 44.737 
161.962 299.267 45.7921 
161.446 300.407 46.4887 
160.409 302.673 47.9126 
160.125 304.78 49.0397 
161.375 306.595 49.5171 
162.392 307.427 49.5951 
161.591 290.841 42.3207 
191.668 277.025 30.4071 
190.422 278.509 31.0505 
189.176 279.981 31.7126 
173.877 280.698 35.0988 
204.233 264.815 25.7244 
202.682 265.428 25.9992 
201.445 267.014 26.4917 
160.027 268.91 35.5792 
158.875 270.244 36.3174 
157.721 271.575 37.0755 
192.496 265.717 27.2475 
190.966 266.202 27.588 
189.439 266.673 27.9384 
187.156 267.349 28.4815 
186.688 268.596 28.8751 
185.751 271.083 29.6911 
184.521 272.534 30.3122 
183.007 272.945 30.7164 
181.779 274.375 31.3667 
179.52 274.952 32.0064 
178.022 275.322 32.4438 
176.529 275.68 32.8901 
175.311 277.069 33.5971 
201.299 269.281 27.0709 
204.374 262.536 25.2014 
202.198 261.17 25.0947 
200.343 260.762 25.1871 
198.802 261.331 25.4686 
197.571 262.887 25.9442 
196.645 265.438 26.6353 
199.582 266.604 26.5803 
197.725 266.167 26.6806 
194.031 265.215 26.9167 
196.181 266.708 26.9949 
194.945 268.24 27.5289 
193.707 269.76 28.0817 
193.241 271.018 28.4769 
191.699 271.515 28.8317 
191.23 272.766 29.2435 
190.761 274.015 29.6648 
191.063 275.02 29.9069 
182.15 260.891 27.9184 
181.965 263.187 28.4581 
181.501 264.429 28.8354 
180.29 265.856 29.421 
179.081 267.276 30.0247 
177.331 266.578 30.2373 
174.604 264.956 30.4791 
172.177 264.354 30.9347 
170.279 265.877 31.7897 
168.389 267.385 32.6741 
165.565 267.926 33.6135 
163.471 268.31 34.3372 
191.897 263.681 26.8624 
190.538 261.873 26.6644 
189.19 260.046 26.4875 
187.099 258.415 26.5011 
184.85 259.046 27.0236 
183.639 260.498 27.5479 
210.243 258.93 24.0682 
208.831 257.323 23.8311 
207.425 255.697 23.6137 
206.023 254.051 23.4162 
203.092 252.998 23.4668 
201.558 253.594 23.706 
200.025 254.172 23.9559 
198.187 253.721 24.0738 
197.275 250.674 23.6772 
197.431 248.367 23.3125 
196.07 246.585 23.2245 
194.716 244.781 23.1584 
180.853 258.967 27.7786 
178.836 257.2 27.85 
176.577 254.318 27.8108 
175.33 252.313 27.749 
199.266 237.551 21.8534 
199.413 240.888 22.1621 
200.323 243.939 22.4153 
201.24 246.974 22.7174 
201.854 248.99 22.9459 
202.472 250.997 23.1956 
193.503 246.309 23.5166 
192.291 247.827 23.8933 
190.786 248.296 24.179 
188.249 247.92 24.5203 
186.19 246.232 24.6319 
183.972 246.828 25.1097 
182.226 246.138 25.3466 
180.038 246.673 25.8567 
178.589 247.013 26.2077 
178.134 248.261 26.4836 
176.694 248.585 26.8486 
175.523 249.985 27.3275 
173.9 252.619 28.1385 
171.772 253.054 28.737 
170.365 253.33 29.1455 
168.967 253.595 29.561 
167.579 253.849 29.9836 
165.515 254.212 30.6302 
164.152 254.442 31.0694 
162.799 254.661 31.5149 
162.575 257.009 32.03 
160.779 258.452 32.8786 
158.993 259.884 33.7546 
156.808 259.047 34.3064 
154.469 257.033 34.705 
153.006 256.044 35.0336 
155.691 271.909 37.8742 
154.348 272.126 38.4161 
153.013 272.338 38.9655 
151.512 271.421 39.2648 
151.163 269.158 38.7682 
151.928 265.558 37.5424 
152.852 263.096 36.6047 
152.934 259.576 35.7828 
152.19 254.964 35.1235 
150.586 252.777 35.3183 
149.018 250.555 35.5334 
147.652 249.481 35.8897 
145.413 246.044 36.265 
160.137 251.582 31.8007 
158.174 251.858 32.4831 
156.88 252.032 32.9444 
155.158 253.426 33.7791 
161.237 253.746 31.8297 
161.897 246.663 30.4924 
161.68 249.027 30.9069 
160.578 250.353 31.4588 
167.958 245.7 28.6074 
166.592 245.931 29.0154 
164.564 246.26 29.6392 
172.563 243.7 27.158 
172.367 246.043 27.5086 
171.218 247.417 27.9881 
169.825 247.679 28.385 
168.887 246.694 28.493 
178.055 244.846 26.0327 
177.072 243.918 26.1312 
175.385 243.13 26.4167 
173.97 243.421 26.7834 
214.866 256.772 23.4766 
214.989 254.48 23.0583 
214.344 252.555 22.7484 
212.936 250.987 22.5414 
210.767 249.748 22.4405 
209.817 246.809 22.0667 
208.874 243.855 21.7397 
207.625 239.894 21.377 
206.246 238.224 21.3075 
205.323 235.221 21.1208 
203.808 235.83 21.2861 
202.293 236.422 21.4634 
201.535 236.711 21.5565 
194.124 242.714 22.9861 
193.534 240.64 22.8362 
191.452 239.023 22.9641 
189.844 236.094 22.9427 
198.667 235.504 21.7463 
198.824 233.185 21.5618 
198.229 231.13 21.5003 
196.141 229.578 21.6594 
189.273 233.982 22.8697 
188.706 231.863 22.8199 
188.143 229.739 22.7937 
195.557 227.502 21.6412 
194.976 225.422 21.6458 
194.399 223.334 21.6733 
193.826 221.243 21.724 
195.078 214.048 21.6481 
195.646 216.133 21.526 
195.191 217.412 21.5615 
194.281 219.966 21.6605 
187.341 235.666 23.3074 
185.136 236.258 23.7344 
183.126 234.481 23.9628 
181.589 231.41 24.0552 
179.435 231.9 24.5189 
177.04 231.261 24.9931 
174.423 229.464 25.4926 
173.227 227.365 25.6856 
170.24 226.711 26.4053 
168.213 227.029 26.949 
165.98 226.182 27.5328 
164.215 224.067 27.9804 
163.126 221.846 28.2661 
161.841 221.994 28.6534 
160.567 222.132 29.0465 
158.681 222.324 29.6461 
157.44 222.441 30.052 
156.211 222.55 30.4625 
154.996 222.651 30.8773 
161.234 243.249 30.2475 
160.147 241.049 30.3304 
158.436 238.907 30.6525 
158.018 236.596 30.5724 
156.774 233.181 30.7152 
187.584 227.607 22.7911 
186.024 224.589 22.9604 
183.762 221.712 23.3179 
181.344 221.119 23.7744 
179.211 221.578 24.2098 
177.29 219.655 24.614 
175.394 217.695 25.0513 
173.968 214.463 25.4481 
172.126 212.431 25.9619 
169.873 211.593 26.5662 
168.77 212.913 26.8026 
166.789 213.169 27.3294 
165.703 214.476 27.5908 
164.192 217.008 27.9673 
163.336 219.465 28.1957 
159.711 245.799 31.0564 
158.206 244.82 31.4118 
155.89 242.74 31.9235 
155.288 239.256 31.7406 
155.312 235.698 31.4023 
155.733 234.471 31.1607 
156.992 230.79 30.4914 
156.588 228.456 30.5075 
156.19 226.119 30.5512 
155.382 225 30.7924 
170.67 241.746 27.4027 
170.423 240.631 27.3436 
170.621 238.277 27.0552 
169.887 234.921 26.9557 
168.285 234.021 27.3113 
166.701 233.101 27.6783 
165.138 232.161 28.0566 
163.163 232.432 28.6495 
162.955 234.807 28.8807 
161.871 236.126 29.3145 
159.717 235.219 29.9095 
158.027 233.049 30.2922 
171.613 242.727 27.2769 
169.29 241.992 27.7895 
168.402 244.464 28.3255 
153.793 222.745 31.2963 
153.197 222.789 31.5072 
152.015 222.872 31.9316 
151.429 222.91 32.1449 
149.519 221.826 32.8393 
147.82 221.911 33.4888 
145.306 249.659 36.8577 
144.452 252.125 37.6256 
143.585 254.599 38.441 
142.704 257.081 39.3061 
141.803 259.573 40.2243 
140.879 262.077 41.1999 
140.024 265.811 42.5028 
139.016 268.357 43.639 
137.954 270.929 44.8579 
136.825 273.539 46.1739 
136.227 274.862 46.8751 
134.943 277.561 48.3839 
132.683 281.836 51.0264 
130.752 285.005 53.239 
129.51 286.804 54.6253 
147.753 225.513 33.5865 
147.52 227.923 33.7637 
147.453 231.522 33.978 
147.385 235.124 34.2628 
146.738 238.758 34.8491 
146.082 242.398 35.5156 
145.83 244.816 35.9268 
194.645 230.069 21.8694 
193.154 230.542 22.0905 
190.64 230.167 22.4282 
191.327 220.857 22.0679 
190.033 218.949 22.2607 
188.748 217.021 22.4792 
187.474 215.073 22.724 
185.49 213.282 23.1144 
201.75 211.785 21.0039 
201.588 214.098 20.9368 
201.428 216.411 20.8965 
201.269 218.727 20.8832 
201.406 222.065 20.8769 
200.5 224.659 21.0075 
202.596 226.137 20.8532 
203.95 227.87 20.8004 
206.064 229.274 20.7018 
205.919 231.59 20.8333 
205.774 233.907 20.9919 
201.17 209.745 21.1526 
200.308 206.678 21.4181 
199.739 204.629 21.6236 
198.892 201.549 21.9747 
198.334 199.492 22.2376 
198.056 198.462 22.3777 
184.318 214.704 23.28 
182.623 213.943 23.617 
180.685 212.06 24.0631 
179.473 210.001 24.4045 
178.026 206.818 24.8988 
197.504 196.401 22.6753 
195.958 193.524 23.2234 
195.154 190.414 23.7671 
193.903 188.537 24.222 
192.662 186.642 24.7056 
191.433 184.728 25.2184 
190.679 181.58 25.9274 
223.048 249.146 22.1586 
220.885 248.091 21.9846 
218.283 248.345 22.0262 
217.318 245.473 21.6469 
217.117 242.203 21.2571 
217.236 239.891 21.0108 
217.356 237.578 20.7915 
218.229 234.876 20.5618 
271.517 257.294 30.3816 
270.274 254.954 29.6036 
269.1 252.573 28.8764 
267.422 250.796 28.1594 
265.145 249.621 27.4265 
263.195 249.24 26.9217 
261.868 248.204 26.4758 
259.896 247.779 25.9983 
257.254 247.944 25.4974 
253.908 248.663 24.9906 
251.193 248.718 24.546 
249.834 247.568 24.1687 
248.474 246.403 23.806 
246.782 244.346 23.3022 
246.119 242.588 23.0035 
245.459 240.824 22.723 
261.181 246.525 26.0913 
259.859 245.464 25.6732 
258.536 244.39 25.2692 
257.865 242.685 24.9316 
257.198 240.972 24.612 
255.884 239.871 24.2515 
254.898 239.621 24.0481 
252.914 239.102 23.6539 
251.588 237.963 23.3289 
249.911 238.27 23.0951 
247.892 237.678 22.7451 
246.846 239.699 22.7913 
244.061 241.934 22.6679 
242.322 242.137 22.4862 
240.901 243.208 22.4537 
239.47 244.263 22.4343 
237.305 245.813 22.4292 
234.79 246.414 22.3044 
232.336 244.653 21.9089 
230.205 243.762 21.679 
228.813 242.375 21.4511 
228.163 240.519 21.2229 
244.103 239.61 22.4286 
242.747 238.381 22.1497 
242.093 236.599 21.9182 
240.029 235.878 21.6399 
237.241 235.634 21.3588 
235.804 236.648 21.3217 
234.033 236.732 21.1957 
232.253 236.787 21.0828 
231.198 236.344 20.9837 
230.466 236.816 20.9832 
229.318 238.673 21.0918 
225.707 238.613 20.9498 
222.505 237.073 20.7458 
220.367 235.995 20.6409 
190.932 207.333 22.5295 
189.208 206.658 22.8355 
187.231 204.881 23.283 
185.275 203.062 23.7673 
183.851 203.376 23.9978 
230.553 234.497 20.8054 
229.909 232.646 20.6463 
229.998 230.326 20.5171 
229.359 228.47 20.3987 
228.404 225.679 20.2574 
225.891 226.087 20.1794 
223.679 227.384 20.1702 
220.823 226.73 20.115 
217.961 226.002 20.1005 
216.591 224.452 20.0786 
215.223 222.883 20.0778 
215.353 220.569 20.0548 
216.227 217.885 20.0468 
216.663 216.542 20.0577 
216.051 214.605 20.1118 
193.042 212.402 21.9709 
191.479 209.45 22.3254 
216.845 233.335 20.47 
214.711 232.145 20.4392 
211.958 228.949 20.3622 
209.974 225.343 20.323 
208.754 221.372 20.3211 
207.848 218.383 20.3761 
206.652 214.382 20.525 
213.958 213.384 20.2008 
211.124 212.457 20.3395 
208.889 213.441 20.4166 
196.271 212.538 21.5529 
196.161 209.185 21.7206 
194.586 206.285 22.0959 
192.573 204.614 22.4879 
191.033 201.649 22.9616 
189.97 197.411 23.5619 
187.5 193.494 24.4464 
186.035 190.433 25.1355 
185.081 189.503 25.4477 
184.626 206.629 23.6078 
185.149 208.792 23.379 
184.959 211.121 23.2939 
183.676 189.779 25.662 
183.462 192.084 25.3575 
183.005 193.305 25.2725 
182.549 194.529 25.1958 
181.151 194.79 25.4359 
179.761 195.036 25.6868 
205.609 213.681 20.6186 
203.823 213.258 20.7694 
189.013 180.847 26.333 
187.361 180.084 26.7607 
186.658 180.225 26.8517 
182.635 201.347 24.4088 
181.432 199.301 24.8487 
180.243 197.236 25.3177 
177.986 203.371 25.1711 
176.128 201.377 25.7619 
174.529 200.468 26.2195 
172.504 200.755 26.6772 
186.436 182.499 26.4358 
186.216 184.78 26.0459 
185.756 185.993 25.9102 
185.54 188.284 25.5608 
179.285 192.832 26.082 
178.131 190.733 26.634 
175.71 206.063 25.4642 
174.105 205.161 25.9036 
172.961 203.01 26.3542 
176.087 191.032 27.0427 
174.064 191.303 27.4736 
172.947 192.596 27.5552 
170.744 191.693 28.2383 
169.466 188.343 29.0964 
168.221 184.971 30.0213 
166.503 186.264 30.2635 
164.615 186.393 30.7832 
178.355 188.418 26.95 
177.902 186.207 27.4233 
176.78 184.083 28.0573 
175.007 182.02 28.8634 
173.472 181.044 29.4283 
172.41 178.857 30.1513 
170.27 177.885 30.9146 
168.803 176.835 31.5441 
167.538 176.909 31.8753 
165.662 177.003 32.3869 
165.838 178.156 32.0755 
164.95 180.53 31.8203 
164.687 182.879 31.4196 
170.943 199.796 27.1654 
170.722 198.661 27.344 
168.972 196.533 28.0483 
166.381 196.794 28.7242 
165.138 193.387 29.5219 
164.747 191.071 29.9731 
164.365 188.753 30.4523 
163.372 186.469 31.1379 
162.14 186.537 31.4994 
160.749 185.426 32.1332 
159.979 184.277 32.5932 
159.057 181.943 33.3517 
158.311 180.78 33.8382 
157.427 178.426 34.6455 
156.707 177.249 35.1585 
155.3 174.88 36.2117 
154.489 172.493 37.1028 
153.509 173.689 37.1496 
153.083 174.888 37.0054 
152.114 176.093 37.0692 
151.275 178.506 36.8195 
150.858 179.715 36.7065 
148.662 189.41 35.6765 
148.396 191.831 35.3941 
148.415 196.652 34.7154 
147.767 200.288 34.5444 
147.666 203.902 34.2349 
147.574 207.514 33.993 
147.488 211.123 33.8193 
147.802 213.513 33.5988 
147.728 217.117 33.5372 
147.494 219.526 33.6061 
150.031 182.139 36.5036 
149.621 183.354 36.4141 
149.34 185.773 36.0553 
149.066 188.192 35.7268 
159.569 161.913 38.4126 
158.675 164.239 37.9839 
158.109 164.227 38.1788 
157.665 165.398 37.9753 
156.664 166.563 37.9752 
156.225 167.742 37.7862 
155.788 168.926 37.6041 
155.353 170.111 37.4298 
154.92 171.301 37.2624 
167.851 161.982 35.8416 
166.482 160.852 36.5951 
165.278 160.849 36.9517 
163.496 160.831 37.4999 
161.87 161.963 37.6471 
160.713 161.94 38.0272 
177.604 170.436 30.9339 
176.081 169.464 31.5399 
174.579 168.467 32.1671 
172.915 166.329 33.1781 
171.462 165.277 33.8565 
170.031 164.202 34.5554 
168.623 163.106 35.2748 
184.79 178.349 27.5799 
182.949 176.432 28.3518 
181.137 174.473 29.1678 
179.354 172.474 30.0284 
271.372 238.468 27.5945 
270.302 238.3 27.2961 
268.908 237.287 26.8443 
267.224 235.404 26.2665 
263.167 221.793 24.7224 
263.453 225.046 24.8427 
264.053 226.771 25.0295 
265.252 227.822 25.3436 
266.435 228.882 25.668 
267.611 229.95 26.0047 
267.119 233.029 26.0668 
272.884 218.31 27.1259 
272.175 218.145 26.9344 
270.346 220.476 26.4411 
269.015 218.604 26.1041 
266.91 217.55 25.5946 
265.356 218.151 25.2197 
264.71 221.259 25.0657 
261.301 221.445 24.3163 
259.099 220.216 23.8592 
257.513 220.66 23.5507 
254.954 220.847 23.08 
252.688 221.838 22.6979 
219.868 210.386 20.2313 
217.965 212.509 20.1507 
232.828 220.539 20.4125 
231.077 220.575 20.3078 
228.69 218.723 20.193 
226.613 217.755 20.122 
224.221 215.805 20.0886 
222.561 213.386 20.1258 
255.553 236.669 23.8926 
253.921 234.687 23.4455 
252.286 232.688 23.0314 
249.98 231.263 22.5808 
247.661 229.798 22.1645 
246.693 227.157 21.9185 
246.05 225.391 21.777 
245.408 223.625 21.6536 
242.715 223.517 21.3252 
239.618 224.772 21.0217 
236.479 225.939 20.7686 
234.097 224.206 20.5418 
265.435 237.368 26.0051 
263.88 237.819 25.6884 
261.982 237.405 25.232 
260.376 235.479 24.7305 
259.098 234.399 24.3881 
258.134 231.816 24.0251 
256.534 229.862 23.6126 
255.576 227.271 23.3239 
253.968 225.3 22.977 
252.674 224.182 22.7313 
272.678 210.678 27.2876 
271.388 209.9 26.9785 
269.413 209.852 26.4662 
267.819 210.533 26.0316 
266.245 211.17 25.6204 
264.682 211.768 25.229 
263.404 210.82 24.9825 
262.181 212.183 24.6551 
260.623 212.692 24.3053 
259.058 213.173 23.9698 
257.164 212.778 23.6161 
255.264 212.346 23.2823 
253.356 211.878 22.9684 
252.079 210.772 22.8052 
251.443 209.05 22.7908 
250.492 206.464 22.8021 
251.714 221.578 22.5367 
250.736 221.311 22.3802 
250.096 219.57 22.2779 
248.796 218.415 22.0902 
248.158 216.667 22.0202 
246.541 214.615 21.842 
245.907 212.858 21.8136 
245.275 211.099 21.8033 
249.208 207.646 22.5304 
247.257 209.39 22.1503 
244.609 211.661 21.695 
242.95 211.884 21.487 
240.911 213.51 21.2021 
239.224 213.675 21.0265 
237.525 213.814 20.8653 
236.129 214.832 20.7184 
235.037 216.745 20.5926 
233.937 218.647 20.4908 
234.8 213.514 20.6538 
233.471 212.181 20.6074 
231.121 210.387 20.5409 
228.768 208.54 20.5212 
227.846 205.756 20.6622 
226.932 202.967 20.8472 
227.039 200.668 21.061 
230.378 195.201 21.8149 
229.273 197.033 21.5396 
228.16 198.855 21.2883 
234.966 198.748 21.6963 
233.973 198.333 21.6687 
232.675 196.999 21.7317 
231.677 196.562 21.7216 
243.666 209.012 21.7093 
243.04 207.243 21.7415 
241.747 206.015 21.6783 
240.144 203.881 21.671 
238.478 204.035 21.4964 
237.179 202.754 21.487 
235.88 201.456 21.4957 
251.444 199.779 23.5251 
251.132 201.234 23.3311 
250.817 202.689 23.1481 
250.813 205.006 22.9575 
258.51 200.735 24.6904 
259.485 203.231 24.6548 
259.543 205.543 24.4819 
259.596 207.861 24.3351 
260.253 209.527 24.3728 
221.697 202.681 20.7585 
221.272 204.032 20.6426 
221.15 206.332 20.4709 
220.723 207.684 20.3809 
220.296 209.034 20.3011 
257.276 199.702 24.5557 
255.729 197.812 24.4722 
254.503 196.744 24.3761 
253.278 195.662 24.2956 
225.306 200.604 21.0134 
223.868 201.449 20.8998 
222.422 202.276 20.8016 
252.369 197.723 23.898 
249.571 199.247 23.2898 
247.685 198.681 23.0761 
246.431 197.516 23.0334 
244.833 197.768 22.797 
243.877 197.447 22.7153 
242.259 197.66 22.502 
240.323 196.96 22.3737 
238.375 196.226 22.2701 
237.02 197.247 22.0287 
205.795 177.052 25.1829 
203.358 176.837 25.4235 
200.927 176.558 25.7089 
198.046 177.442 25.8175 
195.891 178.054 25.9399 
193.281 179.841 25.9036 
192.104 181.239 25.7852 
229.078 193.824 21.9283 
227.071 192.87 21.9749 
225.95 194.662 21.7008 
225.835 196.95 21.4184 
225.721 199.242 21.1624 
220.369 201.182 20.8876 
219.771 199.279 21.0764 
220.625 196.6 21.3746 
220.46 193.371 21.7813 
220.3 190.149 22.2405 
218.415 186.744 22.7906 
216.682 186.521 22.8499 
214.22 186.608 22.892 
205.16 180.549 24.4921 
203.979 182.068 24.2847 
203.343 185.584 23.6888 
203.894 187.586 23.3024 
204.449 189.588 22.9384 
213.365 183.722 23.4297 
212.8 181.796 23.8148 
212.239 179.87 24.2211 
213.627 190.178 22.3386 
213.476 192.452 22.0138 
212.303 194.093 21.8345 
204.276 191.863 22.6145 
203.369 194.412 22.342 
202.182 195.952 22.2522 
200.712 196.464 22.3284 
218.314 200.046 21.0051 
216.852 200.791 20.9495 
215.089 200.549 21.0087 
213.764 198.959 21.2076 
213.177 197.014 21.4424 
210.548 193.765 21.9536 
208.507 192.418 22.2448 
206.756 192.019 22.4103 
225.102 178.702 24.3769 
225.965 181.453 23.8405 
226.834 184.205 23.348 
227.007 187.392 22.8006 
226.89 189.666 22.4338 
227.481 191.51 22.1811 
252.662 193.964 24.4104 
252.357 193.114 24.4746 
251.748 191.413 24.6162 
250.224 191.745 24.3265 
249.305 191.473 24.2262 
247.757 191.769 23.9577 
245.892 191.174 23.7892 
243.419 188.801 23.8414 
242.18 187.594 23.893 
240.283 186.902 23.8034 
239.036 185.659 23.892 
238.079 185.288 23.8668 
237.496 183.518 24.1353 
261.969 196.841 25.8293 
260.261 198.8 25.2447 
251.772 182.242 26.1835 
252.356 183.934 25.9578 
252.649 187.071 25.4499 
252.051 189.965 24.883 
127.896 286.362 55.3402 
127.396 283.371 54.4449 
126.918 280.365 53.5915 
126.402 276.918 52.6687 
126.097 274.77 52.1237 
125.728 272.045 51.4647 
125.338 268.985 50.7674 
125.01 266.237 50.1797 
124.664 263.156 49.5632 
124.239 259.004 48.8025 
123.837 254.608 48.0842 
123.549 251.051 47.5675 
123.256 246.972 47.0457 
123.006 242.881 46.5971 
122.756 237.907 46.1523 
122.63 234.756 45.927 
122.529 231.6 45.7449 
122.455 228.604 45.6128 
122.414 226.37 45.5395 
122.377 223.208 45.4735 
122.365 220.38 45.4515 
124.249 221.405 44.4158 
123.672 220.286 44.7263 
123.23 220.331 44.9704 
122.822 220.382 45.1962 
181.275 164.482 31.8029 
180.136 165.715 31.6811 
179.201 168.034 31.2276 
250.598 181.136 26.2131 
249.709 180.871 26.1281 
248.815 180.597 26.0487 
247.015 180.029 25.906 
246.108 179.733 25.8429 
244.282 179.119 25.7344 
243.429 176.529 26.1926 
242.154 177.606 25.8044 
240.579 177.794 25.5902 
238.989 177.958 25.393 
238.331 178.47 25.2202 
237.957 179.857 24.8946 
237.871 182.129 24.4331 
236.157 184.52 23.8364 
234.222 183.715 23.8338 
232.96 182.402 23.9937 
232.381 180.609 24.3089 
232.202 177.455 24.9589 
236.433 177.715 25.2131 
234.808 177.81 25.0622 
233.847 177.403 25.08 
231.233 177.022 24.9957 
229.571 177.028 24.9058 
227.9 177.005 24.8359 
226.505 177.863 24.5975 
224.112 178.193 24.4616 
222.413 178.072 24.4593 
220.707 177.918 24.4787 
219.995 178.296 24.3965 
218.281 178.097 24.4464 
216.847 178.812 24.3125 
215.846 178.214 24.458 
214.406 178.892 24.3502 
212.962 179.549 24.2599 
211.237 179.22 24.3978 
210.235 178.559 24.5843 
209.235 177.886 24.7808 
207.514 177.486 24.9701 
184.242 161.917 31.9901 
183.771 163.071 31.7276 
182.623 164.315 31.5799 
191.291 148.065 35.6061 
191.702 150.077 34.7706 
191.437 152.22 34.0162 
190.279 153.479 33.743 
189.122 154.735 33.4873 
188.648 155.876 33.1708 
187.493 157.127 32.9431 
185.659 158.473 32.8231 
185.186 159.618 32.538 
198.553 154.826 32.1373 
197.388 156.174 31.8114 
196.454 158.516 31.1475 
195.52 160.864 30.5173 
194.351 162.207 30.2576 
193.182 163.546 30.0165 
190.86 162.963 30.5333 
189.471 163.232 30.6711 
187.4 163.603 30.9058 
185.813 162.775 31.4357 
238.425 150.5 33.3714 
237.382 152.344 32.5951 
236.334 154.178 31.8493 
235.548 156.86 30.8662 
234.489 158.679 30.1848 
233.697 161.358 29.2816 
233.848 164.444 28.3707 
233.057 167.138 27.5549 
232.262 169.833 26.7827 
231.464 172.53 26.0537 
230.379 174.333 25.5604 
180.208 162.403 32.6522 
180.015 161.325 33.0284 
179.447 158.094 34.1962 
179.737 155.89 34.8815 
179.379 153.747 35.7163 
179.204 152.677 36.1432 
217.472 156.185 30.4709 
218.008 158.011 29.8597 
217.844 160.184 29.1666 
217.68 162.367 28.4979 
218.224 164.211 27.9469 
218.339 167.335 27.0657 
218.892 169.187 26.5656 
218.737 171.404 25.9979 
218.304 172.695 25.6823 
218.151 174.924 25.1547 
211.122 158.995 29.738 
210.938 161.169 29.0634 
210.754 163.351 28.4133 
210.573 165.543 27.7877 
210.124 166.787 27.4621 
210.213 169.951 26.6111 
209.315 172.458 26.0269 
208.416 174.97 25.4799 
206.971 175.529 25.4426 
189.262 148.394 35.8052 
187.916 148.59 35.9585 
185.91 148.849 36.2191 
184.398 147.963 36.8522 
183.385 145.95 37.8574 
205.19 160.164 29.7361 
204.989 162.343 29.0804 
205.76 165.253 28.1668 
205.565 167.452 27.5673 
204.654 169.913 26.9825 
204.725 173.113 26.1745 
205.258 175.083 25.6675 
204.687 158.234 30.394 
202.78 156.754 31.0466 
200.667 157.387 31.0401 
199.725 156.605 31.4001 
210.601 157.116 30.3761 
210.085 155.238 31.0356 
208.93 156.723 30.5972 
207.771 158.2 30.1812 
206.355 158.71 30.1122 
227.453 151.812 32.1308 
226.353 153.509 31.4833 
225.247 155.197 30.8624 
224.828 156.481 30.4162 
224.408 157.766 29.9801 
223.987 159.053 29.5543 
224.114 162.137 28.5973 
224.245 165.238 27.6902 
224.8 167.045 27.1978 
224.239 170.574 26.25 
223.398 173.2 25.5824 
223.258 175.434 25.0557 
196.843 140.83 37.8026 
197.262 142.765 36.9218 
197.006 144.861 36.0834 
197.438 146.81 35.2456 
197.19 148.929 34.4505 
197.637 150.892 33.6563 
198.091 152.858 32.8853 
195.491 141.114 37.8563 
194.141 141.379 37.9283 
192.796 141.624 38.019 
191.455 141.847 38.1282 
182.25 147.1 37.6252 
181.29 149.302 36.9609 
180.333 151.518 36.3245 
178.385 151.647 36.7079 
176.775 149.557 37.8754 
175.507 149.597 38.1657 
175.186 151.788 37.411 
173.925 151.82 37.7131 
172.674 151.84 38.0262 
171.435 151.847 38.3502 
191.171 143.945 37.2855 
190.89 146.056 36.4654 
170.964 152.958 38.0639 
169.879 154.073 37.952 
169.556 156.314 37.2445 
168.477 157.444 37.1555 
168.013 158.575 36.9036 
173.64 139.871 42.7144 
173.156 140.935 42.3647 
172.674 142.002 42.021 
172.192 143.074 41.6833 
171.712 144.152 41.3515 
171.233 145.233 41.0259 
170.885 147.423 40.2215 
171.154 149.634 39.2718 
183.044 143.875 38.784 
182.069 141.848 39.8516 
180.481 139.834 41.0822 
178.932 137.783 42.3661 
177.554 136.744 43.1759 
176.448 137.791 42.9552 
175.474 139.904 42.23 
174.86 139.897 42.3883 
226.931 144.932 34.7524 
227.469 146.653 34.0849 
227.596 149.659 32.932 
190.891 138.877 39.5237 
190.529 136.903 40.4831 
190.007 133.952 41.9657 
160.19 150.298 42.3362 
159.924 153.76 41.1057 
159.677 157.242 39.9373 
159.902 159.584 39.0633 
174.264 134.564 45.046 
173.775 135.603 44.6705 
173.401 137.721 43.7651 
187.735 132.196 43.225 
186.299 131.314 43.9346 
184.883 130.401 44.6751 
183.355 128.459 45.9958 
182.111 128.488 46.2474 
180.997 129.512 45.9576 
180.01 131.557 45.1328 
178.284 132.581 45.0207 
176.569 133.591 44.9366 
175.471 134.609 44.7132 
161.723 141.249 45.6381 
161.329 143.49 44.7746 
160.942 145.746 43.9359 
160.563 148.016 43.1229 
191.608 115.387 51.9225 
191.122 116.367 51.3991 
190.635 117.35 50.8828 
189.658 119.325 49.8708 
188.548 120.363 49.4622 
187.311 120.437 49.6515 
186.694 120.467 49.7535 
185.583 121.478 49.3869 
184.59 123.461 48.4588 
183.598 125.46 47.5556 
198.185 123.828 46.0029 
197.251 125.93 44.9759 
196.132 127.107 44.4972 
194.835 127.334 44.5586 
192.894 127.635 44.6891 
191.934 129.729 43.7519 
190.971 131.834 42.8442 
225.297 144.868 34.7241 
223.509 146.893 33.8737 
222.668 149.401 32.894 
221.82 151.915 31.9545 
220.699 153.537 31.3676 
219.573 155.15 30.8062 
174.341 122.077 51.696 
174.415 123.109 51.0796 
173.993 125.13 50.0499 
174.161 127.218 48.8559 
173.082 128.174 48.633 
172.677 130.243 47.651 
172.866 132.371 46.5079 
173.198 121.952 52.0825 
172.009 120.771 53.1154 
170.849 119.566 54.1776 
169.682 117.288 55.932 
169.179 118.241 55.4936 
168.715 120.262 54.4035 
168.217 121.234 53.9767 
167.185 122.119 53.7773 
166.691 123.106 53.3577 
165.707 125.099 52.5305 
164.2 127.03 51.9438 
163.804 130.28 50.3171 
163.429 133.563 48.7445 
162.95 134.617 48.3755 
162.534 136.812 47.4389 
162.125 139.022 46.5265 
199.808 138.129 38.6455 
199.131 138.294 38.648 
197.988 139.565 38.2152 
196.553 122.234 47.107 
195.588 120.502 48.2319 
194.02 118.851 49.4305 
193.108 117.092 50.6283 
214.612 138.125 37.6062 
213.244 138.699 37.3951 
211.874 139.252 37.2059 
210.06 140.95 36.5543 
208.237 142.618 35.9518 
205.932 142.395 36.2078 
202.725 141.363 36.9213 
201.818 140.612 37.3337 
200.916 139.849 37.7592 
215.536 146.786 33.9361 
214.842 147.094 33.8332 
213.45 147.693 33.6432 
213.01 148.9 33.1953 
211.614 149.473 33.0356 
210.215 150.024 32.8969 
210.022 152.157 32.123 
210.532 154.025 31.4327 
216.057 148.592 33.2236 
215.621 149.814 32.771 
216.145 151.631 32.0881 
215.271 154.095 31.2299 
216.503 155.604 30.6832 
217.157 131.078 40.8779 
215.812 131.68 40.6065 
214.466 132.26 40.3586 
212.686 133.973 39.5953 
211.819 136.29 38.5454 
209.776 137.064 38.2938 
208.413 137.553 38.1534 
206.136 137.325 38.4164 
204.096 137.958 38.2966 
202.516 137.417 38.6871 
201.161 137.784 38.6562 
216.995 133.114 39.884 
216.828 135.162 38.9131 
215.723 136.648 38.2471 
215.887 142.576 35.6398 
215.374 140.794 36.4109 
215.712 144.676 34.7759 
243.81 152.384 33.2886 
242.037 151.786 33.2886 
240.242 151.159 33.3154 
234.203 147.389 34.1884 
232.868 148.317 33.7315 
231.794 150.079 32.9922 
229.767 151.405 32.3851 
150.2 178.519 37.2233 
149.028 177.324 37.9514 
148.294 174.911 38.8224 
147.079 172.498 39.9275 
146.404 170.074 40.8603 
145.756 167.646 41.8234 
206.793 128.295 42.7549 
205.684 129.611 42.1664 
204.57 130.918 41.6007 
203.236 131.3 41.5306 
201.445 132.76 40.9891 
199.852 135.132 40.0239 
199.597 137.182 39.0996 
224.905 126.165 43.4472 
223.578 126.897 43.0279 
222.248 127.607 42.6346 
220.248 128.628 42.0924 
219.171 130.132 41.3299 
217.829 130.768 41.0226 
260.522 188.989 26.6187 
259.354 187.98 26.542 
258.745 186.327 26.7 
258.145 184.67 26.8763 
257.551 183.01 27.0709 
256.698 182.8 26.9471 
255.548 181.747 26.9377 
253.82 181.288 26.7188 
252.363 181.647 26.3982 
238.703 169.447 27.4004 
237.67 171.329 26.8189 
236.63 173.203 26.2643 
235.58 175.068 25.7364 
243.48 159.058 30.9635 
242.485 160.981 30.2339 
241.482 162.894 29.5337 
240.472 164.799 28.8621 
239.727 167.556 28.0091 
231.24 133.161 40.1874 
230.3 132.773 40.3189 
229.087 131.552 40.8511 
227.477 131.544 40.7804 
225.465 132.721 40.1321 
224.388 134.319 39.3359 
223.98 135.539 38.7531 
222.891 137.127 38.0009 
221.114 139.06 37.1135 
220.011 140.622 36.4266 
217.952 141.625 36.0079 
243.695 154.603 32.4851 
243.585 156.828 31.7103 
206.151 122.755 45.7827 
204.852 123.141 45.6758 
203.553 123.506 45.5915 
202.255 123.848 45.5296 
200.309 124.322 45.478 
199.475 123.556 45.9964 
232.195 138.553 37.7429 
232.733 140.217 37.045 
233.268 141.885 36.3645 
233.802 143.558 35.7009 
234.336 145.235 35.0547 
233.936 146.545 34.5001 
206.578 124.524 44.7737 
206.354 126.508 43.7246 
231.783 134.802 39.4382 
231.656 136.896 38.4572 
230.856 139.438 37.2653 
230.453 140.712 36.6858 
229.105 141.569 36.2456 
228.021 143.255 35.4848 
224.362 124.526 44.3139 
223.818 122.892 45.1988 
222.621 121.613 45.8936 
220.393 121.799 45.769 
219.084 122.439 45.412 
216.865 122.515 45.3954 
214.901 123.371 44.966 
126.798 218.03 43.0552 
126.103 217.998 43.4231 
125.137 217.975 43.9407 
124.634 219.119 44.2034 
132.001 224.25 40.4505 
131.049 222.999 40.8944 
130.455 220.601 41.1666 
129.15 219.34 41.8263 
127.903 218.093 42.4769 
124.697 229.387 44.4174 
124.321 227.093 44.5144 
124.198 224.82 44.5044 
129.015 250.306 44.4911 
128.652 251.434 44.879 
127.934 253.657 45.6699 
127.24 255.818 46.4701 
126.519 255.497 46.7916 
125.456 252.622 46.803 
124.785 249.966 46.6903 
124.399 246.353 46.3163 
124.283 241.759 45.7451 
124.499 239.559 45.3658 
124.449 237.275 45.1525 
124.653 235.054 44.8365 
124.577 232.776 44.6969 
128.462 232.199 42.5964 
128.355 236.924 43.0403 
128.217 241.67 43.6303 
128.445 246.53 44.1765 
134.733 253.56 42.2271 
133.236 253.454 42.9329 
131.731 252.041 43.416 
130.363 251.819 44.0658 
127.279 230.861 43.1249 
126.189 229.554 43.6247 
125.559 229.478 43.9575 
133.431 242.402 41.1035 
132.497 242.316 41.5478 
130.979 239.713 41.9924 
129.889 235.961 42.1652 
129.325 233.5 42.2478 
134.471 249.837 41.6898 
134.194 246.129 41.2417 
133.781 235.15 40.1757 
133.984 237.584 40.3001 
133.711 239.99 40.6829 
131.5 228.968 40.8707 
130.645 228.891 41.2918 
129.816 228.808 41.7048 
128.853 226.35 42.0902 
128.008 225.094 42.485 
127.043 221.52 42.922 
131.751 226.607 40.6446 
132.762 233.867 40.5642 
132.123 231.412 40.703 
138.06 229.303 37.7932 
137.684 230.5 38.028 
136.931 232.892 38.5245 
135.095 234.024 39.4604 
135.756 225.638 38.6961 
134.813 225.6 39.1361 
133.887 225.555 39.5735 
132.981 225.503 40.0074 
136.95 228.076 38.2379 
142.111 219.688 35.7905 
142.39 222.086 35.684 
142.289 225.693 35.8027 
140.858 226.911 36.4548 
139.828 226.914 36.9028 
138.94 228.111 37.3431 
145.996 220.787 34.1969 
144.22 219.642 34.9129 
143.158 219.669 35.3512 
122.769 201.805 46.1749 
122.654 204.623 45.9676 
122.534 208.221 45.7541 
122.455 211.379 45.6133 
122.401 214.538 45.5162 
122.369 218.143 45.4587 
123.169 194.378 46.8894 
122.993 197.356 46.5733 
122.875 199.579 46.3634 
136.407 217.295 38.3274 
135.009 217.267 38.9776 
133.554 216.04 39.6909 
132.496 213.652 40.2702 
130.379 213.576 41.3191 
128.757 213.503 42.1447 
127.898 212.309 42.6358 
126.984 209.975 43.2305 
126.466 207.676 43.6496 
125.254 206.495 44.3844 
124.68 203.09 44.9912 
123.464 201.88 45.7801 
136.74 220.882 38.1567 
136.487 223.266 38.2999 
127.193 195.394 44.5539 
126.042 195.459 45.158 
124.8 194.39 45.9852 
134.366 197.172 40.7076 
133.179 198.413 41.1254 
132.423 199.621 41.3526 
130.465 200.865 42.1872 
129.727 202.035 42.4387 
128.989 203.188 42.7026 
128.159 202.064 43.2416 
127.273 198.722 44.0769 
136.469 201.833 39.1894 
135.396 199.494 39.9397 
138.093 214.923 37.6118 
137.841 217.311 37.6742 
137.389 212.536 38.0117 
136.142 208.969 38.7648 
136.303 205.404 38.9425 
136.564 203.021 39.0299 
141.324 217.299 36.1447 
140.556 214.91 36.5257 
139.067 214.921 37.1777 
140.1 200.53 37.69 
139.253 201.754 37.9368 
137.843 201.794 38.5649 
136.922 201.821 38.9818 
141.19 201.699 37.0957 
141.552 205.294 36.616 
141.804 207.69 36.3324 
141.555 210.096 36.2928 
141.308 212.5 36.2847 
129.149 187.19 44.8727 
128.545 190.735 44.5591 
127.883 193.091 44.528 
141.156 190.858 38.5215 
140.887 193.282 38.266 
140.143 195.719 38.2495 
139.88 198.134 38.0586 
142.68 185.959 38.7187 
142.296 187.185 38.6573 
141.431 188.43 38.8088 
146.949 188.249 36.546 
145.793 187.072 37.2186 
144.162 185.909 38.1034 
143.17 185.942 38.5138 
134.677 188.838 41.8178 
133.848 188.914 42.2036 
132.244 189.084 42.9604 
131.031 188.062 43.7485 
129.915 188.225 44.2868 
134.406 191.242 41.5438 
134.211 194.814 41.0979 
140.203 190.897 38.9325 
138.438 192.183 39.5179 
136.637 192.281 40.3275 
135.173 189.99 41.3835 
141.614 184.79 39.4012 
141.044 183.604 39.8854 
140.019 182.442 40.5774 
138.942 180.083 41.573 
138.045 180.146 41.9693 
137.163 180.214 42.3623 
136.007 182.727 42.36 
135.3 185.195 42.1953 
128.372 185.022 45.6988 
127.656 184.015 46.2827 
126.997 185.286 46.3754 
125.992 186.612 46.6572 
124.927 189.048 46.7861 
123.456 190.183 47.4018 
123.315 192.163 47.1501 
124.685 176.654 49.5998 
124.538 178.036 49.3367 
124.258 180.805 48.8357 
123.967 183.911 48.3162 
123.625 187.974 47.7034 
136.051 175.49 44.0129 
135.212 175.587 44.3914 
133.935 174.556 45.2784 
132.75 174.746 45.8176 
131.609 174.96 46.3384 
130.833 173.942 47.0031 
129.777 174.212 47.4794 
129.17 176.724 47.1501 
128.21 178.153 47.3052 
127.257 178.43 47.748 
126.651 177.507 48.3017 
125.752 177.76 48.7309 
125.431 177.811 48.8955 
131.307 164.353 49.5975 
130.986 166.795 48.9861 
130.297 168.165 48.9253 
128.689 171.052 48.9259 
127.495 172.687 49.1071 
126.66 174.183 49.1539 
125.842 175.627 49.2216 
125.684 168.296 51.3847 
125.244 171.787 50.5987 
124.901 174.703 49.9868 
129.861 164.769 50.2225 
128.891 166.308 50.2466 
127.425 167.099 50.7919 
126.13 167.969 51.236 
136.597 177.85 43.1746 
140.07 166.634 44.6053 
140.167 169.066 43.84 
139.886 172.737 42.9467 
139.561 175.19 42.457 
139.247 177.638 41.999 
134.844 163.615 48.0432 
134.033 163.761 48.3993 
132.818 161.64 49.7257 
131.667 163.086 49.8291 
135.945 173.088 44.6891 
135.811 169.484 45.7578 
135.325 167.14 46.6908 
136.891 160.886 47.9581 
136.055 161.014 48.3206 
135.239 162.349 48.2677 
139.14 165.487 45.386 
138.233 164.357 46.1667 
137.328 162.036 47.3573 
126.583 161.846 52.9928 
126.272 163.989 52.4358 
125.972 166.139 51.8999 
128.14 152.233 55.7764 
127.776 154.341 55.1253 
127.423 156.457 54.4951 
126.994 159.145 53.7274 
136.878 158.47 48.8135 
136.886 156.053 49.6981 
136.094 153.801 50.9513 
135.307 152.795 51.7425 
134.134 151.944 52.6815 
132.537 152.437 53.3104 
130.966 152.946 53.9376 
129.821 153.331 54.401 
143.134 162.81 44.4413 
142.254 164.067 44.4236 
140.928 165.357 44.6097 
145.2 166.433 42.4175 
144.121 164.008 43.6272 
142.592 160.378 45.4913 
142.058 156.717 47.025 
141.148 151.839 49.3062 
140.338 148.194 51.1868 
139.205 144.615 53.2989 
139.048 139.616 55.7281 
132.283 132.172 63.1818 
131.981 133.445 62.6437 
131.515 135.466 61.809 
131.059 137.498 60.9942 
130.614 139.54 60.1991 
130.18 141.592 59.4241 
129.616 144.361 58.4156 
129.103 146.986 57.4982 
128.476 150.355 56.3759 
137.009 141.452 55.8572 
136.539 142.846 55.4351 
136.071 144.226 55.0328 
135.539 146.8 54.1444 
134.742 147.086 54.4264 
134.489 144.87 55.5513 
134.764 141.279 57.0954 
134.597 139.082 58.2636 
134.333 138.126 58.8861 
133.294 137.752 59.6339 
132.657 137.11 60.3109 
132.922 134.847 61.3606 
146.892 161.55 43.255 
146.595 165.205 42.21 
139.814 105.894 76.647 
138.943 108.506 75.0902 
138.34 110.369 74.0114 
137.504 113.027 72.5171 
136.73 115.574 71.1333 
136.165 117.487 70.1237 
135.466 119.926 68.8736 
134.925 121.869 67.9063 
134.178 124.637 66.5711 
133.529 127.131 65.4098 
133.21 128.386 64.8404 
132.715 130.38 63.9563 
137.871 139.921 56.1644 
136.897 137.786 57.7197 
137.115 135.165 58.9625 
137.491 131.051 61.002 
137.419 128.36 62.5754 
137.749 125.241 64.2584 
138.124 121.845 66.1754 
138.495 116.099 69.795 
138.855 111.275 73.0494 
146.78 159.11 44.1272 
146.644 155.442 45.4973 
146.081 151.754 47.1462 
145.586 149.282 48.3564 
144.685 145.551 50.3388 
143.873 141.798 52.4018 
142.6 141.797 52.9866 
140.99 140.612 54.3044 
139.207 137.028 56.9412 
139.392 134.393 58.2172 
138.473 131.973 59.9854 
143.945 139.293 53.561 
144.094 135.521 55.3745 
144.222 132.999 56.6338 
143.412 132.937 57.0448 
142.698 131.609 58.1006 
142.4 130.293 58.9691 
142.23 127.653 60.5514 
141.363 124.856 62.6349 
140.627 124.767 63.0587 
139.534 124.719 63.6453 
139.341 123.213 64.6732 
138.632 123.292 64.9938 
149.686 142.207 49.6941 
149.712 144.637 48.5939 
150.237 147.105 47.3166 
151.289 149.603 45.8649 
150.887 151.985 45.0788 
150.495 154.376 44.3225 
149.613 156.755 43.8023 
148.739 159.151 43.3104 
147.812 160.345 43.2794 
148.763 139.673 51.261 
147.898 137.124 52.8684 
147.414 139.533 51.9036 
146.494 141.922 51.1785 
145.171 141.843 51.7977 
147.054 135.793 53.9036 
146.24 134.459 54.9482 
145.398 134.369 55.3736 
145.742 128.127 58.6149 
145.18 130.57 57.506 
152.006 134.067 52.691 
151.538 135.193 52.3078 
151.067 137.532 51.3364 
150.606 139.887 50.3935 
142.189 120.888 64.6863 
141.305 122.044 64.3988 
140.23 121.781 65.1137 
141.653 119.29 65.9896 
141.364 116.138 68.2469 
140.61 113.69 70.3488 
139.989 110.375 73.0967 
159.007 149.051 43.2346 
157.781 146.616 44.6617 
156.726 146.516 45.0812 
155.171 146.365 45.7154 
154.062 143.882 47.2048 
153.96 140.31 48.8619 
153.43 137.864 50.2292 
152.941 136.603 51.0386 
145.141 125.49 60.4257 
144.607 122.819 62.2922 
143.862 122.655 62.7523 
143.124 122.488 63.2153 
149.934 127.656 57.0173 
149.412 129.995 55.9379 
148.897 132.354 54.8863 
148.393 134.73 53.863 
161.048 138.895 46.9489 
160.404 136.533 48.2981 
159.279 134.083 49.9082 
158.686 130.548 51.9555 
157.697 130.368 52.4158 
156.724 130.186 52.8784 
155.768 131.173 52.7154 
154.348 130.91 53.4086 
152.96 130.65 54.1018 
152.551 128.186 55.6197 
153.095 124.729 57.3738 
152.327 122.159 59.2283 
151.071 121.844 59.9557 
149.15 126.275 58.1485 
148.399 124.887 59.2925 
147.594 124.716 59.7551 
146.627 127.022 58.843 
150.466 125.336 58.1241 
151.561 132.793 53.5339 
150.686 131.436 54.6158 
150.318 128.946 56.1292 
158.163 128.156 53.4443 
157.198 125.655 55.2123 
156.32 121.983 57.7117 
155.542 118.29 60.3123 
155.77 113.699 63.2366 
155.097 111.139 65.2847 
153.905 110.72 66.087 
153.13 110.443 66.6197 
152.26 111.334 66.367 
151.394 112.244 66.1106 
150.282 111.86 66.8815 
164.128 124.818 53.2105 
164.072 122.615 54.5059 
163.527 120.311 56.0706 
163.015 118.001 57.6766 
162.073 114.461 60.2936 
147.472 86.1081 90.3366 
146.555 88.2224 88.6971 
145.84 89.9127 87.4195 
144.707 92.6725 85.3944 
143.479 95.7825 83.1989 
142.399 98.6278 81.2671 
141.519 101.026 79.6938 
140.61 103.582 78.0699 
149.532 120.232 61.6312 
148.954 117.611 63.5742 
149.554 115.318 64.826 
148.086 118.611 63.3196 
146.966 118.306 64.0371 
146.015 116.766 65.504 
145.803 112.841 68.3038 
146.811 110.629 69.3966 
149.203 111.484 67.6448 
147.815 110.993 68.6503 
147.165 108.192 71.0236 
147.538 105.762 72.6945 
150.542 109.491 68.4632 
150.477 106.994 70.3468 
149.463 106.577 71.1387 
148.483 106.166 71.9214 
147.429 104.411 73.8059 
147.843 101.981 75.5536 
147.493 100.465 76.982 
147.43 97.691 79.3798 
146.942 95.9338 81.1834 
147.059 93.003 83.7967 
147.13 89.7154 86.899 
150.388 79.7632 95.5501 
149.905 80.7753 94.6875 
149.15 82.389 93.3371 
148.207 84.4553 91.6513 
150.321 84.512 90.4322 
149.495 86.4246 88.9019 
148.677 88.4932 87.2637 
147.866 90.6925 85.552 
150.266 82.8672 92.2043 
150.734 98.3408 77.167 
150.143 98.0057 77.742 
149.139 100.036 76.517 
148.345 100.921 76.1745 
150.858 95.86 79.2569 
151.027 93.3931 81.3873 
150.491 93.0171 82.0008 
149.97 92.6277 82.624 
149.467 92.2228 83.259 
148.698 94.389 81.6603 
149.316 89.2291 86.1989 
153.561 73.4467 101.223 
153.057 74.4129 100.321 
152.556 75.386 99.426 
151.771 76.9398 98.0223 
151.076 78.3445 96.78 
161.16 113.095 61.5413 
160.326 110.613 63.5601 
159.557 108.113 65.637 
158.854 105.598 67.7721 
158.713 102.136 70.4938 
156.801 97.8146 74.8221 
156.308 98.7481 74.2562 
155.46 99.523 73.9867 
154.617 100.313 73.7127 
153.778 101.116 73.435 
152.763 100.633 74.2922 
151.785 100.15 75.1457 
151.153 99.8271 75.7135 
158.036 100.702 71.918 
157.398 99.2605 73.361 
160.495 61.4366 113.62 
159.633 62.8094 112.079 
158.779 64.2018 110.552 
158.243 65.0923 109.593 
157.18 66.8969 107.692 
156.653 67.8105 106.75 
155.608 69.6609 104.883 
155.091 70.5972 103.959 
154.28 72.0932 102.508 
155.87 75.5424 97.4465 
154.861 77.2924 95.9375 
153.919 76.5568 97.2918 
153.393 76.0268 98.2003 
156.817 72.4791 100.646 
157.335 71.5688 101.504 
158.361 68.4577 104.954 
159.096 66.3585 107.372 
159.883 64.2426 109.884 
157.276 81.4129 90.1568 
156.767 81.0732 90.7681 
156.536 79.6898 92.3859 
156.406 77.1355 95.3184 
156.276 75.8135 96.9167 
157.234 94.5229 77.4661 
157.215 92.1633 79.5871 
157.917 87.8383 83.3288 
157.007 87.2891 84.2806 
156.139 86.7534 85.2145 
156.578 84.6077 87.1595 
155.144 88.5606 83.9213 
154.086 89.1176 83.8929 
153.016 88.4001 85.1127 
152 88.929 85.1058 
150.996 89.4351 85.1248 
150.793 87.9054 86.7281 
150.852 86.5909 88.013 
150.42 86.1119 88.727 
171.655 46.2392 133.571 
170.388 47.744 131.306 
169.065 49.3724 128.94 
167.821 50.9564 126.717 
166.342 52.9109 124.073 
165.434 54.15 122.448 
164.294 55.7474 120.411 
163.401 57.0335 118.815 
161.726 59.5294 115.821 
161.668 69.462 101.95 
160.86 71.4674 99.8312 
160.069 73.4436 97.8136 
159.291 75.4016 95.8802 
158.771 77.5181 93.7071 
158.019 79.4649 91.9053 
169.128 51.0612 125.81 
167.625 54.1095 121.323 
166.365 56.824 117.546 
164.448 60.4117 113.016 
163.085 62.5079 110.653 
162.075 67.1278 104.784 
180.303 62.6271 103.133 
179.293 61.9604 104.387 
178.317 61.2146 105.765 
177.959 60.1134 107.444 
177.353 58.7139 109.691 
176.223 58.2645 110.798 
175.386 58.0451 111.463 
174.881 57.2601 112.855 
174.192 55.9704 115.139 
173.766 53.7266 118.928 
174.11 52.3186 121.121 
174.017 50.9922 123.45 
173.479 50.3808 124.789 
172.826 50.0105 125.776 
171.899 48.8808 128.324 
171.746 47.4364 131.155 
168.501 62.0456 108.653 
167.087 64.0498 106.511 
164.926 66.9347 103.648 
162.87 69.0652 101.869 
179.494 63.6194 102.083 
178.454 65.2626 100.291 
177.282 66.0515 99.6879 
176.467 67.1157 98.6275 
174.796 66.5962 99.9007 
173.756 65.5621 101.634 
172.451 63.9752 104.262 
171.284 64.5373 103.991 
170.404 64.3683 104.592 
169.544 64.1992 105.195 
163.431 78.4974 90.4739 
162.045 82.2106 87.1267 
161.039 83.8831 85.8514 
159.721 85.393 84.9171 
158.726 87.141 83.6401 
167.886 63.9952 106.217 
167.313 65.9985 103.778 
166.78 68.0279 101.374 
165.75 70.7471 98.4249 
164.768 73.5535 95.4897 
163.827 76.4088 92.6181 
176.842 76.689 87.3375 
176.3 74.6913 89.7091 
175.062 73.9586 90.9555 
173.902 75.015 90.1759 
172.343 75.8272 89.8347 
170.803 76.6707 89.4765 
168.736 78.1958 88.609 
167.265 79.2192 88.0916 
165.112 79.8042 88.3474 
176.127 78.0644 86.0992 
175.421 79.4761 84.8492 
174.725 80.9252 83.5876 
174.487 82.6237 81.9553 
173.712 85.0247 79.8604 
172.149 86.1904 79.2687 
170.706 86.4597 79.5114 
169.287 86.7257 79.7639 
168.644 88.413 78.4112 
168.449 90.347 76.7079 
164.795 95.9544 73.1496 
163.437 96.4213 73.2728 
162.012 97.9679 72.5364 
160.603 99.5655 71.7855 
167.482 90.9067 76.5538 
166.526 91.4806 76.3918 
165.486 93.0843 75.3603 
169.275 98.765 69.2383 
167.714 101.283 67.7751 
166.646 104.037 66.0327 
165.596 106.857 64.3119 
164.085 109.597 62.8862 
163.064 112.549 61.2157 
167.397 98.0783 70.4407 
165.589 97.3559 71.6831 
168.967 95.627 71.9223 
168.723 92.4977 74.6941 
182.29 74.8095 87.7213 
181.293 75.2623 87.5131 
180.163 76.4508 86.5585 
179.155 76.8772 86.4052 
177.709 77.0955 86.6217 
182.821 71.9342 90.7937 
183.179 68.3649 94.8961 
182.926 66.1081 97.7591 
182.201 64.3665 100.211 
181.341 63.2213 101.992 
173.276 98.0716 68.5064 
172.244 98.7362 68.2948 
170.728 99.2494 68.3704 
174.231 101.21 65.7462 
173.732 100.122 66.7402 
173.202 108.803 60.4844 
172.707 110.701 59.323 
171.681 112.521 58.4029 
170.692 115.402 56.8193 
173.692 103.988 63.8054 
173.171 105.83 62.608 
213.831 124.772 44.2342 
212.753 126.165 43.5275 
211.003 127.802 42.7474 
208.119 127.861 42.8866 
179.228 89.5944 73.9451 
177.688 90.0696 73.9597 
176.1 91.4096 73.2442 
174.468 93.6819 71.7752 
173.844 96.3246 69.7533 
185.402 79.4072 82.0267 
185.205 81.7137 79.7637 
182.69 82.8302 79.3145 
181.264 82.4851 80.0387 
179.528 85.3589 77.7545 
184.097 78.3785 83.419 
182.938 76.5448 85.6609 
178.021 117.385 53.5431 
177.312 115.345 54.9998 
176.633 113.3 56.4935 
175.983 111.25 58.0246 
174.819 109.104 59.8102 
177.008 119.29 52.6407 
175.998 121.216 51.7578 
196.291 81.2465 77.9249 
195.313 80.585 78.7414 
193.407 79.9429 79.7259 
191.132 77.727 82.4316 
187.739 79.7346 81.1301 
186.379 89.1023 72.5706 
185.357 88.9987 72.8997 
183.786 90.4713 71.9769 
181.743 90.14 72.7832 
180.731 89.9392 73.2276 
187.027 106.426 58.7125 
185.51 109.158 57.1368 
185.166 111.943 55.3481 
183.651 114.757 53.8595 
182.047 116.637 53.0399 
180.359 117.539 52.876 
179.185 117.471 53.2009 
184.156 106.357 59.3749 
181.802 104.355 61.3586 
180.055 100.478 64.6977 
177.383 100.948 65.0469 
175.801 100.622 65.7429 
188.183 98.4675 64.3802 
187.779 101.077 62.4591 
187.394 103.73 60.5696 
187.491 95.0235 67.278 
186.892 91.6264 70.2532 
195.89 83.5524 75.7752 
194.962 85.1698 74.4187 
193.541 87.6117 72.4423 
192.577 89.2505 71.1628 
190.983 87.6851 72.8579 
188.943 87.6456 73.3105 
187.432 86.7515 74.4521 
192.556 103.54 59.7381 
191.679 106.26 57.9471 
190.701 108.12 56.8299 
190.907 109.919 55.5742 
191.36 113.553 53.1202 
191.808 101.844 61.1151 
190.526 100.17 62.6086 
189.289 98.4701 64.1561 
200.079 102.5 59.3861 
198.341 102.819 59.3776 
196.603 103.091 59.423 
195.445 103.246 59.4832 
194.288 103.38 59.5674 
204.318 89.85 68.9535 
203.392 90.8916 68.1606 
202.034 92.8349 66.6825 
200.758 95.5782 64.6006 
200.568 98.1292 62.6155 
200.387 100.717 60.6677 
204.071 88.3153 70.3156 
203.727 86.0381 72.3877 
203.516 84.537 73.7877 
202.743 82.4271 75.8615 
201.621 81.1687 77.2132 
200.069 79.9809 78.5878 
199.079 79.4082 79.3009 
197.665 79.6072 79.3194 
196.744 80.4543 78.6276 
209.99 115.875 49.5364 
208.092 116.521 49.2656 
206.396 117.985 48.513 
205.963 119.048 47.9196 
206.377 120.798 46.8719 
208.094 113.756 50.9718 
206.447 112.446 51.927 
205.019 111.953 52.365 
204.038 110.413 53.459 
202.912 108.015 55.175 
201.089 104.903 57.5344 
216.046 112.558 51.3567 
215.035 113.917 50.5252 
213.147 114.692 50.1082 
211.254 115.418 49.7468 
215.075 109.313 53.4942 
213.902 105.296 56.2752 
218.265 98.024 61.5107 
216.96 96.0297 63.0856 
215.386 95.0277 63.921 
214.613 94.5135 64.359 
212.22 94.66 64.3422 
210.388 94.5142 64.5622 
208.94 93.3546 65.6024 
207.533 92.1662 66.6928 
206.166 90.9509 67.8325 
217.63 100.094 59.9472 
216.968 102.178 58.4181 
216.038 103.489 57.4897 
214.858 104.004 57.1551 
225.896 111.258 52.249 
222.821 111.108 52.2662 
221.211 112.885 51.1066 
219.687 112.718 51.2087 
217.294 111.999 51.6894 
226.124 113.953 50.5405 
226.981 116.298 49.1281 
227.185 119.047 47.4982 
227.374 121.824 45.9106 
225.955 124.595 44.3229 
271.761 204.601 27.4288 
269.173 205.275 26.6991 
267.097 202.861 26.3814 
265.111 200.366 26.1456 
263.864 199.43 25.9566 
260.913 192.096 26.2282 
261.318 195.204 25.8917 
270.658 185.46 29.6301 
269.053 185.257 29.2468 
266.971 185.682 28.647 
265.664 186.209 28.2373 
264.02 185.916 27.9049 
262.452 187.87 27.2165 
271.566 173.979 32.3221 
269.739 174.358 31.7373 
267.58 173.912 31.2885 
264.856 174.089 30.5796 
262.531 173.582 30.1671 
259.874 172.212 29.9305 
256.905 172.229 29.3277 
254.692 172.399 28.87 
252.13 173.961 28.0414 
249.809 174.034 27.6499 
247.443 174.057 27.2926 
244.971 176.295 26.4378 
270.116 160.758 35.6668 
268.152 161.211 34.9993 
265.955 160.796 34.5734 
264.491 160.485 34.3163 
262.053 161.421 33.4522 
260.301 162.5 32.7313 
258.239 162.73 32.229 
255.585 163.538 31.4642 
253.964 163.087 31.3011 
250.912 162.958 30.8158 
248.292 164.433 29.9686 
246.478 166.13 29.2201 
244.629 167.793 28.5115 
241.196 169.624 27.6124 
269.478 150.55 39.0896 
267.787 150.891 38.5052 
266.063 151.192 37.9459 
264.966 151.65 37.4999 
263.843 152.102 37.0585 
261.992 152.36 36.5294 
260.08 152.601 36.0139 
258.336 153.65 35.2625 
255.762 154.465 34.4567 
254.124 156.291 33.5148 
251.623 157.851 32.5502 
249.295 160.189 31.4148 
247.847 160.496 31.0983 
246.118 159.941 31.027 
268.14 138.86 43.6513 
266.623 139.035 43.1639 
265.162 140.125 42.2911 
264.095 140.572 41.8238 
262.345 140.828 41.2858 
259.818 140.904 40.6727 
256.597 141.618 39.6755 
255.085 141.229 39.5445 
252.956 141.453 39.0465 
250.622 143.879 37.6049 
248.234 146.233 36.2577 
245.793 148.511 35.0027 
244.328 138.379 39.041 
243.312 140.291 38.0575 
241.906 143.545 36.4933 
239.849 147.297 34.7428 
236.325 148.964 33.7543 
242.301 137.046 39.3863 
240.625 134.355 40.4461 
239.327 135.391 39.8119 
237.492 134.781 39.9117 
234.856 136.714 38.7744 
238.142 122.31 46.427 
236.466 124.561 45.0137 
234.395 128.034 42.9831 
233.623 130.559 41.6333 
238.875 126.7 44.1058 
240.221 130.641 42.2189 
237.476 114.012 51.2957 
236.187 114.98 50.5632 
234.001 113.661 51.1924 
233.396 112.164 52.0956 
232.477 109.932 53.4789 
229.968 109.701 53.4625 
228.078 110.893 52.5774 
239.234 118.505 48.7435 
238.225 120.276 47.5967 
238.365 116.249 50.0047 
256.556 80.2907 81.6346 
253.848 82.7402 78.5289 
251.3 83.6125 77.1058 
247.37 86.8082 73.3344 
245.573 87.5907 72.305 
242.612 89.4078 70.2189 
239.327 90.3651 68.9329 
237.167 91.2158 67.9476 
235.053 91.9573 67.0998 
232.045 92.355 66.5018 
227.479 93.676 65.1249 
223.855 95.0203 63.9064 
220.515 96.8813 62.3881 
265.135 114.353 56.2884 
263.634 116.678 54.4081 
260.769 119.655 51.8671 
257.329 120.899 50.3368 
254.414 124.295 47.7905 
251.791 126.108 46.2946 
250.668 130.34 43.8737 
248.074 134.948 41.1762 
245.831 138.066 39.3912 
262.714 101.78 64.4381 
259.918 104.876 61.4031 
258.076 106.348 59.8956 
255.628 108.441 57.873 
253.401 109.04 56.9901 
251.37 110.292 55.7437 
248.671 112.096 54.064 
246.531 113.184 53.0079 
244.358 114.194 52.0367 
242.161 115.125 51.1508 
240.524 117.47 49.5116 
258.999 91.7185 71.5987 
257.7 92.5719 70.5317 
254.174 97.1216 65.9447 
251.208 98.5703 64.1767 
248.389 100.551 62.1199 
246.807 101.138 61.4021 
243.289 103.418 59.1698 
240.411 104.912 57.71 
239.143 107.873 55.4977 
237.85 110.82 53.3834 
210.252 419.001 202.574 
208.797 418.679 199.971 
169.99 413.13 205.868 
172.623 413.846 206.612 
175.266 414.523 207.359 
176.591 414.847 207.733 
177.918 415.161 208.109 
179.247 415.465 208.484 
180.578 415.76 208.86 
182.687 416.205 209.456 
184.799 416.626 210.053 
186.917 417.023 210.652 
189.602 417.49 211.41 
191.729 417.831 212.011 
193.076 418.033 212.392 
195.773 418.409 213.154 
197.123 418.582 213.535 
198.08 418.699 213.805 
199.432 418.855 214.188 
200.786 419.001 214.57 
151.78 407.014 200.722 
153.054 407.511 201.083 
155.076 408.277 201.654 
157.105 409.019 202.228 
159.143 409.738 202.803 
161.188 410.434 203.381 
163.241 411.105 203.961 
165.301 411.753 204.543 
166.607 412.15 204.913 
168.677 412.758 205.498 
147.265 400.625 174.347 
149.095 401.621 175.431 
150.122 402.411 177.068 
152.478 403.74 179.008 
154.036 404.846 181.52 
155.604 405.907 184.061 
158.246 407.573 188.332 
159.853 408.509 190.901 
159.87 409.043 194.565 
161.532 409.886 197.091 
164.01 410.868 199.155 
166.152 411.472 199.056 
167.262 411.973 200.896 
168.365 412.456 202.842 
152.304 406.873 197.734 
153.398 406.994 195.554 
153.948 406.779 192.6 
154.492 406.525 189.718 
153.437 405.862 187.986 
151.864 404.826 185.402 
150.003 404.578 187.889 
148.425 404.155 188.952 
146.604 403.223 187.715 
147.132 402.928 184.963 
146.882 402.39 182.751 
145.846 401.622 181.084 
144.813 400.836 179.436 
144.576 400.241 177.285 
146.971 400.842 175.693 
148.375 400.582 172.461 
148.683 400.344 171.113 
148.996 400.098 169.768 
150.324 400.686 170.02 
151.656 401.263 170.274 
153.315 401.575 169.172 
154.988 401.868 168.064 
155.829 402.008 167.509 
157.522 402.272 166.396 
159.882 403.6 168.262 
161.239 404.11 168.515 
162.6 404.61 168.771 
165.33 405.578 169.283 
166.699 406.046 169.541 
167.717 406.772 171.186 
169.603 407.57 172.274 
171.493 408.341 173.366 
173.39 409.087 174.462 
175.291 409.806 175.562 
178.073 410.562 176.087 
181.388 411.568 177.446 
182.429 412.141 179.13 
185.759 413.045 180.489 
187.69 413.6 181.591 
190.162 414.37 183.533 
191.242 414.842 185.222 
193.226 415.313 186.297 
194.881 415.951 188.822 
198.537 416.922 192.415 
201.799 417.602 195.054 
205.37 418.039 196.201 
140.087 391.758 155.866 
142.72 393.101 156.251 
144.531 394.246 157.209 
147.191 395.521 157.621 
149.017 396.612 158.603 
150.496 397.989 160.932 
152.829 399.466 162.729 
154.672 400.468 163.756 
156.52 401.445 164.792 
129.444 396.479 194.411 
131.855 397.792 195.092 
133.773 398.805 195.634 
135.702 399.795 196.179 
137.641 400.763 196.727 
140.11 401.956 197.424 
142.073 402.873 197.979 
144.569 404 198.685 
147.773 405.382 199.59 
149.772 406.21 200.155 
109.346 383.64 188.731 
111.849 385.437 189.439 
113.636 386.683 189.944 
116.185 388.41 190.664 
118.488 389.919 191.315 
121.452 391.793 192.153 
123.799 393.224 192.816 
125.669 394.331 193.344 
127.551 395.416 193.876 
97.1076 373.92 185.273 
99.4647 375.92 185.939 
101.599 377.676 186.542 
103.888 379.504 187.189 
106.674 381.653 187.977 
107.776 382.481 188.288 
128.329 391.011 171.506 
129.881 391.529 170.438 
131.944 392.502 170.107 
134.304 393.215 168.496 
136.688 393.887 166.872 
139.099 394.517 165.236 
140.903 395.646 166.222 
144.027 397.39 167.457 
147.167 399.07 168.724 
129.122 395.986 192.245 
128.963 395.391 189.174 
128.622 394.87 187.28 
129.019 394.625 184.95 
127.961 393.768 183.484 
126.694 393.035 183.218 
124.693 391.985 183.424 
123.63 391.091 182.045 
110.551 384.289 187.906 
111.95 385.005 186.855 
114.059 386.064 185.369 
115.479 386.758 184.4 
116.916 387.44 183.43 
119.63 388.902 182.613 
122.362 390.325 181.839 
124.581 391.251 180.397 
126.305 391.683 178.215 
127.3 391.795 176.489 
127.802 391.42 174.013 
99.9171 373.997 176.814 
102.189 375.168 174.795 
104.457 376.286 172.834 
105.799 376.268 169.618 
107.617 376.74 167.061 
111.121 378.584 165.259 
112.192 378.65 163.364 
114.498 379.541 161.555 
116.816 380.39 159.768 
117.457 379.812 157.19 
119.799 380.59 155.42 
122.616 381.893 154.371 
125.124 383.48 154.632 
127.653 385.033 154.914 
130.675 387.086 155.942 
131.628 388.142 157.399 
135.499 390.311 157.921 
137.953 390.889 156.24 
97.8192 374.147 183.799 
98.3153 373.945 181.349 
98.8721 373.721 178.795 
100.505 373.701 174.207 
101.113 373.365 171.575 
101.736 372.988 168.929 
103.559 373.485 166.299 
104.956 373.356 163.021 
106.365 373.16 159.758 
108.975 373.791 156.581 
110.837 374.059 154.051 
112.712 374.281 151.54 
134.181 364.671 111.808 
136.21 365.563 111.415 
136.997 365.637 110.911 
139.528 367.225 111.147 
142.912 368.836 110.888 
145.035 369.642 110.512 
147.713 371.127 110.751 
149.9 371.88 110.372 
151.282 372.592 110.486 
153.272 373.981 111.201 
154.746 374.679 111.297 
156.318 375.383 111.368 
131.831 364.401 113.348 
133.398 364.585 112.319 
130.444 366.873 117.979 
130.795 366.269 116.811 
131.932 365.758 115.126 
122.083 377.166 144.429 
123.231 376.973 142.571 
124.827 377.374 141.416 
127.237 377.943 139.694 
130.12 379.088 138.681 
133.859 380.345 137.12 
136.348 380.784 135.438 
139.702 381.309 133.215 
142.244 381.656 131.56 
144.328 381.35 129.226 
145.077 380.295 126.769 
145.336 378.569 123.662 
142.662 377.119 123.395 
140.498 376.286 123.801 
137.886 374.77 123.546 
136.951 373.436 122.223 
134.289 370.604 120.14 
133.379 369.213 118.845 
113.483 374.545 150.936 
115.805 375.314 149.14 
118.145 376.042 147.361 
120.502 376.73 145.597 
111.44 372.447 149.468 
111.371 371.465 147.487 
112.076 370.712 144.911 
112.021 369.676 142.945 
121.206 375.938 143.039 
121.128 374.903 141.074 
123.071 374.877 138.649 
123.793 373.98 136.128 
124.087 372.39 132.947 
123.229 371.064 131.598 
114.686 369.971 139.891 
116.595 369.978 137.452 
116.182 369.317 136.775 
118.099 369.271 134.359 
119.243 368.99 132.536 
121.228 370.037 132.063 
124.815 371.406 130.467 
126.408 371.731 129.345 
128.01 372.039 128.228 
129.982 371.798 125.904 
129.9 370.573 124.032 
127.788 368.366 122.612 
123.167 369.893 129.693 
124.322 369.546 127.903 
125.478 369.175 126.126 
126.634 368.782 124.362 
85.9942 363.557 182.133 
87.5472 365.105 182.572 
89.1168 366.635 183.015 
90.1179 367.593 183.298 
92.3797 369.708 183.937 
93.9985 371.181 184.394 
95.6322 372.636 184.857 
87.0765 363.946 179.864 
88.1658 364.3 177.606 
89.9876 365.048 174.637 
91.4191 365.156 171.043 
92.4961 365.376 168.926 
91.3635 363.599 166.785 
92.0616 363.162 163.996 
92.042 362.307 161.901 
93.8278 362.781 159.221 
94.8997 362.858 157.219 
95.6231 363.205 156.575 
96.3479 363.546 155.932 
93.9579 366.156 167.541 
95.4256 366.916 166.177 
96.5021 367.062 164.135 
98.7164 368.134 162.15 
98.6594 367.274 160.11 
97.8757 366.049 158.72 
97.1051 364.807 157.327 
97.052 362.935 153.266 
98.1337 362.935 151.311 
99.5763 362.558 148.061 
101.028 362.118 144.845 
102.863 362.292 142.335 
104.708 362.419 139.847 
105.818 362.249 137.977 
106.185 361.808 136.713 
107.694 363.435 137.455 
109.222 365.042 138.201 
110.008 366.388 139.549 
111.208 368.374 141.582 
128.147 367.799 121.417 
129.298 367.347 119.69 
106.179 360.656 134.791 
105.437 359.241 133.471 
106.183 358.282 130.984 
105.833 356.327 128.454 
91.3728 354.219 146.242 
92.4375 354.172 144.332 
94.2141 354.411 141.823 
96.0039 354.602 139.332 
98.1521 355.463 137.521 
99.9676 355.565 135.063 
101.794 355.62 132.625 
103.629 355.628 130.207 
86.4381 355.687 158.76 
87.8164 356.449 157.477 
89.2059 357.194 156.199 
91.3095 358.277 154.287 
92.3799 357.314 150.301 
91.6899 355.956 148.92 
81.0421 358.379 180.734 
82.9386 360.407 181.27 
84.4579 361.991 181.699 
82.1243 358.769 178.365 
82.1997 358.089 175.925 
82.9247 357.812 172.903 
84.3176 357.911 169.295 
84.336 357.103 167.102 
85.0355 356.675 164.281 
85.736 356.203 161.502 
85.4454 353.7 156.602 
84.4754 351.674 154.463 
83.5261 349.606 152.346 
84.8671 350.359 151.112 
85.5418 350.729 150.495 
86.8992 351.453 149.26 
88.2684 352.16 148.025 
89.6477 352.849 146.792 
69.7606 345.003 177.545 
71.4763 347.198 178.03 
73.2222 349.368 178.524 
74.1062 350.443 178.773 
75.5189 352.13 179.173 
77.3316 354.24 179.685 
79.1728 356.323 180.205 
70.7016 344.531 173.075 
71.0174 344.362 171.645 
71.058 343.523 169.419 
70.5087 342.183 167.812 
70.8718 341.089 164.338 
72.3947 341.791 161.865 
74.2271 343.142 160.114 
75.1315 344.275 160.26 
77.6516 345.996 157.855 
79.5802 347.241 156.03 
80.8828 348.047 154.806 
82.1981 348.836 153.578 
106.588 355.292 126.012 
108.806 355.924 124.288 
109.927 355.576 122.515 
111.416 355.958 121.385 
112.91 356.323 120.262 
114.786 357.424 119.777 
116.292 357.756 118.669 
117.804 358.073 117.571 
118.562 358.226 117.025 
120.079 358.518 115.939 
121.999 359.545 115.487 
123.934 360.553 115.043 
125.884 361.544 114.607 
127.85 362.515 114.18 
129.832 363.467 113.76 
65.1312 338.746 176.237 
66.7628 341.01 176.698 
67.5901 342.133 176.932 
68.9137 343.896 177.306 
55.595 323.984 173.542 
56.3061 325.189 173.744 
57.4481 327.084 174.066 
58.9218 329.462 174.483 
59.6706 330.643 174.695 
61.1925 332.988 175.124 
62.4182 334.826 175.471 
63.9967 337.131 175.917 
64.8537 337.098 172.908 
65.1621 336.111 169.568 
66.0445 335.585 165.797 
67.2156 335.674 162.759 
69.58 336.635 158.6 
72.2903 338.179 155.073 
73.8468 338.755 152.647 
75.4274 339.283 150.212 
76.7538 339.021 147.098 
78.3783 339.447 144.663 
79.6596 340.204 143.479 
81.2407 341.693 142.95 
82.4774 343.543 143.68 
84.098 344.996 143.146 
86.1067 346.036 141.339 
87.8304 346.293 138.875 
89.8818 347.249 137.073 
91.6387 347.417 134.628 
93.7902 347.059 130.966 
95.1919 347.609 129.784 
97.6356 349.162 128.653 
99.0603 349.668 127.48 
102.613 352.146 126.417 
104.765 354.105 126.529 
82.3416 340.506 139.201 
84.0324 340.773 136.773 
84.4081 340.339 135.54 
87.4638 341.162 131.943 
90.48 343.134 130.207 
92.4684 345.249 130.288 
77.8247 337.941 143.345 
77.645 336.034 140.809 
78.6469 336.005 138.993 
81.2216 337.435 136.636 
82.6276 336.897 133.606 
85.6522 337.717 130.036 
86.0394 337.231 128.832 
87.0984 337.033 127.046 
89.1177 337.898 125.291 
90.8716 337.918 122.938 
93.115 340.856 123.594 
95.1046 342.958 123.655 
97.91 343.938 121.342 
100.033 344.627 119.621 
101.386 346.431 120.271 
103.09 348.994 121.549 
105.218 350.966 121.649 
107.376 352.909 121.761 
117.41 355.953 115.157 
116.657 354.418 113.924 
115.552 352.086 112.093 
133.612 362.533 109.448 
132.728 361.031 108.225 
56.1458 323.714 171.059 
57.1783 323.95 168.198 
58.2151 324.154 165.432 
60.03 325.563 162.85 
61.3671 326.395 160.707 
62.1958 326.681 159.032 
64.1356 327.927 156.298 
65.5656 328.623 154.037 
67.0252 329.271 151.746 
69.0977 330.314 148.871 
71.4722 332.04 146.607 
73.0322 332.52 144.24 
74.7221 331.788 140.014 
76.0789 331.358 137.017 
78.3431 332.017 134.062 
80.0009 332.258 131.691 
81.677 332.45 129.326 
83.7649 332.087 125.785 
85.2187 331.339 122.853 
86.945 331.362 120.527 
89.3564 331.6 117.64 
90.7034 332.109 116.492 
92.0582 332.602 115.349 
93.2858 334.516 115.934 
94.9389 335.818 115.377 
96.608 337.102 114.826 
98.993 338.579 113.716 
100.201 341.852 116.076 
99.4058 343.031 118.41 
93.6938 333.917 114.787 
95.0664 334.377 113.654 
96.1669 333.979 111.953 
97.9628 333.766 109.709 
99.0713 333.317 108.038 
100.464 333.702 106.938 
101.578 333.215 105.289 
102.852 335.102 105.86 
105.263 336.465 104.799 
105.972 336.629 104.262 
106.682 336.789 103.728 
108.105 337.099 102.665 
109.532 337.393 101.612 
111.42 342.419 105.004 
110.778 340.757 103.861 
110.149 339.082 102.73 
114.45 351.152 112.026 
112.268 349.263 111.903 
110.458 348.144 112.391 
108.327 346.205 112.29 
106.945 344.416 111.651 
107.019 342.96 109.926 
108.857 342.637 107.717 
109.977 342.123 106.066 
113.195 343.524 104.525 
114.981 344.611 104.055 
116.393 346.373 104.694 
118.938 347.543 103.728 
121.492 350.18 104.461 
122.236 351.774 105.642 
123.741 353.459 106.322 
126.019 355.225 106.502 
115.212 349.863 109.75 
115.624 347.735 106.91 
127.575 356.871 107.2 
129.915 358.587 107.402 
131.099 359.435 107.508 
123.368 345.063 97.4379 
124.817 345.225 96.4727 
125.892 346.12 96.5601 
126.974 347.01 96.6521 
128.431 348.703 97.3185 
129.53 349.575 97.4211 
130.636 350.44 97.5275 
131.818 352.838 99.2601 
132.633 354.42 100.425 
133.152 356.71 102.664 
133.262 358.196 104.335 
133.054 360.351 107.119 
125.975 353.751 104.804 
124.818 351.374 103.032 
124.431 349.054 100.787 
125.161 347.6 98.6591 
110.963 337.672 100.567 
112.397 337.938 99.5327 
113.743 339.753 100.131 
115.506 340.835 99.6676 
116.952 341.063 98.6543 
118.398 341.277 97.6523 
119.844 341.476 96.6618 
120.898 342.405 96.7279 
122.299 344.153 97.3608 
119.598 339.052 94.5166 
120.412 337.542 92.4612 
112.807 337.216 98.4678 
112.916 335.633 96.8655 
114.049 335.013 95.3155 
116.202 335.348 93.8222 
117.944 336.409 93.3767 
116.325 333.732 92.2641 
117.18 332.207 90.2398 
117.33 330.567 88.7226 
116.773 328.816 87.7004 
118.217 329.015 86.7483 
119.667 329.204 85.8067 
121.12 329.382 84.8767 
123.578 330.496 84.0099 
124.403 333.071 85.5524 
122.809 334.553 87.9717 
120.941 335.162 89.9035 
119.8 335.84 91.3879 
102.416 331.847 103.106 
104.238 331.481 100.958 
106.067 331.079 98.8363 
107.478 331.375 97.7932 
109.603 331.792 96.2458 
109.038 330.043 95.1886 
109.9 328.546 93.1309 
111.484 327.151 90.6054 
113.085 325.725 88.1238 
114.519 325.951 87.1544 
115.507 326.948 87.1718 
101.542 320.06 93.6849 
103.164 321.282 93.1481 
104.107 322.341 93.1334 
105.943 321.869 91.1058 
107.342 322.145 90.0981 
109.454 322.541 88.6039 
110.613 321.885 87.132 
111.843 323.815 87.6206 
92.2032 331.154 113.638 
93.0337 329.915 111.38 
93.8715 328.64 109.144 
94.4629 326.459 106.391 
95.0702 324.225 103.683 
95.9355 322.837 101.541 
96.8076 321.416 99.4248 
97.2465 320.695 98.3771 
99.0464 320.314 96.2774 
100.172 319.738 94.7259 
104.704 309.216 83.0794 
107.001 310.585 82.0672 
109.568 312.879 81.5145 
112.183 315.135 80.9859 
114.84 317.346 80.4827 
118.021 318.71 79.0867 
121.498 320.929 78.1877 
125.005 323.073 77.3401 
127.524 324.195 76.503 
130.268 326.14 76.1862 
131.799 326.271 75.3379 
133.348 326.392 74.4938 
135.742 326.543 73.2038 
100.214 306.416 85.1537 
101.555 306.714 84.164 
103.8 308.113 83.1287 
101.747 318.383 92.1841 
101.276 316.535 91.215 
101.269 313.89 89.2804 
100.146 311.852 88.8577 
100.172 309.152 86.9842 
92.3334 313.337 97.5686 
93.443 312.789 96.0102 
95.22 312.403 93.9383 
96.7931 311.041 91.425 
98.1643 308.682 88.5027 
99.0847 307.077 86.5942 
98.0499 287.582 76.6095 
100.101 289.036 75.5758 
102.012 289.437 74.2007 
102.474 288.519 73.3958 
103.214 285.593 71.4787 
102.413 284.397 71.5876 
101.309 281.039 71.0476 
100.405 278.744 70.8487 
98.9362 276.321 71.099 
98.1039 274.009 70.9215 
97.4081 272.792 71.0565 
80.6403 314.13 111.749 
81.7066 313.777 110.087 
82.5825 312.495 107.924 
83.467 311.177 105.783 
85.1883 310.98 103.603 
86.7279 309.815 100.954 
87.8236 309.318 99.3696 
89.7628 309.943 97.7357 
90.6119 311.08 97.676 
90.7665 317.116 102.241 
91.6519 315.706 100.137 
91.8846 314.066 98.6 
91.8695 316.621 100.639 
93.4205 317.934 100.056 
94.9867 319.231 99.4805 
83.4244 323.185 116.559 
84.2624 322.003 114.309 
84.8866 319.905 111.541 
85.7459 318.643 109.341 
87.4821 318.479 107.125 
88.3553 317.145 104.967 
89.4504 316.686 103.344 
85.1961 325.455 116.524 
87.1692 326.253 114.804 
88.0071 325.038 112.553 
89.7565 324.899 110.306 
90.8487 324.49 108.637 
91.7048 323.177 106.445 
91.2331 321.401 105.384 
90.7734 319.612 104.337 
80.2164 321.732 119.446 
82.1347 322.617 117.712 
80.4098 320.309 117.761 
81.2481 319.151 115.516 
80.6151 316.516 113.904 
71.1013 323.029 135.063 
72.3063 323.801 133.907 
73.5225 324.554 132.749 
74.5181 324.469 130.998 
74.9044 324.004 129.831 
75.914 323.88 128.086 
76.9317 323.73 126.344 
77.7308 322.715 124.036 
78.9909 323.358 122.874 
80.0319 323.136 121.147 
85.8097 278.451 83.7045 
86.819 276.684 81.9793 
87.8304 274.884 80.2896 
88.8435 273.048 78.6357 
90.5892 273.47 77.1931 
91.8449 274.817 76.5726 
93.118 276.159 75.9616 
61.7178 325.199 157.711 
62.3228 324.699 155.378 
62.9428 324.162 153.043 
64.6913 324.529 149.623 
65.9196 324.353 146.722 
67.4077 324.902 144.428 
68.9228 325.403 142.117 
69.9969 324.258 138.579 
70.9588 324.256 136.829 
75.4788 305.194 111.117 
77.0363 307.596 110.967 
78.8109 310.88 111.343 
70.4357 320.572 133.306 
69.5871 317.251 131.016 
72.6999 307.848 117.114 
73.129 307.277 116.021 
74.1633 307.009 114.354 
75.0372 305.808 112.191 
68.0079 314.796 131.05 
67.0376 312.715 130.522 
67.0537 310.556 128.31 
67.6717 308.737 125.545 
68.3152 306.862 122.806 
69.9009 307.05 120.538 
71.506 307.189 118.277 
71.1646 317.545 128.715 
71.9539 316.583 126.437 
71.5531 314.877 125.333 
71.7619 313.512 123.662 
71.9816 312.127 122.005 
72.6295 310.178 119.253 
75.1576 303.363 110.131 
74.8499 301.52 109.158 
74.5561 299.665 108.199 
93.5117 274.132 74.8435 
93.9128 272.083 73.749 
93.096 268.675 73.2823 
76.2141 299.571 106.009 
77.2784 299.169 104.402 
80.1797 299.489 101.123 
83.1139 299.7 97.8931 
85.7687 297.868 93.8312 
88.2753 298.656 91.6966 
90.1714 299.217 90.1185 
93.7178 302.054 88.3948 
95.852 303.53 87.2971 
98.0174 304.984 86.2166 
44.7371 302.645 170.475 
45.0166 302.351 169.018 
45.9272 303.368 167.574 
47.5227 305.741 166.148 
48.5523 306.762 164.52 
49.6368 307.754 162.767 
50.0994 307.366 160.832 
50.5894 306.95 158.846 
51.1057 306.505 156.821 
50.6975 304.924 155.777 
49.6327 301.972 154.766 
48.5949 298.996 153.819 
50.0118 300.676 152.21 
50.9712 301.775 151.137 
52.0692 301.764 148.489 
52.3848 301.477 147.428 
53.5325 301.388 144.737 
53.7006 300.242 143.152 
54.3891 299.574 141 
55.0973 298.871 138.843 
55.3092 297.659 137.259 
55.3935 295.573 135.186 
56.8099 296.094 132.944 
57.8601 296.989 131.777 
59.6018 299.165 130.528 
60.5361 299.148 128.858 
61.3398 298.227 126.687 
61.6115 296.87 125.11 
61.7687 294.602 123.06 
63.1688 293.961 120.332 
64.7128 294.162 118.089 
66.3999 295.227 116.328 
68.1092 296.251 114.572 
69.9744 298.153 113.302 
71.5921 298.178 111.082 
72.771 298.786 109.926 
45.8794 305.212 170.797 
46.4637 306.49 170.962 
47.4052 308.5 171.228 
48.3677 310.499 171.5 
49.9657 313.7 171.952 
51.4125 316.482 172.361 
52.4612 318.435 172.657 
54.1962 321.557 173.147 
34.7506 274.244 167.652 
35.8661 278.201 167.967 
36.7746 281.219 168.224 
37.9893 285.014 168.568 
38.9482 287.844 168.839 
40.2899 291.592 169.218 
41.4017 294.536 169.532 
42.558 297.461 169.858 
43.63 300.061 170.161 
36.179 275.746 164.302 
36.4623 274.177 161.873 
37.0956 273.177 159.023 
37.3086 271.446 156.935 
37.5288 269.669 154.905 
38.1949 269.281 152.782 
39.438 271.929 151.438 
40.1835 272.303 149.783 
41.9175 275.483 147.831 
43.2044 277.203 146.033 
44.0784 278.328 144.838 
44.9651 279.436 143.644 
46.6183 283.604 143.232 
47.8866 287.206 143.447 
48.9557 289.109 142.748 
50.1471 288.977 140.049 
50.7645 287.425 137.458 
51.5202 286.688 135.34 
51.8016 285.436 133.817 
52.0966 284.165 132.3 
52.405 282.876 130.79 
45.2392 278.286 142.145 
45.9749 277.651 140.052 
47.1097 276.628 136.921 
46.9131 274.017 135.602 
38.6934 265.53 148.902 
39.8593 267.298 147.115 
41.8827 270.166 144.121 
42.6136 269.578 142.051 
43.8331 270.355 139.815 
45.5182 271.604 136.975 
38.4813 268.249 151.276 
38.391 266.596 150.38 
47.8233 275.024 134.399 
48.7473 276.014 133.196 
49.6838 276.985 131.994 
50.7811 279.705 131.681 
51.8294 281.529 130.934 
53.8038 283.362 128.544 
54.6355 282.465 126.444 
55.9927 281.951 123.752 
57.9723 282.684 120.915 
59.5446 283.864 119.127 
61.1409 285.003 117.343 
63.3999 287.385 115.427 
65.0539 288.434 113.658 
66.8344 290.374 112.354 
68.5351 291.346 110.601 
70.8344 292.582 108.28 
72.2409 295.056 108.045 
73.6814 297.512 107.827 
57.234 279.538 120.188 
56.9922 275.849 118.465 
57.3577 273.447 116.603 
58.2618 271.383 114.167 
47.7059 273.268 133.529 
49.0316 273.85 131.287 
50.2795 272.589 128.188 
49.6542 268.524 127.114 
49.14 266.253 126.9 
39.0047 264.444 147.437 
39.3261 263.34 145.982 
39.6577 262.217 144.539 
39.9837 260.217 142.691 
39.9602 258.493 141.872 
39.9505 255.893 140.666 
40.717 255.253 138.668 
41.8926 255.113 136.067 
43.5052 255.424 132.852 
44.7753 254.237 129.866 
46.0662 253.878 127.268 
46.9629 252.989 125.29 
47.8805 252.061 123.32 
49.2553 251.529 120.742 
49.6609 252.895 120.489 
50.525 254.684 119.625 
51.4103 256.461 118.767 
52.3332 257.285 117.542 
53.2538 259.034 116.694 
54.6934 259.261 114.49 
55.6709 259.062 112.902 
57.1355 260.159 111.085 
58.1254 260.868 109.88 
59.1257 261.557 108.679 
60.1366 262.229 107.482 
60.6453 262.559 106.886 
61.6705 263.204 105.697 
40.712 257.002 139.46 
41.4893 258.094 138.252 
42.2829 259.17 137.04 
43.5019 260.753 135.22 
44.755 262.297 133.396 
46.0413 263.802 131.57 
46.8976 263.886 129.947 
48.2329 265.32 128.119 
46.8817 256.648 126.796 
47.7492 257.581 125.568 
49.0764 258.947 123.728 
49.9752 260.757 122.889 
49.9892 263.516 124.069 
49.5577 264.894 125.48 
53.7107 262.26 117.229 
54.6855 264.936 116.792 
55.6778 266.659 115.975 
57.1913 268.747 114.563 
59.2875 272.113 112.969 
60.3238 272.826 111.774 
60.7741 271.264 110.368 
61.7881 270.98 108.78 
61.4594 275.426 111.405 
62.0398 276.72 111.228 
63.1659 278.35 110.463 
64.7898 279.338 108.695 
66.9872 280.595 106.354 
68.0992 281.198 105.192 
69.295 282.75 104.456 
70.5082 284.289 103.728 
71.7388 285.816 103.009 
73.5677 287.597 101.728 
67.964 279.261 104.358 
68.954 277.887 102.381 
69.9562 276.474 100.428 
72.4638 292.518 106.095 
73.4055 291.176 104.051 
63.3724 271.959 107.004 
64.405 271.616 105.431 
65.4459 271.247 103.867 
59.1201 263.495 109.43 
60.1497 266.112 108.997 
60.6962 268.382 109.178 
74.734 288.119 100.595 
76.3928 287.898 98.4811 
76.6866 285.189 96.6645 
77.0912 283.438 95.2897 
76.9243 281.442 94.4844 
66.5256 271.836 102.703 
67.6136 272.408 101.544 
68.7506 273.953 100.783 
78.6738 282.107 92.8401 
79.9367 283.54 92.1527 
81.2167 284.962 91.4732 
81.9146 286.171 91.3385 
71.5813 276.273 98.3231 
72.6529 275.779 96.8027 
83.6052 285.76 89.3399 
84.5938 284.107 87.5029 
85.7933 284.47 86.4629 
86.8877 283.796 85.0509 
87.601 284.994 84.9213 
89.0544 287.381 84.6742 
90.8932 287.874 83.1625 
93.3623 288.501 81.1816 
95.3795 289.981 80.0985 
97.5927 292.472 79.4148 
99.0431 293.782 78.8419 
99.866 294.944 78.7513 
100.887 297.113 79.0546 
101.931 299.267 79.3712 
102.795 300.407 79.296 
104.551 302.672 79.1566 
105.66 304.78 79.5053 
105.412 306.595 80.8206 
104.947 307.427 81.7274 
99.1674 290.84 77.2376 
73.2739 277.025 96.6323 
74.4743 278.509 95.9074 
75.6913 279.981 95.191 
86.5834 280.698 83.9275 
62.708 264.814 104.887 
63.7542 265.429 103.71 
64.8204 267.013 102.914 
94.2412 268.91 72.3769 
95.4735 270.243 71.7813 
96.7234 271.575 71.1952 
70.1483 265.717 95.684 
71.2398 266.202 94.5576 
72.3372 266.672 93.4401 
73.9952 267.349 91.7789 
74.575 268.596 91.5866 
75.7611 271.083 91.2147 
76.9333 272.533 90.4926 
78.0713 272.945 89.4126 
79.2679 274.375 88.7073 
80.9948 274.953 87.1175 
82.152 275.322 86.0696 
83.313 275.679 85.0317 
84.5531 277.068 84.3632 
65.391 269.281 103.092 
62.1884 262.537 104.734 
63.2363 261.171 102.824 
64.2859 260.762 101.292 
65.3322 261.33 100.126 
66.3825 262.887 99.3254 
67.4557 265.437 98.898 
65.8714 266.603 101.372 
66.9289 266.167 99.8425 
69.0636 265.216 96.8183 
68.0052 266.708 98.6909 
69.107 268.24 97.9172 
70.2257 269.76 97.1522 
70.8069 271.019 96.9615 
71.916 271.515 95.8334 
72.512 272.766 95.6496 
73.1162 274.014 95.4704 
73.165 275.02 95.8539 
76.1353 260.891 87.2186 
76.6917 263.186 87.3437 
77.2566 264.429 87.1451 
78.3884 265.857 86.4211 
79.5358 267.276 85.7064 
80.6327 266.578 84.3268 
82.2662 264.956 82.1292 
83.9252 264.354 80.2989 
85.6464 265.877 79.1299 
87.3894 267.385 77.982 
89.6674 267.926 76.0676 
91.3801 268.31 74.6621 
70.1346 263.681 94.9708 
70.6764 261.873 93.7103 
71.2314 260.046 92.4686 
72.3374 258.414 90.6937 
73.9596 259.046 89.0509 
75.0399 260.498 88.2939 
58.1517 258.93 109.142 
58.6883 257.324 107.815 
59.2389 255.697 106.503 
59.8041 254.051 105.205 
61.3814 252.997 102.734 
62.3881 253.594 101.552 
63.4036 254.172 100.376 
64.4656 253.721 98.8721 
64.6052 250.674 97.8872 
64.2132 248.368 97.829 
64.8505 246.584 96.6229 
65.5025 244.782 95.4352 
76.6946 258.967 86.0406 
77.8114 257.201 84.3591 
78.9605 254.318 82.4133 
79.5598 252.314 81.3191 
62.0089 237.551 98.6295 
62.1952 240.888 98.9161 
61.9348 243.939 99.8238 
61.7126 246.974 100.763 
61.5855 248.989 101.406 
61.4749 250.997 102.064 
66.4425 246.309 94.5889 
67.3981 247.828 93.7531 
68.4293 248.296 92.62 
70.0478 247.92 90.6369 
71.2209 246.233 88.9403 
72.7881 246.829 87.3016 
73.9039 246.138 85.9375 
75.4833 246.673 84.3406 
76.5412 247.013 83.2891 
77.0138 248.26 83.0464 
78.0789 248.584 82.0097 
79.0998 249.985 81.2626 
80.6403 252.619 80.3044 
82.2644 253.054 78.8039 
83.3484 253.33 77.8189 
84.4345 253.595 76.845 
85.5212 253.849 75.8831 
87.1521 254.212 74.4631 
88.2397 254.441 73.5314 
89.3271 254.661 72.6121 
89.8832 257.009 72.691 
91.5465 258.451 71.6045 
93.2277 259.884 70.5407 
94.8416 259.047 68.9678 
96.4055 257.033 67.1832 
97.451 256.044 66.1086 
98.4662 271.909 69.8835 
99.6311 272.127 69.0227 
100.798 272.338 68.1729 
101.839 271.422 67.05 
101.598 269.159 66.4934 
100.153 265.557 66.5034 
98.8705 263.096 66.7995 
98.1271 259.576 66.4399 
97.9548 254.964 65.4604 
98.9602 252.777 64.1955 
99.9644 250.555 62.9718 
100.982 249.48 61.9945 
102.474 246.044 60.2835 
90.9643 251.583 70.4932 
92.5731 251.858 69.1775 
93.6433 252.031 68.3161 
95.2557 253.425 67.2859 
90.4135 253.746 71.4452 
88.928 246.663 71.3083 
89.3952 249.027 71.3398 
90.442 250.353 70.6903 
84.1502 245.7 75.4858 
85.2121 245.931 74.5359 
86.8056 246.26 73.1339 
80.5043 243.699 78.6518 
80.9059 246.043 78.6685 
81.9159 247.417 77.9399 
82.9836 247.679 76.9602 
83.5658 246.694 76.2184 
76.6717 244.846 82.7423 
77.2698 243.918 81.9564 
78.3962 243.131 80.6683 
79.4492 243.421 79.6542 
55.2276 256.773 112.772 
54.8075 254.48 112.657 
54.8805 252.554 111.946 
55.4407 250.986 110.638 
56.4906 249.749 108.736 
56.669 246.81 107.731 
56.884 243.855 106.756 
57.2282 239.894 105.503 
57.891 238.223 104.291 
58.2148 235.22 103.407 
59.1488 235.83 102.202 
60.093 236.422 101.004 
60.5683 236.711 100.408 
65.6655 242.714 94.8403 
65.8463 240.639 94.2596 
67.0448 239.023 92.5526 
67.8684 236.094 91.1708 
62.2313 235.504 98.0628 
61.9924 233.185 98.0993 
62.2511 231.13 97.5606 
63.4799 229.578 95.8641 
68.1048 233.982 90.6464 
68.3593 231.863 90.1371 
68.6316 229.739 89.6436 
63.7702 227.503 95.3567 
64.0774 225.421 94.8651 
64.4031 223.335 94.3876 
64.7461 221.243 93.9259 
64.0262 214.048 94.953 
63.6247 216.133 95.3733 
63.8929 217.411 95.0046 
64.4538 219.966 94.2806 
69.4895 235.666 89.2285 
71.0068 236.258 87.5737 
72.2539 234.48 85.9798 
73.1372 231.41 84.7183 
74.6594 231.901 83.126 
76.3168 231.26 81.3337 
78.1123 229.465 79.3646 
78.9024 227.365 78.4471 
81.0791 226.712 76.2783 
82.6037 227.029 74.8352 
84.2695 226.182 73.2382 
85.5747 224.067 71.9686 
86.3881 221.846 71.1899 
87.3908 221.994 70.2975 
88.3917 222.133 69.4188 
89.8898 222.325 68.1253 
90.8857 222.442 67.2796 
91.8786 222.551 66.4474 
92.8682 222.652 65.6288 
89.0669 243.249 70.6146 
89.7063 241.049 69.7319 
90.8761 238.907 68.4429 
91.0262 236.596 68.045 
91.7994 233.181 67.0593 
68.9221 227.608 89.1658 
69.8825 224.59 87.9254 
71.3715 221.712 86.1843 
73.026 221.12 84.363 
74.5134 221.578 82.7734 
75.863 219.656 81.3479 
77.2278 217.694 79.9615 
78.3124 214.462 78.954 
79.7143 212.432 77.6531 
81.408 211.593 76.0501 
82.187 212.913 75.2335 
83.6729 213.169 73.8211 
84.4642 214.476 73.0322 
85.575 217.008 71.9427 
86.2182 219.464 71.3321 
90.5527 245.798 69.7408 
91.6428 244.82 68.6448 
93.2918 242.74 66.9381 
93.4501 239.256 66.3304 
93.1497 235.698 66.1736 
92.7239 234.471 66.4052 
91.4949 230.789 67.1274 
91.7193 228.456 66.7924 
91.9655 226.118 66.4756 
92.5934 225 65.9138 
81.7038 241.745 77.1668 
81.7831 240.632 76.9251 
81.4337 238.277 76.9429 
81.7331 234.921 76.2655 
82.8745 234.022 75.0863 
84.0157 233.101 73.9294 
85.1565 232.161 72.7949 
86.6952 232.432 71.4225 
87.0011 234.808 71.3662 
87.9382 236.126 70.6694 
89.5723 235.218 69.1457 
90.7829 233.05 67.9058 
81.1029 242.726 77.9046 
82.7558 241.992 76.1932 
83.6772 244.464 75.717 
93.8546 222.745 64.8233 
94.3462 222.79 64.4258 
95.3264 222.871 63.6407 
95.815 222.91 63.253 
97.4059 221.826 61.9894 
98.8492 221.911 60.8811 
103.035 249.659 60.5022 
104.137 252.126 60.1763 
105.285 254.599 59.8646 
106.483 257.081 59.5662 
107.737 259.573 59.2798 
109.052 262.077 59.0026 
110.61 265.811 58.9558 
112.106 268.357 58.6914 
113.7 270.929 58.4249 
115.413 273.538 58.1509 
116.323 274.861 58.0083 
118.28 277.56 57.7043 
121.714 281.836 57.1618 
124.611 285.004 56.6741 
126.442 286.804 56.3414 
98.9669 225.513 60.8756 
99.24 227.922 60.7698 
99.4578 231.523 60.8246 
99.7363 235.124 60.9154 
100.574 238.758 60.6714 
101.486 242.398 60.4611 
101.968 244.817 60.4612 
30.9596 257.552 166.581 
31.4896 260.326 166.731 
32.0573 263.093 166.891 
32.5325 265.273 167.025 
33.1673 268.024 167.205 
33.8396 270.764 167.395 
64.4409 230.069 94.7005 
65.4099 230.542 93.5454 
67.0137 230.167 91.5795 
66.3468 220.857 91.9767 
67.1885 218.948 90.9747 
68.047 217.02 89.9946 
68.9225 215.073 89.037 
70.2937 213.282 87.5504 
59.9856 211.785 100.301 
60.0128 214.098 100.128 
60.0623 216.412 99.9706 
60.1344 218.727 99.8277 
60.0574 222.065 99.9413 
60.6426 224.659 99.2377 
59.4137 226.136 100.944 
58.6604 227.87 102.07 
57.47 229.274 103.819 
57.6582 231.591 103.764 
57.8692 233.907 103.724 
60.4157 209.745 99.8848 
61.0927 206.678 99.2896 
61.5661 204.628 98.9116 
62.308 201.549 98.3744 
62.8245 199.492 98.0358 
63.0892 198.462 97.8725 
71.0481 214.704 86.6385 
72.2224 213.943 85.3705 
73.6165 212.06 83.9529 
74.542 210.001 83.0986 
75.7204 206.818 82.1246 
63.6314 196.401 97.5584 
64.9078 193.524 96.5277 
65.792 190.414 96.1268 
66.8346 188.537 95.2986 
67.8958 186.642 94.4949 
68.9759 184.728 93.7163 
69.9746 181.58 93.4445 
49.8223 249.146 119.054 
50.8063 248.091 117.12 
52.2036 248.345 114.924 
52.3853 245.472 113.903 
52.1583 242.202 113.528 
51.8861 239.892 113.501 
51.6364 237.578 113.488 
50.9837 234.876 114.112 
31.4622 257.293 164.658 
31.4502 254.954 163.192 
31.4449 252.573 161.811 
31.7123 250.796 160.005 
32.2796 249.622 157.682 
32.8697 249.24 155.756 
33.1843 248.204 154.392 
33.8095 247.779 152.462 
34.7653 247.944 149.948 
36.0845 248.663 146.832 
37.1265 248.718 144.287 
37.5163 247.568 142.931 
37.919 246.403 141.582 
38.3758 244.346 139.876 
38.468 242.588 139.155 
38.5745 240.824 138.446 
33.216 246.525 153.606 
33.5519 245.463 152.26 
33.8999 244.39 150.921 
33.9637 242.684 150.172 
34.0402 240.972 149.437 
34.4207 239.871 148.129 
34.7638 239.622 147.182 
35.4661 239.103 145.285 
35.8829 237.963 143.985 
36.5616 238.27 142.434 
37.3196 237.679 140.531 
37.9067 239.699 139.663 
39.2591 241.934 137.225 
40.0144 242.136 135.648 
40.7302 243.209 134.421 
41.4626 244.263 133.192 
42.5913 245.812 131.344 
43.8017 246.415 129.135 
44.7491 244.653 126.837 
45.6678 243.762 124.902 
46.2027 242.376 123.596 
46.3482 240.519 122.922 
39.0328 239.611 137.137 
39.5054 238.381 135.834 
39.6503 236.598 135.156 
40.4931 235.877 133.252 
41.7126 235.634 130.73 
42.4334 236.648 129.485 
43.2529 236.731 127.91 
44.0884 236.787 126.334 
44.5557 236.343 125.384 
44.9388 236.816 124.759 
45.6321 238.673 123.838 
47.4007 238.613 120.687 
48.903 237.073 117.851 
49.9323 235.995 115.975 
66.9473 207.334 91.8811 
68.1101 206.657 90.5727 
69.526 204.881 89.1222 
70.9625 203.062 87.7089 
71.9042 203.376 86.616 
44.7418 234.497 124.74 
44.9432 232.645 124.108 
44.7865 230.326 124.117 
45.0198 228.47 123.511 
45.3991 225.678 122.623 
46.648 226.087 120.441 
47.7981 227.384 118.551 
49.2455 226.73 116.088 
50.7312 226.003 113.642 
51.4296 224.452 112.463 
52.1446 222.883 111.297 
52.0573 220.569 111.396 
51.5929 217.885 112.136 
51.3741 216.543 112.514 
51.7407 214.604 112.02 
65.3667 212.401 93.3872 
66.4871 209.45 92.2406 
51.6299 233.334 112.885 
52.7209 232.145 111.05 
54.096 228.948 108.664 
55.101 225.343 106.952 
55.7376 221.372 105.912 
56.2584 218.383 105.169 
57.0119 214.382 104.227 
52.9117 213.384 110.283 
54.5132 212.456 107.941 
55.7483 213.441 106.077 
63.3202 212.539 95.9203 
63.5211 209.185 95.9138 
64.6649 206.285 94.7685 
66.0531 204.614 93.2577 
67.2625 201.648 92.1936 
68.33 197.411 91.6025 
70.3764 193.494 89.9607 
71.7308 190.434 89.0722 
72.4957 189.503 88.4233 
71.1663 206.629 87.0725 
70.6975 208.793 87.3985 
70.7243 211.122 87.1921 
73.4138 189.779 87.3381 
73.2661 192.084 86.9967 
73.4326 193.306 86.563 
73.6063 194.529 86.134 
74.5425 194.79 85.0683 
75.4841 195.036 84.015 
57.6375 213.681 103.387 
58.7006 213.258 101.945 
71.192 180.847 92.2375 
72.4216 180.085 91.0528 
72.8666 180.225 90.502 
72.8909 201.347 85.795 
73.895 199.301 85.0004 
74.9169 197.236 84.2329 
75.9734 203.371 82.2327 
77.4494 201.377 80.9586 
78.6764 200.468 79.8353 
80.1261 200.755 78.3493 
72.6288 182.498 90.0948 
72.4113 184.78 89.7038 
72.5366 185.994 89.2403 
72.3516 188.284 88.874 
76.0696 192.832 83.8165 
77.1443 190.733 83.1217 
77.4143 206.063 80.4468 
78.6288 205.161 79.3089 
79.6113 203.011 78.5702 
78.5621 191.032 81.5942 
79.9881 191.303 80.096 
80.6422 192.595 79.1867 
82.377 191.693 77.6672 
83.7772 188.344 77.0271 
85.2172 184.971 76.4502 
86.3224 186.264 75.1131 
87.7534 186.393 73.7762 
77.2959 188.418 83.4786 
77.9368 186.207 83.3395 
79.0642 184.084 82.7152 
80.6785 182.021 81.6269 
81.9632 181.044 80.6147 
83.1352 178.858 80.0881 
84.9057 177.885 78.6639 
86.2098 176.834 77.7435 
87.1541 176.909 76.8388 
88.572 177.004 75.5078 
88.2145 178.157 75.4947 
88.4623 180.53 74.6043 
88.2582 182.879 74.1708 
81.3587 199.797 77.275 
81.6269 198.661 77.1802 
83.1426 196.533 76.0579 
85.0751 196.794 74.203 
86.4052 193.387 73.5617 
86.994 191.071 73.4649 
87.6028 188.753 73.3896 
88.7069 186.469 72.9022 
89.6588 186.537 72.0425 
90.9271 185.427 71.1885 
91.7224 184.278 70.7727 
92.8508 181.944 70.3845 
93.656 180.78 70.0035 
94.8064 178.426 69.6732 
95.6198 177.249 69.3284 
97.2543 174.88 68.6803 
98.4383 172.494 68.4549 
98.9908 173.689 67.6449 
99.0908 174.888 67.2063 
99.6524 176.093 66.414 
99.879 178.506 65.5683 
100 179.716 65.154 
100.272 189.41 62.744 
100.171 191.83 62.3688 
99.5827 196.652 62.0299 
99.7766 200.288 61.388 
99.5652 203.902 61.1405 
99.4075 207.514 60.9354 
99.3041 211.123 60.7716 
98.9521 213.512 60.9235 
98.9385 217.117 60.8277 
99.1197 219.527 60.6648 
100.261 182.139 64.343 
100.399 183.354 63.9467 
100.24 185.773 63.5197 
100.104 188.193 63.1139 
96.8959 161.912 73.4696 
96.9984 164.239 72.4828 
97.4603 164.227 72.1035 
97.519 165.397 71.619 
98.0433 166.562 70.7653 
98.1117 167.742 70.2924 
98.1856 168.925 69.8246 
98.2645 170.112 69.3625 
98.3486 171.301 68.9061 
90.3705 161.982 79.1807 
91.7284 160.852 78.4094 
92.6627 160.849 77.5697 
94.0624 160.831 76.338 
95.0384 161.963 75.0301 
95.9683 161.94 74.2429 
81.0843 170.436 84.9229 
82.3974 169.463 83.9428 
83.7181 168.467 82.9906 
85.45 166.328 82.1028 
86.7889 165.277 81.2191 
88.1332 164.202 80.3656 
89.4833 163.106 79.542 
74.4648 178.349 89.2915 
76.0861 176.431 88.1267 
77.7304 174.473 87.009 
79.3962 172.474 85.9409 
28.2603 237.327 165.818 
28.6448 241.431 165.927 
28.9947 244.572 166.026 
29.452 248.146 166.155 
29.7666 250.357 166.244 
30.1988 253.15 166.366 
30.5674 255.353 166.47 
29.1636 238.468 163.076 
29.4689 238.301 162.009 
29.8136 237.287 160.584 
30.2031 235.404 158.846 
27.5568 217.103 165.62 
27.5396 221.102 165.615 
27.5771 224.102 165.625 
27.6522 226.929 165.646 
27.8035 230.531 165.69 
27.9878 233.687 165.742 
28.0858 235.098 165.769 
27.7836 209.87 165.684 
27.6866 212.104 165.656 
27.6203 214.103 165.638 
31.01 221.792 154.582 
30.9632 225.047 154.888 
30.8083 226.771 155.497 
30.4486 227.822 156.683 
30.1057 228.882 157.861 
29.777 229.95 159.039 
30.0877 233.03 158.652 
27.9728 218.31 164.119 
28.1805 218.145 163.415 
28.7173 220.476 161.599 
29.1272 218.604 160.287 
29.7946 217.55 158.227 
30.288 218.152 156.707 
30.4948 221.259 156.077 
31.6407 221.445 152.779 
32.4037 220.216 150.663 
32.9708 220.66 149.15 
33.9091 220.848 146.723 
34.7694 221.839 144.593 
49.8448 210.385 115.335 
50.7718 212.51 113.672 
43.2163 220.539 126.473 
44.0432 220.574 124.927 
45.1946 218.723 122.833 
46.2213 217.756 121.026 
47.4448 215.804 118.97 
48.345 213.386 117.575 
34.288 236.669 147.659 
34.7614 234.687 146.034 
35.2637 232.687 144.425 
36.0869 231.263 142.224 
36.946 229.798 140.03 
37.243 227.156 139.076 
37.459 225.391 138.454 
37.6896 223.624 137.843 
38.8196 223.517 135.376 
40.1816 224.772 132.578 
41.6088 225.94 129.771 
42.6624 224.205 127.622 
30.9165 237.369 157.185 
31.46 237.819 155.695 
32.0646 237.405 153.838 
32.4778 235.479 152.207 
32.8551 234.399 150.939 
33.0501 231.816 149.928 
33.5361 229.861 148.348 
33.7914 227.272 147.381 
34.3375 225.3 145.829 
34.8053 224.181 144.598 
28.2181 210.678 164.029 
28.6304 209.899 162.767 
29.227 209.853 160.817 
29.6911 210.533 159.231 
30.1645 211.17 157.674 
30.649 211.768 156.137 
31.1077 210.82 154.92 
31.4689 212.183 153.706 
31.9866 212.692 152.195 
32.5193 213.172 150.686 
33.209 212.778 148.888 
33.9192 212.347 147.093 
34.6508 211.879 145.303 
35.1798 210.771 144.13 
35.5007 209.05 143.579 
36.0076 206.464 142.776 
35.1421 221.579 143.678 
35.5204 221.311 142.763 
35.7681 219.57 142.164 
36.2886 218.415 140.958 
36.5626 216.667 140.378 
37.2577 214.615 138.906 
37.565 212.858 138.351 
37.8868 211.099 137.808 
36.4477 207.646 141.54 
37.1453 209.39 139.678 
38.1434 211.661 137.183 
38.8342 211.884 135.661 
39.6583 213.511 133.775 
40.3922 213.675 132.244 
41.1439 213.813 130.713 
41.7493 214.832 129.446 
42.2133 216.745 128.451 
42.7026 218.647 127.459 
42.39 213.515 128.28 
43.046 212.182 127.123 
44.219 210.387 125.086 
45.4337 208.54 123.071 
46.036 205.756 122.36 
46.6727 202.967 121.676 
46.7984 200.668 121.88 
45.6937 195.201 125.12 
46.0375 197.033 124.034 
46.4058 198.855 122.954 
43.1909 198.748 128.968 
43.6876 198.333 128.106 
44.4205 196.999 127.033 
44.9339 196.562 126.178 
38.6492 209.012 136.387 
39.0037 207.244 135.871 
39.6267 206.016 134.736 
40.4594 203.881 133.367 
41.1827 204.035 131.855 
41.8544 202.754 130.744 
42.5419 201.456 129.641 
36.1256 199.778 143.965 
36.1235 201.234 143.598 
36.1326 202.689 143.233 
35.9722 205.006 143.13 
33.4202 200.735 150.596 
32.8797 203.231 151.409 
32.7017 205.543 151.368 
32.5489 207.861 151.336 
32.2372 209.527 151.916 
49.3364 202.682 117.17 
49.4601 204.031 116.747 
49.3781 206.332 116.553 
49.5244 207.684 116.142 
49.6799 209.035 115.737 
33.9514 199.702 149.474 
34.6899 197.812 148.112 
35.2495 196.744 147.018 
35.8218 195.662 145.932 
47.6648 200.604 120.379 
48.3207 201.45 119.093 
48.9937 202.275 117.81 
35.9592 197.723 144.949 
36.9056 199.246 142.246 
37.7102 198.681 140.527 
38.3299 197.515 139.437 
38.9645 197.768 137.952 
39.3957 197.447 137.094 
40.061 197.66 135.603 
40.9647 196.961 133.886 
41.8958 196.225 132.173 
42.3992 197.248 130.892 
61.429 177.052 105.936 
62.9099 176.837 103.984 
64.4249 176.558 102.063 
66.0253 177.442 99.6645 
67.2575 178.054 97.8923 
68.5928 179.842 95.649 
69.1078 181.238 94.5844 
46.4707 193.824 124.071 
47.5604 192.869 122.386 
47.9139 194.661 121.287 
47.7332 196.95 121.041 
47.5749 199.242 120.81 
50.1418 201.182 116.106 
50.6156 199.28 115.695 
50.4222 196.6 116.579 
50.8554 193.37 116.651 
51.3305 190.148 116.755 
52.7856 186.745 115.437 
53.7434 186.521 113.991 
55.0677 186.608 111.915 
61.1731 180.548 105.032 
61.6141 182.068 103.918 
61.4395 185.584 103.064 
60.8222 187.586 103.331 
60.2215 189.588 103.613 
55.9732 183.721 111.469 
56.5971 181.796 111.188 
57.237 179.87 110.923 
54.9063 190.178 111.121 
54.7089 192.452 110.822 
55.1701 194.092 109.728 
60.0361 191.862 103.296 
60.2779 194.413 102.381 
60.8231 195.952 101.322 
61.6568 196.464 100.11 
51.3175 200.045 114.416 
52.0348 200.792 113.141 
53.0081 200.55 111.67 
53.8712 198.959 110.645 
54.3784 197.015 110.268 
56.1901 193.764 108.295 
57.5061 192.417 106.709 
58.5635 192.019 105.303 
50.6373 178.702 121.966 
49.7291 181.453 122.419 
48.8547 184.205 122.902 
48.2975 187.392 122.763 
48.0462 189.666 122.472 
47.5216 191.509 122.843 
36.2422 193.964 145.467 
36.4568 193.114 145.24 
36.8959 191.413 144.796 
37.4466 191.745 143.346 
37.8422 191.473 142.51 
38.4238 191.769 141.05 
39.256 191.174 139.373 
40.5951 188.801 137.293 
41.2876 187.594 136.264 
42.2039 186.901 134.601 
42.932 185.659 133.585 
43.411 185.288 132.756 
43.9451 183.519 132.4 
32.5805 196.841 154.14 
32.9761 198.8 152.379 
38.219 182.242 145.636 
37.7212 183.934 146.016 
37.135 187.071 145.999 
36.9649 189.965 145.193 
120.496 221.405 46.5154 
121.063 220.286 46.186 
121.502 220.33 45.9367 
121.908 220.382 45.7079 
79.9027 164.482 88.5066 
80.3955 165.715 87.4718 
80.4981 168.035 86.438 
38.8586 181.136 144.651 
39.2519 180.87 143.849 
39.6516 180.597 143.046 
40.4722 180.029 141.437 
40.8932 179.733 140.631 
41.7564 179.119 139.019 
42.5933 176.528 138.532 
42.9298 177.606 137.242 
43.5713 177.794 135.788 
44.2355 177.959 134.33 
44.4327 178.47 133.679 
44.3509 179.858 133.19 
44.0029 182.128 132.875 
44.3915 184.52 131.102 
45.4021 183.715 129.452 
46.199 182.403 128.46 
46.7701 180.609 128.132 
47.4178 177.455 128.319 
45.4201 177.715 132.058 
46.1423 177.81 130.593 
46.6604 177.403 129.784 
47.9565 177.022 127.513 
48.7494 177.028 126.05 
49.5647 177.004 124.59 
50.0914 177.863 123.276 
51.228 178.194 121.166 
52.1154 178.071 119.717 
53.0245 177.918 118.273 
53.3276 178.296 117.623 
54.2667 178.097 116.189 
54.9029 178.813 114.897 
55.551 178.214 114.121 
56.2128 178.892 112.837 
56.8917 179.549 111.559 
57.9123 179.221 110.161 
58.5951 178.559 109.406 
59.2857 177.886 108.657 
60.348 177.486 107.289 
78.5099 161.917 91.1322 
78.5329 163.071 90.5932 
79.0072 164.315 89.5383 
77.9019 148.064 99.0317 
76.9751 150.077 98.9439 
76.4708 152.22 98.3234 
76.8436 153.48 97.1942 
77.2314 154.735 96.0744 
77.2098 155.875 95.5051 
77.6208 157.127 94.4007 
78.478 158.473 92.7761 
78.4822 159.619 92.2236 
71.1451 154.826 103.404 
71.477 156.174 102.241 
71.4001 158.516 101.098 
71.3524 160.864 99.9713 
71.7429 162.208 98.8395 
72.1491 163.545 97.7179 
73.805 162.964 96.0087 
74.6488 163.233 94.898 
75.9334 163.603 93.2556 
77.2154 162.775 92.1805 
51.3292 150.5 138.025 
51.2138 152.344 136.73 
51.1268 154.178 135.446 
50.7004 156.859 134.262 
50.6741 158.678 133.004 
50.3191 161.358 131.855 
49.4632 164.444 131.508 
49.1824 167.138 130.407 
48.9402 169.833 129.325 
48.7369 172.53 128.264 
48.8847 174.333 127.08 
81.1847 162.403 88.0421 
81.607 161.325 88.0734 
82.8991 158.094 88.201 
83.3313 155.89 88.8072 
84.23 153.747 88.9387 
84.6856 152.677 89.0128 
59.8242 156.185 118.652 
59.0225 158.011 118.79 
58.518 160.184 118.287 
58.034 162.367 117.797 
57.2793 164.21 117.973 
56.4683 167.335 117.61 
55.7531 169.188 117.819 
55.3499 171.405 117.39 
55.3075 172.695 116.856 
54.9386 174.923 116.449 
62.5227 158.996 112.858 
62.0442 161.17 112.348 
61.5862 163.352 111.852 
61.1484 165.544 111.369 
61.1057 166.787 110.817 
60.334 169.951 110.447 
60.306 172.458 109.376 
60.3105 174.97 108.324 
61.0349 175.529 107.073 
79.1331 148.394 97.4067 
79.9681 148.59 96.3405 
81.2404 148.85 94.7664 
82.5712 147.963 93.8095 
83.9578 145.95 93.473 
65.6251 160.165 107.803 
65.1725 162.343 107.287 
63.9902 165.254 107.467 
63.5814 167.452 106.987 
63.5601 169.912 105.905 
62.8339 173.114 105.543 
62.1232 175.083 105.731 
66.4493 158.234 107.718 
68.0037 156.754 106.435 
69.104 157.387 104.631 
69.9037 156.605 104.017 
63.339 157.116 112.748 
64.1711 155.238 112.654 
64.4022 156.723 111.44 
64.6541 158.2 110.235 
65.3367 158.71 108.992 
56.0144 151.812 128.026 
56.0385 153.509 126.75 
56.088 155.197 125.483 
55.9272 156.481 124.892 
55.7756 157.766 124.306 
55.6329 159.053 123.725 
54.751 162.138 123.332 
53.9096 165.238 122.969 
53.1995 167.045 123.184 
52.6851 170.573 122.211 
52.5569 173.2 121.144 
52.1811 175.434 120.749 
76.8677 140.83 104.912 
75.898 142.764 104.808 
75.3176 144.861 104.15 
74.377 146.81 104.081 
73.8299 148.929 103.453 
72.9196 150.892 103.418 
72.0243 152.858 103.402 
77.6211 141.115 103.787 
78.3891 141.379 102.675 
79.1705 141.623 101.577 
79.9653 141.847 100.491 
84.3539 147.101 92.3841 
84.2903 149.303 91.2182 
84.2491 151.518 90.0696 
85.5955 151.647 88.6103 
87.433 149.557 87.8494 
88.3437 149.597 86.9212 
87.8687 151.787 86.253 
88.7861 151.82 85.3362 
89.7073 151.839 84.4347 
90.6315 151.848 83.5485 
79.3956 143.945 99.8082 
78.8438 146.056 99.1396 
65.2374 101.105 176.267 
62.4259 105.162 175.473 
60.6983 107.766 174.985 
59.0105 110.397 174.508 
57.4465 112.919 174.066 
90.6347 152.958 82.9965 
91.107 154.073 82.0136 
90.6733 156.315 81.3682 
91.1617 157.443 80.4029 
91.1899 158.575 79.8754 
93.1967 139.872 87.7109 
93.1522 140.934 87.1157 
93.1119 142.002 86.5246 
93.0759 143.075 85.9372 
93.0447 144.151 85.3549 
93.0178 145.233 84.7764 
92.5144 147.423 84.059 
91.5647 149.633 83.7909 
84.9257 143.875 93.6672 
86.3459 141.847 93.3953 
88.2258 139.833 92.686 
90.1305 137.783 92.0383 
91.5418 136.744 91.2872 
91.9325 137.791 90.2294 
91.824 139.904 89.0208 
92.2803 139.897 88.5803 
58.5217 144.931 128.953 
57.6713 146.653 129.063 
56.6225 149.659 128.567 
81.4492 138.876 100.741 
82.4561 136.903 100.935 
83.9932 133.952 101.265 
99.9134 150.299 76.0523 
99.0044 153.76 75.1817 
98.1378 157.241 74.3601 
97.2756 159.584 74.0938 
94.8564 134.564 89.4633 
94.7929 135.603 88.8501 
94.2169 137.721 88.0576 
86.2551 132.196 99.9888 
87.611 131.314 99.1368 
88.9831 130.401 98.3174 
90.9081 128.459 97.7069 
91.7736 128.488 96.7787 
92.1098 129.512 95.6778 
91.9236 131.557 94.4041 
92.7318 132.581 92.8753 
93.5574 133.591 91.3698 
93.9417 134.609 90.3172 
101.925 141.248 79.0871 
101.395 143.49 78.2988 
100.883 145.746 77.5305 
100.389 148.016 76.7815 
91.6392 115.387 107.841 
91.4474 116.367 107.153 
91.2621 117.35 106.468 
90.9117 119.325 105.105 
91.1445 120.363 103.946 
91.9531 120.437 102.991 
92.3623 120.467 102.519 
92.6318 121.477 101.38 
92.3603 123.461 100.048 
92.1102 125.46 98.7298 
83.1529 123.828 110.347 
82.7665 125.93 109.014 
82.944 127.107 107.81 
83.6758 127.334 106.736 
84.8027 127.634 105.151 
84.5064 129.729 103.842 
84.2366 131.835 102.547 
59.3528 144.867 127.547 
59.5634 146.894 125.578 
59.1693 149.401 124.348 
58.8123 151.915 123.134 
58.8986 153.538 121.872 
59.0098 155.151 120.618 
100.483 122.077 93.0086 
99.9193 123.109 92.749 
99.2628 125.13 91.8506 
98.1573 127.218 91.3695 
98.532 128.174 90.3334 
97.9073 130.243 89.4739 
96.8343 132.371 89.0368 
101.411 121.953 92.2376 
102.913 120.771 91.7652 
104.426 119.565 91.3319 
106.531 117.288 91.2556 
106.421 118.241 90.598 
105.734 120.262 89.6325 
105.631 121.234 88.9848 
106.002 122.119 88.0007 
105.903 123.106 87.3598 
105.713 125.099 86.0884 
106.002 127.029 84.4977 
104.823 130.28 83.3087 
103.679 133.563 82.1661 
103.615 134.617 81.5644 
103.035 136.811 80.7202 
102.472 139.022 79.8941 
76.0347 138.129 107.879 
76.3902 138.294 107.304 
76.6197 139.565 106.104 
84.9476 122.234 109.535 
86.4111 120.502 109.301 
88.2534 118.851 108.592 
89.7513 117.092 108.442 
67.4007 138.125 119.95 
67.9368 138.699 118.674 
68.4926 139.252 117.407 
68.8866 140.95 115.521 
69.3272 142.619 113.652 
70.7521 142.395 111.822 
73.0383 141.363 109.463 
73.8648 140.612 108.905 
74.6989 139.85 108.36 
63.7894 146.786 118.817 
64.0652 147.094 118.171 
64.6319 147.693 116.886 
64.4807 148.9 116.277 
65.0755 149.473 115.003 
65.6888 150.024 113.739 
65.1308 152.157 113.169 
64.2753 154.025 113.243 
62.9099 148.593 118.888 
62.7523 149.814 118.279 
61.8964 151.63 118.369 
61.6224 154.095 117.175 
60.512 155.603 117.938 
68.8562 131.078 123.831 
69.3289 131.68 122.543 
69.8226 132.26 121.266 
70.1033 133.973 119.35 
69.6627 136.29 118.062 
70.5174 137.065 116.189 
71.1111 137.553 114.954 
72.5269 137.325 113.152 
73.4932 137.957 111.351 
74.6526 137.416 110.209 
75.3353 137.784 109.038 
68.0948 133.114 123.172 
67.3543 135.162 122.523 
67.3653 136.647 121.233 
65.0579 142.576 120.007 
65.9835 140.793 119.974 
64.4134 144.676 119.406 
48.4405 152.384 142.57 
49.368 151.786 141.06 
50.3307 151.158 139.544 
54.235 147.389 134.855 
54.5447 148.317 133.478 
54.4769 150.078 132.176 
55.0202 151.405 130.131 
100.785 178.518 64.8644 
102.019 177.324 64.2463 
103.146 174.912 64.0766 
104.723 172.498 63.6195 
105.871 170.074 63.5327 
107.031 167.646 63.4846 
75.8806 128.295 115.982 
75.9589 129.61 114.73 
76.0601 130.918 113.484 
76.6983 131.3 112.311 
77.1746 132.76 110.501 
77.1855 135.132 108.638 
76.5319 137.182 107.937 
66.9907 126.165 131.778 
67.328 126.897 130.428 
67.6888 127.607 129.088 
68.2734 128.629 127.101 
68.1876 130.132 125.784 
68.6279 130.768 124.48 
34.0107 188.989 153.319 
34.5565 187.98 152.284 
35.0095 186.327 151.848 
35.474 184.67 151.429 
35.9505 183.01 151.025 
36.2916 182.8 150.233 
36.8855 181.747 149.248 
37.6034 181.288 147.661 
38.0927 181.647 146.252 
46.0958 169.447 135.137 
46.1408 171.329 133.953 
46.2132 173.203 132.775 
46.3125 175.067 131.605 
46.6321 159.058 141.072 
46.5311 160.981 139.842 
46.459 162.894 138.622 
46.4158 164.798 137.409 
46.0785 167.557 136.328 
60.8981 133.16 135.469 
61.5017 132.773 134.737 
62.5902 131.552 133.982 
63.3725 131.544 132.574 
63.8729 132.721 130.52 
63.7584 134.319 129.185 
63.475 135.539 128.533 
63.4036 137.127 127.211 
63.5778 139.06 125.233 
63.5698 140.623 123.933 
64.2904 141.625 121.96 
47.8161 154.603 142.052 
47.2135 156.827 141.552 
78.7962 122.755 117.019 
79.3847 123.141 115.857 
79.9925 123.506 114.706 
80.6194 123.848 113.567 
81.594 124.322 111.882 
82.4722 123.556 111.443 
58.3144 138.553 135.005 
57.4389 140.217 135.097 
56.5789 141.884 135.198 
55.7337 143.558 135.306 
54.904 145.235 135.422 
54.6404 146.545 134.791 
77.7131 124.524 116.855 
76.9362 126.508 116.116 
59.9752 134.802 135.54 
59.2056 136.896 134.919 
58.6087 139.438 133.613 
58.3256 140.712 132.967 
58.656 141.569 131.588 
58.5753 143.255 130.266 
68.0137 124.526 131.768 
69.0526 122.892 131.768 
70.271 121.612 131.112 
71.3305 121.8 129.148 
71.7114 122.438 127.847 
72.8585 122.515 125.947 
73.5208 123.371 124.048 
118.002 218.03 47.975 
118.68 217.998 47.5757 
119.627 217.975 47.0226 
120.113 219.119 46.7317 
113.061 224.25 51.0447 
113.937 222.999 50.4666 
114.48 220.601 50.1027 
115.724 219.34 49.3362 
116.932 218.094 48.6136 
120.263 229.387 46.8976 
120.542 227.093 46.628 
120.598 224.82 46.5179 
118.065 250.306 50.6161 
118.587 251.434 50.5088 
119.636 253.657 50.3112 
120.681 255.818 50.1387 
121.333 255.497 49.6923 
121.899 252.621 48.7927 
122.154 249.966 48.1625 
122.037 246.353 47.6379 
121.611 241.76 47.2397 
121.175 239.559 47.2254 
121.019 237.275 47.0714 
120.643 235.054 47.0791 
120.564 232.776 46.9414 
116.741 232.199 49.1529 
117.176 236.924 49.2935 
117.75 241.671 49.4849 
118.096 246.53 49.9653 
113.144 253.56 54.3028 
114.529 253.454 53.3963 
115.728 252.041 52.367 
116.998 251.818 51.542 
117.81 230.861 48.4211 
118.807 229.554 47.754 
119.42 229.477 47.391 
112.868 242.401 52.6054 
113.736 242.316 52.0419 
114.908 239.713 50.9818 
115.626 235.961 50.143 
115.992 233.5 49.7059 
112.824 249.837 53.7984 
112.587 246.129 53.3278 
111.895 235.151 52.4181 
111.894 237.583 52.6563 
112.363 239.99 52.6241 
113.681 228.968 50.8379 
114.486 228.891 50.3303 
115.272 228.808 49.8396 
116.105 226.349 49.221 
116.883 225.095 48.7079 
117.761 221.52 48.1136 
113.357 226.608 50.9331 
112.759 233.867 51.7526 
113.212 231.412 51.2813 
107.625 229.303 54.8174 
108.022 230.5 54.6197 
108.839 232.892 54.2381 
110.597 234.024 53.1641 
109.6 225.638 53.3265 
110.469 225.601 52.7531 
111.326 225.555 52.1935 
112.17 225.503 51.6481 
108.585 228.076 54.1043 
103.798 219.688 57.2209 
103.561 222.086 57.4034 
103.715 225.693 57.3794 
105.02 226.911 56.5014 
105.941 226.913 55.8576 
106.78 228.111 55.3322 
100.407 220.787 59.6974 
101.947 219.643 58.5588 
102.876 219.669 57.8835 
108.945 217.295 53.6886 
110.23 217.267 52.8379 
111.6 216.041 51.971 
112.647 213.652 51.373 
114.649 213.576 50.1178 
116.201 213.503 49.1678 
117.069 212.309 48.6929 
118.055 209.975 48.2248 
118.683 207.676 48.0028 
119.943 206.495 47.355 
120.761 203.09 47.1831 
122.069 201.881 46.5607 
108.625 220.881 53.8828 
108.88 223.267 53.7422 
119.073 195.394 49.0956 
120.19 195.459 48.4315 
121.545 194.39 47.806 
112.041 197.172 53.1952 
113.019 198.413 52.4023 
113.608 199.621 51.8767 
115.344 200.864 50.6455 
115.945 202.034 50.148 
116.555 203.187 49.6577 
117.45 202.064 49.232 
118.625 198.722 48.9143 
109.647 201.833 54.192 
110.848 199.493 53.6711 
107.453 214.922 54.7505 
107.638 217.311 54.5684 
108.162 212.536 54.3603 
109.457 208.969 53.6916 
109.523 205.403 53.9222 
109.461 203.02 54.1903 
104.512 217.299 56.736 
105.238 214.909 56.2813 
106.573 214.921 55.353 
106.469 200.53 56.5019 
107.123 201.753 55.9091 
108.396 201.793 55.036 
109.233 201.82 54.47 
105.393 201.699 57.1189 
104.793 205.294 57.1774 
104.421 207.69 57.2428 
104.517 210.096 57.0105 
104.64 212.501 56.7954 
118.321 187.19 50.9294 
118.37 190.735 50.2505 
118.69 193.091 49.6706 
106.625 190.857 57.8373 
106.548 193.282 57.4738 
106.924 195.72 56.8305 
106.898 198.134 56.5072 
105.995 185.96 59.2387 
106.144 187.185 58.8789 
106.726 188.429 58.2214 
101.91 188.25 61.7384 
103.088 187.072 61.106 
104.695 185.909 60.1793 
105.564 185.942 59.5492 
112.825 188.838 54.0411 
113.587 188.914 53.537 
115.072 189.083 52.5658 
116.378 188.062 51.9453 
117.42 188.225 51.2761 
112.733 191.242 53.6667 
112.455 194.815 53.2675 
107.474 190.897 57.2396 
108.897 192.184 56.0416 
110.529 192.281 54.9308 
112.195 189.99 54.2369 
107.135 184.79 58.6875 
107.845 183.603 58.4555 
108.972 182.442 57.944 
110.384 180.083 57.5471 
111.191 180.145 56.99 
111.987 180.215 56.4446 
112.59 182.727 55.4587 
112.82 185.195 54.7698 
119.431 185.022 50.7001 
120.304 184.015 50.3954 
120.728 185.286 49.8825 
121.494 186.613 49.1731 
122.161 189.048 48.333 
113.976 175.491 56.3604 
114.738 175.587 55.8436 
116.162 174.556 55.22 
117.242 174.746 54.4923 
118.282 174.961 53.7924 
119.255 173.943 53.4794 
120.214 174.212 52.829 
120.251 176.724 52.1389 
120.885 178.153 51.4026 
121.761 178.431 50.8222 
122.55 177.507 50.5957 
123.386 177.76 50.0542 
123.695 177.811 49.8668 
121.218 164.352 55.2415 
120.865 166.795 54.6475 
121.173 168.166 54.0287 
122.016 171.052 52.6583 
122.795 172.687 51.7365 
123.272 174.183 51.0491 
123.758 175.627 50.3872 
122.507 164.769 54.3356 
123.035 166.308 53.5218 
124.267 167.099 52.5585 
125.323 167.969 51.6878 
112.976 177.85 56.3871 
112.377 166.634 60.0956 
111.675 169.065 59.7774 
111.061 172.737 59.0701 
110.813 175.189 58.5372 
110.588 177.638 58.0296 
118.042 163.615 57.4414 
118.77 163.76 56.9369 
120.537 161.64 56.5953 
121.226 163.087 55.669 
114.608 173.087 56.6242 
115.588 169.484 57.0695 
116.638 167.14 57.1441 
116.898 160.885 59.1417 
117.645 161.013 58.6184 
118.026 162.35 57.8957 
113.529 165.487 59.7117 
114.669 164.357 59.3473 
116.157 162.036 59.1995 
117.633 158.47 59.5781 
118.383 156.052 60.0477 
119.866 153.802 60.0283 
120.952 152.795 59.7724 
122.366 151.944 59.2645 
123.738 152.437 58.2322 
125.094 152.947 57.2217 
126.088 153.331 56.4893 
110.634 162.81 62.6201 
111.079 164.067 61.8615 
111.932 165.357 60.8289 
107.829 166.433 63.3215 
109.424 164.008 63.0357 
111.812 160.379 62.7082 
113.399 156.717 63.0559 
115.819 151.839 63.4738 
117.846 148.194 63.7679 
120.238 144.614 63.9087 
122.39 139.616 65.0457 
123.567 141.453 63.3761 
123.454 142.846 62.7548 
123.356 144.227 62.1446 
122.877 146.8 61.2269 
123.535 147.086 60.6954 
124.625 144.871 61.0685 
125.797 141.28 62.1113 
126.88 139.082 62.5799 
127.549 138.126 62.6805 
128.73 137.752 62.1871 
129.64 137.111 61.9987 
130.396 134.848 62.7735 
107.656 161.551 65.2014 
106.921 165.204 64.4024 
123.378 139.921 64.271 
125.212 137.787 64.2556 
126.158 135.165 65.0916 
127.699 131.051 66.4795 
129.077 128.36 67.2414 
130.339 125.24 68.4035 
131.776 121.845 69.7267 
134.666 116.099 71.9371 
137.251 111.275 73.9471 
108.458 159.11 65.5629 
109.697 155.442 66.1639 
111.397 151.754 66.5472 
112.687 149.281 66.7595 
114.848 145.551 67.0284 
117.03 141.798 67.4165 
118.195 141.796 66.6379 
120.161 140.612 65.9557 
123.341 137.027 65.8166 
124.331 134.393 66.6414 
126.319 131.973 66.7844 
117.981 139.293 68.0841 
119.448 135.521 69.1604 
120.454 132.998 69.929 
121.228 132.937 69.454 
122.501 131.609 69.3977 
123.398 130.293 69.5984 
124.835 127.653 70.2817 
127.064 124.856 70.6331 
127.81 124.767 70.228 
128.882 124.719 69.6039 
129.859 123.212 69.9777 
130.503 123.293 69.5408 
111.681 142.207 70.9525 
110.73 144.636 70.3993 
109.366 147.106 70.178 
107.579 149.603 70.3143 
107.12 151.985 69.5609 
106.68 154.376 68.8307 
106.699 156.755 67.8063 
106.737 159.151 66.8043 
107.196 160.346 65.998 
113.499 139.673 70.9864 
115.321 137.124 71.0907 
114.753 139.533 70.173 
114.616 141.922 69.0095 
115.837 141.842 68.206 
116.646 135.793 70.9126 
117.962 134.458 70.7657 
118.765 134.368 70.2712 
121.346 128.127 72.2607 
120.695 130.57 71.2019 
113.02 134.066 74.4982 
112.939 135.193 73.8984 
112.358 137.532 72.9893 
111.795 139.887 72.1027 
128.38 120.888 72.4107 
128.597 122.043 71.5074 
129.769 121.781 70.9649 
129.771 119.289 72.6364 
131.845 116.138 73.571 
134.031 113.69 74.0287 
136.698 110.375 74.9375 
101.298 149.05 75.5143 
103.157 146.616 75.2159 
104.066 146.517 74.5373 
105.42 146.365 73.544 
107.269 143.882 73.3784 
108.735 140.31 74.1587 
110.177 137.864 74.4233 
111.123 136.602 74.4299 
123.204 125.49 72.6962 
125.074 122.819 73.2179 
125.856 122.655 72.8236 
126.637 122.488 72.4373 
117.791 127.656 74.997 
117.145 129.995 73.9866 
116.518 132.354 72.9982 
115.91 134.73 72.0327 
103.395 138.895 79.1976 
104.882 136.533 79.3549 
106.843 134.083 79.2388 
108.897 130.548 79.8051 
109.807 130.368 79.2038 
110.711 130.187 78.6161 
111.072 131.173 77.7169 
112.406 130.91 76.8687 
113.724 130.65 76.0491 
115.231 128.186 76.4952 
116.441 124.73 77.8767 
118.423 122.159 78.1926 
119.7 121.844 77.5031 
119.165 126.275 74.9206 
120.533 124.887 74.8793 
121.349 124.716 74.4357 
121.078 127.022 73.1342 
118.456 125.336 76.0294 
113.971 132.793 74.5599 
115.351 131.436 74.3803 
116.834 128.946 74.859 
110.44 128.156 80.1381 
112.451 125.656 80.2417 
115.041 121.983 80.8015 
117.664 118.29 81.4994 
120.037 113.699 83.2246 
122.134 111.139 83.7228 
123.442 110.72 83.1265 
124.301 110.443 82.7452 
124.541 111.334 81.8721 
124.776 112.244 80.9999 
126.014 111.861 80.4557 
107.119 124.819 85.0988 
108.252 122.615 85.7293 
109.871 120.31 86.0838 
111.507 118.001 86.488 
114.23 114.461 87.0556 
121.933 120.232 77.0689 
123.891 117.611 77.5933 
124.644 115.318 78.7593 
124.129 118.612 76.7203 
125.326 118.307 76.1414 
127.074 116.766 76.0993 
129.571 112.84 77.384 
129.974 110.629 78.8142 
127.229 111.484 79.9361 
128.812 110.993 79.2794 
131.175 108.192 79.9675 
132.404 105.762 81.1598 
127.226 109.491 81.5049 
128.865 106.994 82.435 
130.071 106.577 81.9857 
131.25 106.166 81.5612 
133.408 104.411 81.6491 
134.681 101.981 82.9156 
136.081 100.466 83.3649 
138.157 97.6907 84.5665 
139.949 95.9339 85.0945 
142.115 93.0027 86.5622 
144.721 89.7153 88.2463 
146.062 84.512 92.8144 
145.19 86.4245 91.3102 
144.223 88.4931 89.7552 
143.188 90.6927 88.1685 
147.601 82.867 93.6952 
134.542 98.3403 86.2244 
135.342 98.0058 86.0208 
134.823 100.036 84.5249 
134.947 100.921 83.6689 
136.258 95.86 87.4234 
137.985 93.3931 88.6827 
138.789 93.017 88.5465 
139.592 92.6279 88.4291 
140.396 92.2227 88.3329 
139.437 94.3894 86.8403 
142.981 89.2291 89.7427 
74.3078 89.3139 178.831 
69.9964 94.6917 177.612 
66.971 98.7062 176.757 
115.771 113.095 86.93 
117.928 110.612 87.2764 
120.1 108.113 87.7079 
122.287 105.598 88.2262 
124.68 102.136 89.5307 
129.369 97.815 90.1663 
129.145 98.7477 89.4502 
129.359 99.5232 88.5865 
129.567 100.313 87.7248 
129.769 101.116 86.8647 
131.03 100.633 86.4484 
132.27 100.15 86.062 
133.084 99.8271 85.8204 
126.248 100.702 89.6984 
127.812 99.2605 89.9105 
149.135 75.5425 101.214 
148.377 77.2924 99.5647 
150.024 76.5568 99.4702 
151.073 76.0269 99.4974 
151.365 72.4788 103.695 
151.825 71.569 104.586 
154.228 68.4579 107.266 
155.904 66.3586 109.158 
157.632 64.2428 111.143 
142.188 81.4128 98.5965 
142.975 81.0735 98.4824 
144.474 79.6897 99.133 
147.041 77.1356 100.557 
148.471 75.8138 101.282 
131.395 94.523 91.9191 
133.213 92.1633 93.0128 
136.033 87.8386 95.5696 
137.32 87.2895 95.2924 
138.571 86.7532 95.0416 
77.4971 85.5701 179.732 
81.4414 81.1889 180.846 
84.824 77.633 181.802 
139.998 84.6078 96.4334 
137.989 88.561 93.5167 
138.519 89.1173 92.6006 
140.119 88.4001 92.3269 
140.645 88.9287 91.458 
141.186 89.4349 90.6124 
142.659 87.9053 91.2782 
143.722 86.591 92.0009 
144.557 86.1117 92.0066 
149.938 69.462 108.512 
148.555 71.4675 106.714 
147.25 73.4436 104.984 
146.009 75.4015 103.31 
144.43 77.5182 101.729 
143.288 79.4649 100.145 
166.365 51.0611 127.356 
163.328 54.1094 123.727 
160.769 56.824 120.676 
157.913 60.4119 116.671 
156.612 62.5079 114.273 
152.139 67.1276 110.342 
141.193 62.6272 125.009 
142.789 61.9604 124.805 
144.475 61.2145 124.695 
146.093 60.1136 125.268 
148.325 58.714 125.928 
149.859 58.2644 125.544 
150.864 58.0452 125.18 
152.315 57.2602 125.477 
154.621 55.9704 126.086 
158.073 53.7267 127.706 
159.761 52.3187 129.147 
161.795 50.9922 130.287 
163.218 50.3807 130.529 
164.4 50.0105 130.489 
167.056 48.8809 131.033 
169.549 47.4365 132.384 
152.073 62.0455 117.842 
150.988 64.0498 115.516 
149.68 66.9346 112.176 
149.24 69.0653 109.494 
140.722 63.6197 123.77 
139.739 65.2624 121.947 
139.838 66.0517 120.632 
139.361 67.1158 119.383 
141.321 66.5962 118.625 
143.342 65.562 118.647 
146.264 63.975 118.91 
146.644 64.5371 117.774 
147.617 64.3682 117.339 
148.581 64.1993 116.92 
139.236 78.4973 104.008 
137.109 82.2105 101.075 
136.549 83.8831 99.5505 
136.443 85.3928 97.9381 
135.875 87.1407 96.4224 
150.319 63.9954 116.043 
148.541 65.9985 114.278 
146.771 68.028 112.566 
144.797 70.7472 110.145 
142.811 73.553 107.772 
140.856 76.4088 105.467 
129.544 76.6891 113.794 
131.849 74.6911 114.573 
133.559 73.9587 114.171 
133.502 75.015 112.774 
134.027 75.8275 111.267 
134.528 76.6705 109.768 
134.87 78.1961 107.552 
135.199 79.2192 106.028 
136.545 79.8041 104.327 
128.864 78.0646 112.536 
128.168 79.4762 111.28 
127.458 80.925 110.027 
126.191 82.6238 108.97 
124.811 85.0249 107.213 
125.125 86.1907 105.572 
126.087 86.46 104.469 
127.045 86.7255 103.392 
126.229 88.4131 102.136 
124.88 90.3469 101.079 
123.76 95.9543 96.1025 
124.576 96.421 95.0101 
124.694 97.968 93.4103 
124.792 99.5655 91.8169 
125.254 90.9069 100.174 
125.616 91.481 99.2748 
125.282 93.084 97.849 
118.082 98.7652 97.8735 
117.653 101.282 95.7774 
116.727 104.037 93.9559 
115.81 106.857 92.1599 
115.386 109.597 90.1264 
114.497 112.549 88.3819 
120.09 98.0783 96.9023 
122.095 97.3558 96.0121 
120.531 95.6268 99.0156 
123.02 92.4979 100.258 
127.021 74.8093 118.637 
127.365 75.2623 117.678 
127.143 76.4511 116.215 
127.54 76.877 115.277 
128.481 77.0953 114.158 
129.36 71.9344 120.698 
132.669 68.3652 123.149 
135.241 66.1081 124.433 
137.71 64.3663 125.097 
139.677 63.2214 125.297 
115.365 98.0718 100.899 
115.725 98.7357 99.9099 
116.583 99.2497 98.6567 
112.513 101.21 100.269 
113.621 100.122 100.364 
108.568 108.803 96.6387 
107.838 110.701 95.6081 
107.59 112.521 94.2527 
106.759 115.402 92.5807 
111.142 103.988 98.7934 
110.394 105.831 97.7225 
73.4571 124.772 122.754 
73.4192 126.165 121.465 
73.6702 127.802 119.565 
75.2986 127.861 117.18 
116.884 89.5941 108.818 
117.703 90.0696 107.513 
117.924 91.4096 105.785 
117.526 93.682 103.626 
116.13 96.3242 102.037 
120.539 79.4073 118.308 
118.714 81.7134 116.956 
119.648 82.83 114.578 
121.011 82.485 113.742 
119.973 85.3589 111.067 
122.409 78.3785 117.925 
124.926 76.5448 118.111 
100.131 117.385 97.1114 
101.743 115.345 97.2697 
103.372 113.3 97.4728 
105.016 111.25 97.7205 
107.147 109.104 97.6634 
99.8929 119.289 95.7758 
99.6684 121.216 94.4531 
111.345 81.2467 125.44 
112.552 80.5854 125.034 
114.389 79.9431 123.925 
117.885 77.7267 123.403 
118.553 79.7344 119.83 
111.97 89.1025 114.192 
112.786 88.999 113.493 
112.822 90.4715 111.671 
114.578 90.1398 110.353 
115.486 89.939 109.723 
99.8231 106.425 107.491 
99.2736 109.157 105.374 
97.9299 111.943 104.144 
97.4544 114.757 102.074 
97.5951 116.637 100.279 
98.3391 117.539 98.7549 
99.23 117.471 97.9244 
101.89 106.357 105.391 
104.812 104.355 104.424 
108.572 100.478 104.682 
110.268 100.948 102.589 
111.689 100.622 101.605 
104.047 98.4674 111.442 
102.622 101.077 110.093 
101.213 103.73 108.776 
106.879 95.0232 112.369 
109.727 91.6262 113.417 
109.723 83.5524 123.974 
109.053 85.1701 122.473 
108.112 87.6117 120.228 
107.527 89.2505 118.736 
109.805 87.6849 118.266 
111.259 87.6455 116.764 
113.022 86.7517 116.074 
97.8027 103.54 112.739 
96.7355 106.26 111.055 
96.2955 108.12 109.637 
95.118 109.92 109.154 
92.7892 113.554 108.257 
99.3677 101.844 112.822 
101.311 100.17 112.512 
103.277 98.4702 112.268 
93.5657 102.5 118.965 
94.468 102.819 117.48 
95.4159 103.092 116.023 
96.0733 103.246 115.068 
96.7504 103.38 114.126 
99.5 89.8496 127.585 
99.3088 90.8913 126.381 
98.7593 92.8351 124.45 
97.6537 95.5781 122.273 
96.0619 98.1288 121.072 
94.4967 100.716 119.898 
100.79 88.3152 128.087 
102.735 86.0381 128.879 
104.038 84.537 129.431 
106.21 82.4273 129.858 
107.949 81.1691 129.609 
109.933 79.9811 129.006 
111.059 79.408 128.536 
111.814 79.6068 127.341 
111.707 80.4545 126.194 
79.9854 115.875 122.256 
80.7479 116.521 120.496 
80.9945 117.985 118.657 
80.7153 119.048 117.978 
79.606 120.797 117.783 
82.2009 113.757 121.391 
83.8771 112.446 120.488 
84.9975 111.953 119.5 
86.4427 110.413 119.237 
88.4947 108.015 119.175 
91.4596 104.903 118.857 
78.3674 112.558 128.368 
78.1874 113.917 127.072 
78.8208 114.692 125.245 
79.5033 115.418 123.443 
80.6966 109.313 128.66 
83.68 105.296 129.116 
85.858 98.0239 135.574 
87.8832 96.0298 135.286 
89.4189 95.0275 134.382 
90.1962 94.5133 133.953 
91.4345 94.6602 131.904 
92.5811 94.5138 130.459 
94.225 93.3543 129.77 
95.8905 92.1664 129.141 
97.5773 90.9508 128.573 
84.8578 100.094 134.214 
83.9014 102.178 132.85 
83.5969 103.489 131.572 
83.9299 104.004 130.391 
73.9722 111.258 137.229 
75.5962 111.108 134.617 
75.4509 112.885 132.639 
76.3355 112.718 131.394 
77.997 111.999 129.607 
72.397 113.953 136.529 
70.7456 116.298 136.52 
69.2499 119.047 135.84 
67.7978 121.824 135.171 
67.1874 124.595 133.131 
28.1618 203.893 165.791 
27.9618 206.714 165.734 
28.8186 204.601 163.321 
29.5514 205.275 160.734 
30.3672 202.861 158.798 
31.2057 200.367 156.982 
31.6972 199.43 155.821 
33.4731 192.096 153.449 
32.9746 195.204 153.617 
30.268 186.425 166.386 
29.7162 189.985 166.23 
29.4052 192.198 166.142 
28.954 195.772 166.014 
28.4308 200.743 165.867 
31.2713 185.46 163.533 
31.7852 185.257 161.964 
32.3635 185.682 159.877 
32.6983 186.209 158.549 
33.2758 185.916 156.973 
33.5096 187.87 155.277 
32.6495 174.207 167.059 
33.0904 173.978 165.716 
33.548 174.358 163.853 
34.2957 173.912 161.778 
35.117 174.089 159.086 
35.9827 173.582 156.889 
37.1718 172.212 154.501 
38.212 172.229 151.655 
38.9801 172.399 149.53 
39.6149 173.961 146.913 
40.496 174.034 144.731 
41.4296 174.057 142.528 
41.9951 176.295 139.974 
36.1426 160.863 168.046 
36.6994 160.757 166.23 
37.1583 161.211 164.208 
37.9454 160.796 162.112 
38.4924 160.484 160.731 
39.032 161.421 158.201 
39.3347 162.5 156.33 
39.9856 162.731 154.311 
40.7233 163.538 151.649 
41.4325 163.086 150.182 
42.6164 162.958 147.328 
43.2657 164.433 144.652 
43.5774 166.13 142.714 
43.9412 167.793 140.768 
44.9717 169.624 137.373 
39.9222 149.413 169.114 
39.9493 150.55 167.478 
40.3368 150.891 165.732 
40.7623 151.193 163.97 
40.9565 151.649 162.802 
41.1683 152.101 161.614 
41.686 152.359 159.76 
42.2471 152.601 157.861 
42.5195 153.65 155.981 
43.1806 154.466 153.366 
43.2353 156.291 151.477 
43.7218 157.851 148.842 
43.973 160.188 146.264 
44.4612 160.496 144.864 
45.3056 159.941 143.353 
44.5694 137.74 170.427 
44.5374 138.859 168.725 
44.9154 139.035 167.178 
44.9367 140.125 165.476 
45.0965 140.572 164.323 
45.5547 140.828 162.549 
46.3541 140.904 160.076 
47.1907 141.617 156.809 
47.8704 141.229 155.452 
48.5601 141.452 153.377 
48.5531 143.88 150.634 
48.6554 146.232 147.894 
48.8635 148.51 145.157 
53.0709 138.379 146.023 
52.765 140.291 144.641 
52.1674 143.545 142.626 
51.7527 147.296 139.957 
52.7549 148.964 136.436 
54.4265 137.046 144.475 
56.2062 134.356 143.602 
56.345 135.391 142.165 
57.3909 134.781 140.653 
57.8009 136.714 137.812 
62.6025 122.31 144.616 
62.2751 124.561 142.449 
61.6286 128.034 139.621 
60.8824 130.558 138.258 
60.2405 126.7 144.027 
57.9283 130.641 144.186 
67.0992 114.012 146.597 
67.1496 114.98 145.116 
68.8299 113.662 143.582 
69.9162 112.164 143.539 
71.5763 109.932 143.48 
72.8748 109.701 141.334 
73.1099 110.893 139.26 
64.0043 118.505 146.76 
63.5553 120.276 145.3 
65.5342 116.249 146.679 
82.9656 80.2909 178.734 
81.7365 82.7402 174.801 
81.8574 83.6125 171.885 
80.7003 86.8082 166.563 
80.764 87.5907 164.492 
80.5357 89.4079 160.878 
81.1594 90.3652 157.405 
81.4506 91.2157 155.049 
81.8346 91.9571 152.804 
82.899 92.3552 149.928 
84.1156 93.6758 145.317 
84.974 95.02 141.591 
85.4282 96.8811 137.95 
56.8778 114.353 172.779 
56.0611 116.678 170.516 
55.3955 119.655 166.744 
55.892 120.899 163.012 
55.2476 124.294 159.196 
55.3462 126.107 156.178 
53.8708 130.34 153.954 
52.9301 134.947 150.332 
52.5828 138.065 147.487 
65.0896 101.78 174.981 
63.9669 104.876 171.01 
63.6459 106.348 168.652 
63.2038 108.441 165.507 
63.6168 109.04 163.148 
63.618 110.292 160.764 
63.5994 112.096 157.586 
63.8192 113.184 155.209 
64.1287 114.194 152.85 
64.5237 115.125 150.514 
63.9837 117.47 148.261 
73.1353 91.7185 175.563 
72.9059 92.5719 173.898 
70.8427 97.1217 168.493 
70.8887 98.5703 165.039 
70.6115 100.551 161.561 
70.8277 101.138 159.837 
70.7667 103.418 155.672 
71.0287 104.912 152.456 
69.8078 107.873 150.216 
68.683 110.82 148.008 
31.9763 177.29 166.868 
31.5286 179.478 166.742 
30.9958 182.252 166.592 
30.5011 185.032 166.452 
35.3096 163.735 167.81 
34.2329 167.703 167.506 
33.6819 169.865 167.35 
33.1541 172.033 167.201 
39.174 151.509 168.902 
38.4484 153.614 168.697 
37.7455 155.728 168.499 
36.7904 158.73 168.229 
43.402 140.484 170.097 
42.6455 142.323 169.883 
41.8211 144.388 169.65 
40.6927 147.326 169.331 
46.1876 134.111 170.884 
47.8756 130.515 171.361 
49.1863 127.843 171.732 
50.9942 124.312 172.243 
52.9284 120.712 172.789 
55.4182 116.318 173.493 
134.128 400.625 220.834 
136.255 401.621 220.869 
137.987 402.411 220.011 
141.011 403.74 219.591 
143.653 404.846 218.265 
146.318 405.907 216.921 
150.805 407.573 214.664 
153.518 408.509 213.316 
155.451 409.044 210.204 
158.189 409.886 208.921 
161.381 410.868 208.459 
163.154 411.472 209.664 
165.064 411.974 208.678 
167.021 412.456 207.597 
150.663 406.873 203.544 
150.454 406.994 205.973 
149.377 406.779 208.778 
148.331 406.525 211.52 
146.527 405.862 212.442 
143.834 404.826 213.821 
143.549 404.579 210.728 
142.762 404.155 208.996 
140.562 403.223 209.097 
139.572 402.928 211.719 
138.201 402.39 213.473 
136.445 401.622 214.352 
134.703 400.836 215.215 
133.375 400.24 216.923 
134.582 400.841 219.533 
134.087 400.582 223.023 
133.645 400.344 224.331 
133.207 400.097 225.642 
134.471 400.686 226.122 
135.738 401.263 226.603 
136.575 401.575 228.411 
137.421 401.868 230.23 
137.847 402.007 231.143 
138.707 402.272 232.977 
141.695 403.6 232.623 
142.985 404.11 233.117 
144.277 404.61 233.612 
146.872 405.578 234.604 
148.174 406.046 235.101 
149.902 406.772 234.232 
152.077 407.569 234.291 
154.26 408.341 234.35 
156.45 409.087 234.409 
158.646 409.806 234.467 
161.29 410.561 235.476 
164.827 411.568 236.053 
166.596 412.141 235.163 
170.144 413.045 235.746 
172.366 413.599 235.819 
175.489 414.37 235.458 
177.293 414.842 234.583 
179.547 415.313 234.706 
182.279 415.951 233.421 
187.274 416.922 232.273 
191.435 417.602 231.73 
195.079 418.039 232.623 
196.4 418.164 233.2 
193.809 417.736 234.649 
191.084 417.237 236.174 
187.647 416.534 238.097 
184.223 415.754 240.012 
179.88 414.645 242.442 
176.491 413.687 244.338 
172.279 412.38 246.693 
168.931 411.248 248.566 
166.298 410.299 250.039 
163.813 409.355 251.428 
161.34 408.368 252.812 
158.064 406.986 254.644 
155.624 405.901 256.009 
152.392 404.388 257.817 
149.856 403.14 259.236 
146.673 401.496 261.015 
143.424 399.726 262.833 
141.08 398.39 264.145 
138.753 397.013 265.446 
136.321 395.519 266.807 
133.91 393.981 268.156 
131.52 392.4 269.492 
128.437 390.273 271.216 
126.956 389.216 272.046 
124.632 387.509 273.345 
122.332 385.76 274.631 
120.057 383.97 275.904 
117.922 382.234 277.098 
115.111 379.863 278.67 
112.918 377.942 279.897 
110.863 376.085 281.046 
118.34 391.758 232.825 
120.786 393.101 233.875 
122.83 394.246 234.007 
125.312 395.521 235.047 
127.382 396.612 235.167 
129.861 397.989 233.956 
132.79 399.466 233.646 
134.897 400.468 233.736 
137.014 401.445 233.819 
116.506 391.011 213.344 
117.269 391.529 215.067 
118.854 392.502 216.429 
120.023 393.216 219.036 
121.205 393.887 221.668 
122.402 394.516 224.323 
124.455 395.646 224.428 
127.763 397.39 225.01 
131.103 399.07 225.574 
128.036 395.985 196.089 
126.293 395.391 198.621 
125.011 394.869 200.057 
124.13 394.625 202.25 
122.461 393.768 202.945 
121.243 393.035 202.509 
119.645 391.985 201.287 
118.018 391.091 201.905 
109.94 384.289 190.065 
110.583 385.005 191.693 
111.602 386.064 194.062 
112.305 386.757 195.633 
113.021 387.44 197.21 
114.907 388.903 199.328 
116.83 390.325 201.416 
117.967 391.251 203.807 
118.292 391.683 206.568 
118.238 391.795 208.56 
117.369 391.42 210.933 
95.0743 373.997 193.952 
95.9528 375.167 196.861 
96.8595 376.285 199.719 
96.3199 376.268 203.163 
96.5304 376.74 206.293 
98.5738 378.584 209.662 
98.4948 378.65 211.838 
99.5126 379.541 214.585 
100.552 380.39 217.321 
99.7491 379.811 219.854 
100.819 380.59 222.587 
102.67 381.893 224.956 
104.945 383.48 226.046 
107.247 385.033 227.129 
110.36 387.086 227.834 
111.934 388.141 227.092 
115.506 390.311 228.674 
116.717 390.889 231.39 
96.9421 374.147 186.902 
96.0831 373.945 189.25 
95.2207 373.721 191.718 
94.2108 373.701 196.481 
93.3513 373.365 199.042 
92.4973 372.988 201.623 
92.6751 373.486 204.818 
92.1487 373.356 208.342 
91.6423 373.16 211.861 
92.2034 373.79 215.932 
92.4665 374.06 219.063 
92.7496 374.281 222.185 
90.2491 364.671 267.277 
91.7718 365.563 268.673 
92.1793 365.637 269.515 
94.4592 367.225 270.639 
97.2071 368.835 272.63 
98.8196 369.642 274.061 
101.227 371.127 275.26 
102.891 371.88 276.727 
104.128 372.592 277.353 
106.199 373.981 277.785 
107.505 374.678 278.476 
108.883 375.383 279.237 
89.0529 364.401 264.734 
89.8492 364.585 266.431 
90.2947 366.873 260.062 
89.9822 366.269 261.241 
90.0689 365.758 263.272 
97.0133 377.167 233.149 
97.0193 376.973 235.332 
97.7742 377.374 237.152 
98.9273 377.943 239.882 
100.853 379.088 242.253 
103.221 380.345 245.54 
104.462 380.784 248.275 
106.157 381.309 251.926 
107.457 381.655 254.665 
108.012 381.351 257.745 
107.364 380.295 260.232 
105.958 378.57 263.013 
103.54 377.119 261.841 
101.909 376.286 260.363 
99.5489 374.77 259.214 
98.0607 373.436 259.852 
94.7017 370.604 260.234 
93.2485 369.213 260.861 
93.0909 374.546 223.102 
94.1294 375.314 225.848 
95.1917 376.042 228.589 
96.2769 376.73 231.325 
90.5817 372.447 223.284 
89.4866 371.466 224.936 
88.7386 370.712 227.5 
87.6623 369.677 229.146 
95.5386 375.939 233.874 
94.4427 374.903 235.507 
94.8294 374.876 238.591 
94.1258 373.98 241.117 
92.7111 372.389 243.981 
91.2734 371.064 244.681 
88.3344 369.971 233.144 
88.6852 369.978 236.221 
87.979 369.317 236.582 
88.3477 369.271 239.644 
88.3683 368.99 241.796 
89.8118 370.037 243.237 
92.0339 371.406 246.475 
92.8041 371.731 248.266 
93.5848 372.039 250.055 
94.0472 371.797 253.068 
92.9993 370.573 254.62 
90.4554 368.366 254.725 
90.2241 369.893 246.272 
90.2718 369.546 248.402 
90.3262 369.175 250.521 
90.3879 368.782 252.629 
85.7286 363.946 184.632 
85.476 364.301 187.127 
85.4744 365.049 190.61 
84.8122 365.155 194.422 
84.6219 365.376 196.79 
82.5368 363.599 198.021 
81.6714 363.161 200.763 
80.5594 362.307 202.538 
80.6776 362.781 205.757 
80.5433 362.858 208.023 
80.8225 363.204 208.95 
81.1044 363.546 209.878 
85.1433 366.155 198.734 
85.6801 366.916 200.666 
85.5289 367.063 202.969 
86.3759 368.133 205.819 
85.26 367.274 207.527 
83.8653 366.05 208.301 
82.4792 364.806 209.085 
80.3086 362.935 212.518 
80.2074 362.935 214.749 
79.7357 362.559 218.274 
79.2896 362.118 221.774 
79.5391 362.292 224.873 
79.8095 362.419 227.959 
79.777 362.249 230.133 
79.4278 361.808 231.402 
81.1015 363.435 231.561 
82.7944 365.042 231.724 
84.17 366.388 230.987 
86.2564 368.374 229.883 
90.1371 367.799 255.931 
90.2132 367.347 258.004 
78.417 360.657 233.037 
77.0938 359.241 233.774 
76.4278 358.282 236.284 
74.8053 356.328 238.256 
71.7934 354.219 215.531 
71.7007 354.172 217.716 
71.9017 354.411 220.783 
72.1232 354.602 223.842 
73.0054 355.463 226.51 
73.2662 355.565 229.554 
73.5459 355.62 232.588 
73.8452 355.629 235.609 
74.1394 355.686 202.282 
74.6432 356.449 204.096 
75.1573 357.194 205.913 
75.9496 358.277 208.643 
74.7758 357.314 212.599 
73.4645 355.956 213.415 
80.7245 358.769 183.318 
79.5117 358.088 185.437 
78.5484 357.813 188.391 
77.847 357.911 192.195 
76.7143 357.102 194.073 
75.8349 356.675 196.843 
74.9764 356.202 199.578 
72.1649 353.701 203.6 
70.219 351.674 204.915 
68.3017 349.606 206.223 
68.7981 350.359 207.975 
69.05 350.728 208.855 
69.5606 351.453 210.617 
70.0814 352.161 212.386 
70.6109 352.849 214.159 
68.2227 344.531 181.847 
67.7429 344.362 183.231 
66.6132 343.523 185.15 
65.3032 342.183 186.232 
63.7954 341.089 189.382 
63.7982 341.79 192.285 
64.4433 343.142 194.737 
65.2904 344.275 195.086 
66.1796 345.996 198.454 
66.8672 347.24 201.018 
67.3369 348.048 202.743 
67.8149 348.836 204.478 
74.1711 355.293 240.733 
75.1589 355.924 243.362 
75.1858 355.575 245.459 
75.8628 355.958 247.201 
76.5484 356.323 248.94 
77.8921 357.423 250.335 
78.5969 357.757 252.067 
79.3101 358.073 253.795 
79.67 358.226 254.657 
80.395 358.518 256.376 
81.7941 359.545 257.766 
83.2106 360.554 259.157 
84.6442 361.544 260.549 
86.0956 362.515 261.942 
87.5647 363.467 263.337 
63.1516 337.097 178.929 
61.6669 336.111 181.937 
60.4451 335.584 185.611 
59.8529 335.673 188.813 
59.6912 336.636 193.595 
60.1549 338.179 198.019 
60.2112 338.755 200.9 
60.2839 339.283 203.803 
59.7852 339.021 207.15 
59.8939 339.447 210.075 
60.3662 340.204 211.755 
61.4366 341.693 213.033 
62.873 343.543 213.058 
63.9738 344.996 214.362 
64.7395 346.035 216.953 
64.9192 346.293 219.955 
65.7243 347.25 222.564 
65.9414 347.417 225.566 
65.8585 347.06 229.813 
66.4339 347.609 231.553 
67.9242 349.161 233.796 
68.525 349.668 235.541 
70.9956 352.146 238.307 
72.8876 354.104 239.337 
60.4126 340.506 216.804 
60.5828 340.773 219.757 
60.2575 340.338 221.005 
60.979 341.162 225.669 
62.6407 343.134 228.726 
64.377 345.249 229.698 
58.7326 337.941 210.909 
57.2523 336.034 212.976 
57.1558 336.005 215.047 
58.116 337.435 218.403 
57.728 336.897 221.721 
58.4373 337.717 226.346 
58.1372 337.231 227.575 
58.1042 337.033 229.65 
58.9067 337.898 232.203 
59.1697 337.919 235.126 
61.425 340.856 235.741 
63.1523 342.959 236.73 
64.3316 343.938 240.17 
65.24 344.627 242.747 
66.7327 346.431 242.901 
68.8544 348.994 242.705 
70.7197 350.966 243.732 
72.6172 352.909 244.766 
77.7108 355.953 255.646 
76.4238 354.417 256.303 
74.5238 352.085 257.284 
88.529 362.532 268.989 
87.1352 361.031 269.569 
54.765 323.714 175.947 
54.1471 323.95 178.925 
53.583 324.154 181.825 
53.7777 325.562 184.975 
53.7956 326.395 187.501 
53.6254 326.681 189.361 
53.8472 327.928 192.707 
53.8822 328.622 195.382 
53.927 329.271 198.098 
54.1883 330.314 201.632 
55.0274 332.041 204.804 
55.1169 332.52 207.638 
54.3457 331.788 212.123 
53.9331 331.358 215.387 
54.3158 332.018 219.09 
54.4878 332.258 221.977 
54.6783 332.45 224.871 
54.6039 332.087 228.981 
54.3081 331.339 232.24 
54.562 331.362 235.126 
55.1055 331.6 238.847 
55.6528 332.109 240.53 
56.2092 332.602 242.213 
57.5611 334.515 242.357 
58.6783 335.818 243.697 
59.8118 337.101 245.041 
61.2641 338.58 247.234 
63.5281 341.853 245.855 
64.0715 343.03 243.45 
57.3089 333.917 243.549 
57.8851 334.377 245.233 
57.9328 333.979 247.257 
58.2884 333.766 250.109 
58.3587 333.317 252.114 
58.9694 333.702 253.78 
59.0565 333.216 255.768 
60.4403 335.102 255.948 
61.9394 336.465 258.114 
62.2626 336.629 258.943 
62.5875 336.789 259.77 
63.2446 337.099 261.42 
63.9094 337.393 263.065 
67.2931 342.419 261.162 
66.148 340.758 261.799 
65.0197 339.082 262.434 
73.55 351.152 256.764 
71.6267 349.263 255.728 
70.3395 348.144 254.364 
68.4704 346.205 253.334 
66.9594 344.416 253.156 
66.1195 342.96 254.665 
66.5295 342.637 257.509 
66.6192 342.123 259.501 
68.555 343.524 262.499 
69.8317 344.612 263.834 
71.3686 346.373 264.029 
73.0315 347.543 266.185 
75.5916 350.18 266.897 
76.8435 351.774 266.28 
78.4818 353.46 266.488 
80.5168 355.225 267.526 
73.0076 349.862 259.103 
71.8724 347.735 261.738 
82.2083 356.872 267.745 
84.3085 358.588 268.798 
85.3718 359.435 269.327 
73.5148 345.064 273.862 
74.244 345.225 275.443 
75.2064 346.121 275.932 
76.1757 347.01 276.419 
77.7663 348.703 276.614 
78.7566 349.575 277.102 
79.7543 350.44 277.59 
81.6678 352.837 276.732 
82.9719 354.42 276.165 
84.5863 356.71 274.529 
85.5538 358.195 273.163 
86.8348 360.351 270.682 
79.5915 353.751 268.95 
77.6784 351.374 269.854 
76.1734 349.054 271.564 
75.6807 347.6 273.76 
64.5824 337.673 264.704 
65.2627 337.938 266.336 
66.7223 339.754 266.53 
67.9817 340.835 267.847 
68.6836 341.063 269.468 
69.3915 341.277 271.078 
70.1055 341.476 272.68 
71.0385 342.405 273.175 
72.5623 344.153 273.369 
68.773 339.052 274.378 
68.3909 337.542 276.555 
65.0542 337.216 267.457 
64.3081 335.632 268.879 
64.4623 335.014 270.793 
65.5155 335.347 273.193 
66.7664 336.409 274.484 
64.8052 333.733 274.585 
64.4745 332.207 276.757 
63.8078 330.567 278.129 
62.7983 328.816 278.708 
63.5312 329.016 280.276 
64.2733 329.204 281.836 
65.0252 329.383 283.389 
66.6653 330.497 285.414 
68.1758 333.071 284.531 
68.0835 334.553 281.636 
67.503 335.162 279.012 
67.3074 335.84 277.15 
58.6274 331.847 258.067 
59.0557 331.482 260.851 
59.5042 331.08 263.615 
60.1604 331.375 265.243 
61.1609 331.792 267.674 
60.1263 330.043 268.279 
59.7843 328.546 270.484 
59.8119 327.151 273.465 
59.8772 325.725 276.417 
60.5913 325.951 277.993 
61.4426 326.948 278.496 
52.9512 320.06 265.637 
54.0538 321.283 266.944 
54.8488 322.341 267.45 
55.3521 321.869 270.138 
56.017 322.145 271.729 
57.0343 322.54 274.108 
57.252 321.885 275.968 
58.5549 323.815 276.195 
55.4374 331.154 243.747 
54.9627 329.914 246.106 
54.5069 328.64 248.449 
53.57 326.459 251.105 
52.6696 324.225 253.731 
52.286 322.837 256.009 
51.9218 321.416 258.269 
51.7476 320.695 259.391 
52.1824 320.314 262.122 
52.3289 319.737 264.033 
108.425 373.805 282.411 
106.424 371.87 283.53 
103.716 369.155 285.045 
100.835 366.139 286.656 
98.2305 363.293 288.113 
95.0821 359.69 289.874 
91.8451 355.785 291.684 
88.9226 352.072 293.319 
85.3442 347.258 295.321 
82.6098 343.361 296.85 
80.4842 340.188 298.039 
78.3518 336.868 299.232 
75.7972 332.692 300.661 
74.2608 330.066 301.521 
71.8588 325.772 302.864 
70.9434 324.07 303.376 
69.598 321.497 304.129 
68.2858 318.9 304.862 
66.9405 316.14 305.615 
66.109 314.381 306.081 
64.8908 311.725 306.762 
63.7077 309.049 307.424 
62.5591 306.353 308.066 
61.3877 303.49 308.721 
59.9191 299.726 309.543 
58.519 295.928 310.326 
57.2259 292.213 311.049 
55.9982 288.468 311.736 
50.0958 309.216 276.33 
51.5228 310.585 278.394 
53.4217 312.88 280.208 
55.3729 315.134 282.027 
57.3739 317.347 283.847 
59.3535 318.71 286.701 
61.8462 320.929 289.287 
64.3908 323.074 291.845 
66.0987 324.195 293.876 
68.2711 326.14 295.582 
69.1322 326.271 297.106 
70.0103 326.393 298.636 
71.3746 326.543 300.988 
47.3552 306.416 272.211 
47.98 306.714 273.757 
49.3516 308.113 275.814 
52.3409 318.383 267.023 
51.4329 316.535 267.603 
50.4143 313.89 269.247 
49.2363 311.852 269.02 
48.2779 309.152 270.63 
47.1375 313.337 257.508 
47.2677 312.789 259.417 
47.6976 312.404 262.113 
47.7226 311.041 265.077 
47.3617 308.682 268.286 
47.1466 307.076 270.393 
41.0395 287.582 278.359 
42.2468 289.036 280.314 
43.1553 289.437 282.486 
43.1274 288.519 283.413 
42.7548 285.593 285.434 
42.129 284.397 284.922 
40.906 281.039 284.804 
40.0311 278.744 284.501 
38.9109 276.321 283.519 
38.1089 274.009 283.235 
37.5864 272.793 282.755 
44.5954 314.13 239.306 
44.6344 313.777 241.279 
44.2486 312.495 243.582 
43.882 311.177 245.869 
44.2075 310.981 248.627 
44.1332 309.814 251.69 
44.2372 309.317 253.613 
45.035 309.943 256.02 
45.7269 311.08 256.516 
48.2481 317.116 252.707 
47.9014 315.706 254.963 
47.2952 314.066 256.395 
48.3498 316.621 254.649 
49.366 317.934 255.958 
50.3997 319.231 257.268 
49.4857 323.185 236.664 
49.0216 322.003 239.02 
48.1052 319.905 241.705 
47.6858 318.643 244.03 
48.0054 318.479 246.827 
47.6201 317.145 249.122 
47.7038 316.686 251.078 
50.9768 325.455 237.621 
51.7574 326.253 240.119 
51.2934 325.038 242.476 
51.6085 324.899 245.307 
51.6655 324.49 247.3 
51.2475 323.177 249.616 
50.2906 321.401 250.273 
49.3512 319.612 250.925 
48.2628 321.732 232.525 
48.9897 322.617 235.006 
47.5455 320.308 234.062 
47.0847 319.151 236.414 
45.7017 316.516 237.456 
48.6693 323.029 214.447 
49.0909 323.801 216.062 
49.521 324.554 217.686 
49.4535 324.469 219.699 
49.1718 324.004 220.896 
49.1184 323.88 222.911 
49.0741 323.731 224.928 
48.5468 322.715 227.313 
49.0123 323.358 228.963 
48.9954 323.135 230.979 
34.3227 278.45 265.908 
34.2798 276.684 267.906 
34.2574 274.883 269.875 
34.2551 273.048 271.814 
34.9879 273.47 273.958 
35.733 274.817 275.144 
36.4982 276.16 276.331 
52.527 325.2 190.237 
51.8212 324.699 192.542 
51.1273 324.162 194.856 
50.8277 324.53 198.685 
50.3559 324.353 201.8 
50.4231 324.902 204.534 
50.5043 325.403 207.296 
49.5679 324.257 210.873 
49.4723 324.256 212.867 
39.8665 305.194 237.142 
41.1153 307.597 238.086 
42.824 310.88 238.695 
47.1823 320.572 215.596 
45.2608 317.251 217.102 
40.6375 307.848 230.578 
40.4312 307.277 231.733 
40.4396 307.008 233.696 
40.0528 305.809 235.996 
43.933 314.796 216.247 
42.8298 312.716 216.19 
41.6856 310.555 218.083 
40.7651 308.737 220.763 
39.8801 306.862 223.434 
40.0449 307.05 226.195 
40.2286 307.189 228.963 
45.4005 317.545 219.889 
44.8812 316.584 222.244 
43.9619 314.877 222.974 
43.2652 313.512 224.508 
42.5846 312.127 226.035 
41.6969 310.178 228.718 
39.0769 303.363 237.815 
38.3058 301.52 238.483 
37.553 299.665 239.147 
36.2485 274.132 277.49 
36.0173 272.083 278.632 
35.0768 268.675 278.602 
37.8196 299.571 241.881 
37.886 299.169 243.806 
38.6417 299.489 248.119 
39.4517 299.7 252.407 
39.5881 297.868 257.257 
40.6067 298.657 260.388 
41.3964 299.217 262.725 
43.5164 302.055 266.05 
44.7606 303.53 268.102 
46.0399 304.984 270.156 
44.2129 302.351 171.862 
44.2332 303.368 173.569 
44.8469 305.742 175.618 
44.8715 306.762 177.545 
44.8787 307.755 179.606 
44.2595 307.366 181.497 
43.6377 306.949 183.446 
43.018 306.505 185.442 
42.124 304.924 186.118 
40.6874 301.973 186.422 
39.3074 298.996 186.686 
39.6734 300.677 188.798 
39.9286 301.775 190.215 
39.4787 301.765 193.046 
39.192 301.477 194.115 
38.7617 301.389 197.009 
38.0752 300.242 198.447 
37.5356 299.574 200.642 
37.0103 298.871 202.85 
36.3621 297.659 204.31 
35.349 295.574 206.121 
35.3824 296.094 208.773 
35.6666 296.99 210.317 
36.4966 299.165 212.293 
36.4188 299.148 214.205 
35.9673 298.227 216.475 
35.3738 296.87 217.961 
34.4346 294.602 219.791 
34.1997 293.96 222.848 
34.3421 294.163 225.567 
34.8576 295.227 227.951 
35.3952 296.25 230.342 
36.3202 298.154 232.4 
36.5363 298.179 235.139 
36.9356 298.786 236.741 
34.2145 275.746 171.255 
33.1842 274.177 173.473 
32.2323 273.176 176.233 
31.321 271.445 178.124 
30.4468 269.669 179.968 
29.9029 269.282 182.126 
30.2585 271.928 183.922 
30.0276 272.303 185.723 
30.4839 275.483 188.294 
30.6392 277.203 190.499 
30.7583 278.328 191.975 
30.8894 279.436 193.457 
32.082 283.603 194.673 
33.2754 287.206 195.153 
33.8212 289.11 196.308 
33.4229 288.976 199.232 
32.5934 287.425 201.763 
32.1287 286.687 203.962 
31.5717 285.436 205.408 
31.029 284.165 206.856 
30.5013 282.876 208.303 
30.3382 278.286 194.877 
29.87 277.651 197.045 
29.1979 276.628 200.308 
28.3402 274.017 201.328 
28.297 265.53 185.693 
28.3549 267.297 187.827 
28.5126 270.167 191.437 
28.0517 269.578 193.583 
27.9206 270.354 196.127 
27.8702 271.604 199.429 
29.3588 268.249 183.559 
28.8128 266.596 184.275 
28.4861 275.024 202.83 
28.6436 276.013 204.339 
28.8126 276.985 205.854 
29.5837 279.704 206.694 
30.0858 281.528 207.879 
30.518 283.361 210.948 
30.1275 282.465 213.174 
29.875 281.95 216.178 
30.0772 282.683 219.631 
30.481 283.864 221.979 
30.9081 285.004 224.334 
31.8293 287.385 227.148 
32.3135 288.433 229.521 
33.1477 290.374 231.564 
33.6799 291.346 233.948 
34.4241 292.582 237.13 
35.5002 295.056 238.065 
36.6133 297.512 239.005 
29.0675 279.538 219.865 
27.96 275.85 221.206 
27.2967 273.447 222.984 
26.7922 271.382 225.533 
27.9306 273.268 203.51 
27.8871 273.85 206.114 
27.3286 272.588 209.408 
26.2339 268.524 209.995 
25.6837 266.253 209.908 
27.7953 264.444 187.105 
27.3079 263.339 188.513 
26.835 262.217 189.916 
26.1456 260.217 191.662 
25.6971 258.493 192.347 
25.0577 255.893 193.369 
24.6654 255.254 195.473 
24.3054 255.113 198.305 
23.9972 255.424 201.888 
23.5167 254.238 205.097 
23.2567 253.878 207.987 
22.9859 252.989 210.141 
22.7367 252.061 212.3 
22.5588 251.529 215.216 
22.7719 252.896 215.645 
23.056 254.685 216.833 
23.3615 256.461 218.027 
23.5065 257.284 219.554 
23.8474 259.033 220.759 
23.9207 259.261 223.39 
23.9221 259.062 225.255 
24.2196 260.159 227.569 
24.4322 260.867 229.115 
24.656 261.558 230.662 
24.8909 262.23 232.211 
25.0125 262.559 232.985 
25.2639 263.204 234.534 
25.0753 257.001 194.796 
25.1052 258.094 196.232 
25.1476 259.17 197.679 
25.2335 260.753 199.869 
25.347 262.297 202.079 
25.4874 263.802 204.307 
25.3673 263.886 206.139 
25.5482 265.319 208.396 
23.7049 256.649 208.815 
23.8015 257.581 210.316 
23.9692 258.947 212.579 
24.2963 260.757 213.763 
24.9256 263.516 212.765 
25.2963 264.894 211.337 
24.5166 262.26 220.542 
25.1187 264.936 221.424 
25.5369 266.66 222.64 
26.0872 268.748 224.635 
27.0391 272.113 227.09 
27.2966 272.826 228.651 
26.9449 271.264 230.085 
26.9775 270.981 231.969 
28.0713 275.426 229.559 
28.4734 276.721 230.014 
29.0326 278.35 231.255 
29.4911 279.339 233.612 
30.1385 280.596 236.757 
30.4772 281.198 238.329 
31.1112 282.75 239.582 
31.7642 284.289 240.837 
32.4363 285.816 242.094 
33.324 287.596 244.142 
29.9257 279.261 238.97 
29.7348 277.887 241.171 
29.5664 276.474 243.36 
34.6694 292.517 239.844 
34.4019 291.175 242.078 
27.3982 271.959 234.311 
27.4552 271.617 236.192 
27.5233 271.247 238.069 
25.0442 263.496 230.019 
25.6954 266.113 230.926 
26.2554 268.381 231.058 
33.7252 288.119 245.719 
34.0324 287.898 248.388 
33.3317 285.189 250.09 
32.957 283.438 251.473 
32.3933 281.442 252.072 
27.8339 271.836 239.627 
28.1545 272.408 241.184 
28.725 273.953 242.427 
33.0238 282.108 254.388 
33.74 283.54 255.635 
34.4753 284.963 256.884 
34.9996 286.172 257.365 
29.8497 276.273 246.004 
29.9674 275.78 247.861 
35.3936 285.76 259.952 
35.2749 284.107 262.035 
35.7526 284.47 263.548 
35.9463 283.796 265.325 
36.4861 284.994 265.808 
37.5953 287.381 266.78 
38.3709 287.874 269.03 
39.4385 288.501 272.011 
40.5898 289.98 273.988 
42.1183 292.473 275.73 
43.0544 293.782 276.977 
43.7081 294.944 277.485 
44.737 297.114 277.761 
45.7921 299.267 278.038 
46.4887 300.407 278.554 
47.9126 302.673 279.591 
49.0397 304.78 279.875 
49.5171 306.595 278.625 
49.5951 307.427 277.608 
42.3207 290.841 278.409 
30.4071 277.025 248.332 
31.0505 278.509 249.578 
31.7126 279.981 250.824 
35.0988 280.698 266.123 
25.7244 264.815 235.767 
25.9992 265.428 237.318 
26.4917 267.014 238.555 
35.5792 268.91 279.973 
36.3174 270.244 281.125 
37.0755 271.575 282.279 
27.2475 265.717 247.504 
27.588 266.202 249.034 
27.9384 266.673 250.561 
28.4815 267.349 252.844 
28.8751 268.596 253.312 
29.6911 271.083 254.249 
30.3122 272.534 255.479 
30.7164 272.945 256.993 
31.3667 274.375 258.221 
32.0064 274.952 260.48 
32.4438 275.322 261.978 
32.8901 275.68 263.471 
33.5971 277.069 264.689 
27.0709 269.281 238.701 
25.2014 262.536 235.626 
25.0947 261.17 237.802 
25.1871 260.762 239.657 
25.4686 261.331 241.198 
25.9442 262.887 242.429 
26.6353 265.438 243.355 
26.5803 266.604 240.418 
26.6806 266.167 242.275 
26.9167 265.215 245.969 
26.9949 266.708 243.819 
27.5289 268.24 245.055 
28.0817 269.76 246.293 
28.4769 271.018 246.759 
28.8317 271.515 248.301 
29.2435 272.766 248.77 
29.6648 274.015 249.239 
29.9069 275.02 248.937 
27.9184 260.891 257.85 
28.4581 263.187 258.035 
28.8354 264.429 258.499 
29.421 265.856 259.71 
30.0247 267.276 260.919 
30.2373 266.578 262.669 
30.4791 264.956 265.396 
30.9347 264.354 267.823 
31.7897 265.877 269.721 
32.6741 267.385 271.611 
33.6135 267.926 274.435 
34.3372 268.31 276.529 
26.8624 263.681 248.103 
26.6644 261.873 249.462 
26.4875 260.046 250.81 
26.5011 258.415 252.901 
27.0236 259.046 255.15 
27.5479 260.498 256.361 
24.0682 258.93 229.757 
23.8311 257.323 231.169 
23.6137 255.697 232.575 
23.4162 254.051 233.977 
23.4668 252.998 236.908 
23.706 253.594 238.442 
23.9559 254.172 239.975 
24.0738 253.721 241.813 
23.6772 250.674 242.725 
23.3125 248.367 242.569 
23.2245 246.585 243.93 
23.1584 244.781 245.284 
27.7786 258.967 259.147 
27.85 257.2 261.164 
27.8108 254.318 263.423 
27.749 252.313 264.67 
21.8534 237.551 240.734 
22.1621 240.888 240.587 
22.4153 243.939 239.677 
22.7174 246.974 238.76 
22.9459 248.99 238.146 
23.1956 250.997 237.528 
23.5166 246.309 246.497 
23.8933 247.827 247.709 
24.179 248.296 249.214 
24.5203 247.92 251.751 
24.6319 246.232 253.81 
25.1097 246.828 256.028 
25.3466 246.138 257.774 
25.8567 246.673 259.962 
26.2077 247.013 261.411 
26.4836 248.261 261.866 
26.8486 248.585 263.306 
27.3275 249.985 264.477 
28.1385 252.619 266.1 
28.737 253.054 268.228 
29.1455 253.33 269.635 
29.561 253.595 271.033 
29.9836 253.849 272.421 
30.6302 254.212 274.485 
31.0694 254.442 275.848 
31.5149 254.661 277.201 
32.03 257.009 277.425 
32.8786 258.452 279.221 
33.7546 259.884 281.007 
34.3064 259.047 283.192 
34.705 257.033 285.531 
35.0336 256.044 286.994 
37.8742 271.909 284.309 
38.4161 272.126 285.652 
38.9655 272.338 286.987 
39.2648 271.421 288.488 
38.7682 269.158 288.837 
37.5424 265.558 288.072 
36.6047 263.096 287.148 
35.7828 259.576 287.066 
35.1235 254.964 287.81 
35.3183 252.777 289.414 
35.5334 250.555 290.982 
35.8897 249.481 292.348 
36.265 246.044 294.587 
31.8007 251.582 279.863 
32.4831 251.858 281.826 
32.9444 252.032 283.12 
33.7791 253.426 284.842 
31.8297 253.746 278.763 
30.4924 246.663 278.103 
30.9069 249.027 278.32 
31.4588 250.353 279.422 
28.6074 245.7 272.042 
29.0154 245.931 273.408 
29.6392 246.26 275.436 
27.158 243.7 267.437 
27.5086 246.043 267.633 
27.9881 247.417 268.782 
28.385 247.679 270.175 
28.493 246.694 271.113 
26.0327 244.846 261.945 
26.1312 243.918 262.928 
26.4167 243.13 264.615 
26.7834 243.421 266.03 
23.4766 256.772 225.134 
23.0583 254.48 225.011 
22.7484 252.555 225.656 
22.5414 250.987 227.064 
22.4405 249.748 229.233 
22.0667 246.809 230.183 
21.7397 243.855 231.126 
21.377 239.894 232.375 
21.3075 238.224 233.754 
21.1208 235.221 234.677 
21.2861 235.83 236.192 
21.4634 236.422 237.707 
21.5565 236.711 238.465 
22.9861 242.714 245.876 
22.8362 240.64 246.466 
22.9641 239.023 248.548 
22.9427 236.094 250.156 
21.7463 235.504 241.333 
21.5618 233.185 241.176 
21.5003 231.13 241.771 
21.6594 229.578 243.859 
22.8697 233.982 250.727 
22.8199 231.863 251.294 
22.7937 229.739 251.857 
21.6412 227.502 244.443 
21.6458 225.422 245.024 
21.6733 223.334 245.601 
21.724 221.243 246.174 
21.6481 214.048 244.922 
21.526 216.133 244.354 
21.5615 217.412 244.809 
21.6605 219.966 245.719 
23.3074 235.666 252.659 
23.7344 236.258 254.864 
23.9628 234.481 256.874 
24.0552 231.41 258.411 
24.5189 231.9 260.565 
24.9931 231.261 262.96 
25.4926 229.464 265.577 
25.6856 227.365 266.773 
26.4053 226.711 269.76 
26.949 227.029 271.787 
27.5328 226.182 274.02 
27.9804 224.067 275.785 
28.2661 221.846 276.874 
28.6534 221.994 278.159 
29.0465 222.132 279.433 
29.6461 222.324 281.319 
30.052 222.441 282.56 
30.4625 222.55 283.789 
30.8773 222.651 285.004 
30.2475 243.249 278.766 
30.3304 241.049 279.853 
30.6525 238.907 281.564 
30.5724 236.596 281.982 
30.7152 233.181 283.226 
22.7911 227.607 252.416 
22.9604 224.589 253.976 
23.3179 221.712 256.238 
23.7744 221.119 258.656 
24.2098 221.578 260.789 
24.614 219.655 262.71 
25.0513 217.695 264.606 
25.4481 214.463 266.032 
25.9619 212.431 267.874 
26.5662 211.593 270.127 
26.8026 212.913 271.23 
27.3294 213.169 273.211 
27.5908 214.476 274.297 
27.9673 217.008 275.808 
28.1957 219.465 276.664 
31.0564 245.799 280.289 
31.4118 244.82 281.794 
31.9235 242.74 284.11 
31.7406 239.256 284.712 
31.4023 235.698 284.688 
31.1607 234.471 284.267 
30.4914 230.79 283.008 
30.5075 228.456 283.412 
30.5512 226.119 283.81 
30.7924 225 284.618 
27.4027 241.746 269.33 
27.3436 240.631 269.577 
27.0552 238.277 269.379 
26.9557 234.921 270.113 
27.3113 234.021 271.715 
27.6783 233.101 273.299 
28.0566 232.161 274.862 
28.6495 232.432 276.837 
28.8807 234.807 277.045 
29.3145 236.126 278.129 
29.9095 235.219 280.283 
30.2922 233.049 281.973 
27.2769 242.727 268.387 
27.7895 241.992 270.71 
28.3255 244.464 271.598 
31.2963 222.745 286.207 
31.5072 222.789 286.803 
31.9316 222.872 287.985 
32.1449 222.91 288.571 
32.8393 221.826 290.481 
33.4888 221.911 292.18 
36.8577 249.659 294.694 
37.6256 252.125 295.548 
38.441 254.599 296.415 
39.3061 257.081 297.296 
40.2243 259.573 298.197 
41.1999 262.077 299.121 
42.5028 265.811 299.976 
43.639 268.357 300.984 
44.8579 270.929 302.046 
46.1739 273.539 303.175 
46.8751 274.862 303.773 
48.3839 277.561 305.057 
51.0264 281.836 307.317 
53.239 285.005 309.248 
54.6253 286.804 310.49 
33.5865 225.513 292.247 
33.7637 227.923 292.48 
33.978 231.522 292.547 
34.2628 235.124 292.615 
34.8491 238.758 293.262 
35.5156 242.398 293.918 
35.9268 244.816 294.17 
21.8694 230.069 245.355 
22.0905 230.542 246.846 
22.4282 230.167 249.36 
22.0679 220.857 248.673 
22.2607 218.949 249.967 
22.4792 217.021 251.252 
22.724 215.073 252.526 
23.1144 213.282 254.51 
21.0039 211.785 238.25 
20.9368 214.098 238.412 
20.8965 216.411 238.572 
20.8832 218.727 238.731 
20.8769 222.065 238.594 
21.0075 224.659 239.5 
20.8532 226.137 237.404 
20.8004 227.87 236.05 
20.7018 229.274 233.936 
20.8333 231.59 234.081 
20.9919 233.907 234.226 
21.1526 209.745 238.83 
21.4181 206.678 239.692 
21.6236 204.629 240.261 
21.9747 201.549 241.108 
22.2376 199.492 241.666 
22.3777 198.462 241.944 
23.28 214.704 255.682 
23.617 213.943 257.377 
24.0631 212.06 259.315 
24.4045 210.001 260.527 
24.8988 206.818 261.974 
22.6753 196.401 242.496 
23.2234 193.524 244.042 
23.7671 190.414 244.846 
24.222 188.537 246.097 
24.7056 186.642 247.338 
25.2184 184.728 248.567 
25.9274 181.58 249.321 
22.1586 249.146 216.952 
21.9846 248.091 219.115 
22.0262 248.345 221.717 
21.6469 245.473 222.682 
21.2571 242.203 222.883 
21.0108 239.891 222.764 
20.7915 237.578 222.644 
20.5618 234.876 221.771 
30.3816 257.294 168.483 
29.6036 254.954 169.726 
28.8764 252.573 170.9 
28.1594 250.796 172.578 
27.4265 249.621 174.855 
26.9217 249.24 176.805 
26.4758 248.204 178.132 
25.9983 247.779 180.104 
25.4974 247.944 182.746 
24.9906 248.663 186.092 
24.546 248.718 188.807 
24.1687 247.568 190.166 
23.806 246.403 191.526 
23.3022 244.346 193.218 
23.0035 242.588 193.881 
22.723 240.824 194.541 
26.0913 246.525 178.819 
25.6732 245.464 180.141 
25.2692 244.39 181.464 
24.9316 242.685 182.135 
24.612 240.972 182.802 
24.2515 239.871 184.116 
24.0481 239.621 185.102 
23.6539 239.102 187.086 
23.3289 237.963 188.412 
23.0951 238.27 190.089 
22.7451 237.678 192.108 
22.7913 239.699 193.154 
22.6679 241.934 195.939 
22.4862 242.137 197.678 
22.4537 243.208 199.099 
22.4343 244.263 200.53 
22.4292 245.813 202.695 
22.3044 246.414 205.21 
21.9089 244.653 207.664 
21.679 243.762 209.795 
21.4511 242.375 211.187 
21.2229 240.519 211.837 
22.4286 239.61 195.897 
22.1497 238.381 197.253 
21.9182 236.599 197.907 
21.6399 235.878 199.971 
21.3588 235.634 202.759 
21.3217 236.648 204.196 
21.1957 236.732 205.967 
21.0828 236.787 207.747 
20.9837 236.344 208.802 
20.9832 236.816 209.534 
21.0918 238.673 210.682 
20.9498 238.613 214.293 
20.7458 237.073 217.495 
20.6409 235.995 219.633 
22.5295 207.333 249.068 
22.8355 206.658 250.792 
23.283 204.881 252.769 
23.7673 203.062 254.725 
23.9978 203.376 256.149 
20.8054 234.497 209.447 
20.6463 232.646 210.091 
20.5171 230.326 210.002 
20.3987 228.47 210.641 
20.2574 225.679 211.596 
20.1794 226.087 214.109 
20.1702 227.384 216.321 
20.115 226.73 219.177 
20.1005 226.002 222.039 
20.0786 224.452 223.409 
20.0778 222.883 224.777 
20.0548 220.569 224.647 
20.0468 217.885 223.773 
20.0577 216.542 223.337 
20.1118 214.605 223.949 
21.9709 212.402 246.958 
22.3254 209.45 248.521 
20.47 233.335 223.155 
20.4392 232.145 225.289 
20.3622 228.949 228.042 
20.323 225.343 230.026 
20.3211 221.372 231.246 
20.3761 218.383 232.152 
20.525 214.382 233.348 
20.2008 213.384 226.042 
20.3395 212.457 228.876 
20.4166 213.441 231.111 
21.5529 212.538 243.729 
21.7206 209.185 243.839 
22.0959 206.285 245.414 
22.4879 204.614 247.427 
22.9616 201.649 248.967 
23.5619 197.411 250.03 
24.4464 193.494 252.5 
25.1355 190.433 253.965 
25.4477 189.503 254.919 
23.6078 206.629 255.374 
23.379 208.792 254.851 
23.2939 211.121 255.041 
25.662 189.779 256.324 
25.3575 192.084 256.538 
25.2725 193.305 256.995 
25.1958 194.529 257.451 
25.4359 194.79 258.849 
25.6868 195.036 260.239 
20.6186 213.681 234.391 
20.7694 213.258 236.177 
26.333 180.847 250.987 
26.7607 180.084 252.639 
26.8517 180.225 253.342 
24.4088 201.347 257.365 
24.8487 199.301 258.568 
25.3177 197.236 259.757 
25.1711 203.371 262.014 
25.7619 201.377 263.872 
26.2195 200.468 265.471 
26.6772 200.755 267.496 
26.4358 182.499 253.564 
26.0459 184.78 253.784 
25.9102 185.993 254.244 
25.5608 188.284 254.46 
26.082 192.832 260.715 
26.634 190.733 261.869 
25.4642 206.063 264.29 
25.9036 205.161 265.895 
26.3542 203.01 267.039 
27.0427 191.032 263.913 
27.4736 191.303 265.936 
27.5552 192.596 267.053 
28.2383 191.693 269.256 
29.0964 188.343 270.534 
30.0213 184.971 271.779 
30.2635 186.264 273.497 
30.7832 186.393 275.385 
26.95 188.418 261.645 
27.4233 186.207 262.098 
28.0573 184.083 263.22 
28.8634 182.02 264.993 
29.4283 181.044 266.528 
30.1513 178.857 267.59 
30.9146 177.885 269.73 
31.5441 176.835 271.197 
31.8753 176.909 272.462 
32.3869 177.003 274.338 
32.0755 178.156 274.162 
31.8203 180.53 275.05 
31.4196 182.879 275.313 
27.1654 199.796 269.057 
27.344 198.661 269.278 
28.0483 196.533 271.028 
28.7242 196.794 273.619 
29.5219 193.387 274.862 
29.9731 191.071 275.253 
30.4523 188.753 275.635 
31.1379 186.469 276.628 
31.4994 186.537 277.86 
32.1332 185.426 279.251 
32.5932 184.277 280.021 
33.3517 181.943 280.943 
33.8382 180.78 281.689 
34.6455 178.426 282.573 
35.1585 177.249 283.293 
36.2117 174.88 284.7 
37.1028 172.493 285.511 
37.1496 173.689 286.491 
37.0054 174.888 286.917 
37.0692 176.093 287.886 
36.8195 178.506 288.725 
36.7065 179.715 289.142 
35.6765 189.41 291.338 
35.3941 191.831 291.604 
34.7154 196.652 291.585 
34.5444 200.288 292.233 
34.2349 203.902 292.334 
33.993 207.514 292.426 
33.8193 211.123 292.512 
33.5988 213.513 292.198 
33.5372 217.117 292.272 
33.6061 219.526 292.506 
36.5036 182.139 289.969 
36.4141 183.354 290.379 
36.0553 185.773 290.66 
35.7268 188.192 290.934 
38.4126 161.913 280.431 
37.9839 164.239 281.325 
38.1788 164.227 281.891 
37.9753 165.398 282.335 
37.9752 166.563 283.336 
37.7862 167.742 283.775 
37.6041 168.926 284.212 
37.4298 170.111 284.647 
37.2624 171.301 285.08 
35.8416 161.982 272.149 
36.5951 160.852 273.518 
36.9517 160.849 274.722 
37.4999 160.831 276.504 
37.6471 161.963 278.13 
38.0272 161.94 279.287 
30.9339 170.436 262.396 
31.5399 169.464 263.919 
32.1671 168.467 265.421 
33.1781 166.329 267.085 
33.8565 165.277 268.538 
34.5554 164.202 269.969 
35.2748 163.106 271.377 
27.5799 178.349 255.21 
28.3518 176.432 257.051 
29.1678 174.473 258.863 
30.0284 172.474 260.646 
27.5945 238.468 168.628 
27.2961 238.3 169.698 
26.8443 237.287 171.092 
26.2665 235.404 172.776 
24.7224 221.793 176.833 
24.8427 225.046 176.547 
25.0295 226.771 175.947 
25.3436 227.822 174.748 
25.668 228.882 173.565 
26.0047 229.95 172.389 
26.0668 233.029 172.881 
27.1259 218.31 167.116 
26.9344 218.145 167.825 
26.4411 220.476 169.654 
26.1041 218.604 170.985 
25.5946 217.55 173.09 
25.2197 218.151 174.644 
25.0657 221.259 175.29 
24.3163 221.445 178.699 
23.8592 220.216 180.901 
23.5507 220.66 182.487 
23.08 220.847 185.046 
22.6979 221.838 187.312 
20.2313 210.386 220.132 
20.1507 212.509 222.035 
20.4125 220.539 207.172 
20.3078 220.575 208.923 
20.193 218.723 211.31 
20.122 217.755 213.387 
20.0886 215.805 215.779 
20.1258 213.386 217.439 
23.8926 236.669 184.447 
23.4455 234.687 186.079 
23.0314 232.688 187.714 
22.5808 231.263 190.02 
22.1645 229.798 192.339 
21.9185 227.157 193.307 
21.777 225.391 193.95 
21.6536 223.625 194.592 
21.3252 223.517 197.285 
21.0217 224.772 200.382 
20.7686 225.939 203.521 
20.5418 224.206 205.903 
26.0051 237.368 174.565 
25.6884 237.819 176.12 
25.232 237.405 178.018 
24.7305 235.479 179.624 
24.3881 234.399 180.902 
24.0251 231.816 181.866 
23.6126 229.862 183.466 
23.3239 227.271 184.424 
22.977 225.3 186.032 
22.7313 224.182 187.326 
27.2876 210.678 167.322 
26.9785 209.9 168.612 
26.4662 209.852 170.587 
26.0316 210.533 172.181 
25.6204 211.17 173.755 
25.229 211.768 175.318 
24.9825 210.82 176.596 
24.6551 212.183 177.819 
24.3053 212.692 179.377 
23.9698 213.173 180.942 
23.6161 212.778 182.836 
23.2823 212.346 184.736 
22.9684 211.878 186.644 
22.8052 210.772 187.921 
22.7908 209.05 188.557 
22.8021 206.464 189.508 
22.5367 221.578 188.286 
22.3802 221.311 189.264 
22.2779 219.57 189.904 
22.0902 218.415 191.204 
22.0202 216.667 191.842 
21.842 214.615 193.459 
21.8136 212.858 194.093 
21.8033 211.099 194.725 
22.5304 207.646 190.792 
22.1503 209.39 192.743 
21.695 211.661 195.391 
21.487 211.884 197.05 
21.2021 213.51 199.089 
21.0265 213.675 200.776 
20.8653 213.814 202.475 
20.7184 214.832 203.871 
20.5926 216.745 204.963 
20.4908 218.647 206.063 
20.6538 213.514 205.2 
20.6074 212.181 206.529 
20.5409 210.387 208.879 
20.5212 208.54 211.232 
20.6622 205.756 212.154 
20.8472 202.967 213.068 
21.061 200.668 212.961 
21.8149 195.201 209.622 
21.5396 197.033 210.727 
21.2883 198.855 211.84 
21.6963 198.748 205.034 
21.6687 198.333 206.027 
21.7317 196.999 207.325 
21.7216 196.562 208.323 
21.7093 209.012 196.334 
21.7415 207.243 196.96 
21.6783 206.015 198.253 
21.671 203.881 199.856 
21.4964 204.035 201.522 
21.487 202.754 202.821 
21.4957 201.456 204.12 
23.5251 199.779 188.556 
23.3311 201.234 188.868 
23.1481 202.689 189.183 
22.9575 205.006 189.187 
24.6904 200.735 181.49 
24.6548 203.231 180.515 
24.4819 205.543 180.457 
24.3351 207.861 180.404 
24.3728 209.527 179.747 
20.7585 202.681 218.303 
20.6426 204.032 218.728 
20.4709 206.332 218.85 
20.3809 207.684 219.277 
20.3011 209.034 219.704 
24.5557 199.702 182.724 
24.4722 197.812 184.271 
24.3761 196.744 185.497 
24.2956 195.662 186.722 
21.0134 200.604 214.694 
20.8998 201.449 216.132 
20.8016 202.276 217.578 
23.898 197.723 187.631 
23.2898 199.247 190.429 
23.0761 198.681 192.315 
23.0334 197.516 193.569 
22.797 197.768 195.167 
22.7153 197.447 196.123 
22.502 197.66 197.741 
22.3737 196.96 199.677 
22.2701 196.226 201.625 
22.0287 197.247 202.98 
25.1829 177.052 234.205 
25.4235 176.837 236.642 
25.7089 176.558 239.073 
25.8175 177.442 241.954 
25.9399 178.054 244.109 
25.9036 179.841 246.719 
25.7852 181.239 247.896 
21.9283 193.824 210.922 
21.9749 192.87 212.929 
21.7008 194.662 214.05 
21.4184 196.95 214.165 
21.1624 199.242 214.279 
20.8876 201.182 219.631 
21.0764 199.279 220.229 
21.3746 196.6 219.375 
21.7813 193.371 219.54 
22.2405 190.149 219.7 
22.7906 186.744 221.585 
22.8499 186.521 223.318 
22.892 186.608 225.78 
24.4921 180.549 234.84 
24.2847 182.068 236.021 
23.6888 185.584 236.657 
23.3024 187.586 236.106 
22.9384 189.588 235.551 
23.4297 183.722 226.635 
23.8148 181.796 227.2 
24.2211 179.87 227.761 
22.3386 190.178 226.373 
22.0138 192.452 226.524 
21.8345 194.093 227.697 
22.6145 191.863 235.724 
22.342 194.412 236.631 
22.2522 195.952 237.818 
22.3284 196.464 239.288 
21.0051 200.046 221.686 
20.9495 200.791 223.148 
21.0087 200.549 224.911 
21.2076 198.959 226.236 
21.4424 197.014 226.823 
21.9536 193.765 229.452 
22.2448 192.418 231.493 
22.4103 192.019 233.244 
24.3769 178.702 214.898 
23.8405 181.453 214.035 
23.348 184.205 213.166 
22.8006 187.392 212.993 
22.4338 189.666 213.11 
22.1811 191.51 212.519 
24.4104 193.964 187.338 
24.4746 193.114 187.643 
24.6162 191.413 188.252 
24.3265 191.745 189.776 
24.2262 191.473 190.695 
23.9577 191.769 192.243 
23.7892 191.174 194.108 
23.8414 188.801 196.581 
23.893 187.594 197.82 
23.8034 186.902 199.717 
23.892 185.659 200.964 
23.8668 185.288 201.921 
24.1353 183.518 202.504 
25.8293 196.841 178.031 
25.2447 198.8 179.739 
26.1835 182.242 188.228 
25.9578 183.934 187.644 
25.4499 187.071 187.351 
24.883 189.965 187.949 
55.3402 286.362 312.104 
54.4449 283.371 312.604 
53.5915 280.365 313.082 
52.6687 276.918 313.598 
52.1237 274.77 313.903 
51.4647 272.045 314.272 
50.7674 268.985 314.662 
50.1797 266.237 314.99 
49.5632 263.156 315.336 
48.8025 259.004 315.761 
48.0842 254.608 316.163 
47.5675 251.051 316.451 
47.0457 246.972 316.744 
46.5971 242.881 316.994 
46.1523 237.907 317.244 
45.927 234.756 317.37 
45.7449 231.6 317.471 
45.6128 228.604 317.545 
45.5395 226.37 317.586 
45.4735 223.208 317.623 
45.4515 220.38 317.635 
44.4158 221.405 315.751 
44.7263 220.286 316.328 
44.9704 220.331 316.77 
45.1962 220.382 317.178 
31.8029 164.482 258.725 
31.6811 165.715 259.864 
31.2276 168.034 260.799 
26.2131 181.136 189.402 
26.1281 180.871 190.291 
26.0487 180.597 191.185 
25.906 180.029 192.985 
25.8429 179.733 193.892 
25.7344 179.119 195.718 
26.1926 176.529 196.571 
25.8044 177.606 197.846 
25.5902 177.794 199.421 
25.393 177.958 201.011 
25.2202 178.47 201.669 
24.8946 179.857 202.043 
24.4331 182.129 202.129 
23.8364 184.52 203.843 
23.8338 183.715 205.778 
23.9937 182.402 207.04 
24.3089 180.609 207.619 
24.9589 177.455 207.798 
25.2131 177.715 203.567 
25.0622 177.81 205.192 
25.08 177.403 206.153 
24.9957 177.022 208.767 
24.9058 177.028 210.429
[truncated: 389,920 more chars]
