# Supplementary material for: A fast numerical method for oxygen supply in tissue with complex blood vessel network
Source: PLoS One. 2021 Feb 26;16(2):e0247641. doi: 10.1371/journal.pone.0247641 (PMC7909958; doi:10.1371/journal.pone.0247641)
Supplement: S1 File — (ZIP) [file pone.0247641.s001.zip › supplementary material/read_me.txt]

For each case: the data of vessel network including 4 data files. connect.txt,  vessel.txt, diameter.txt, point_total.txt
suppose the blood vessel network consists of n blood vessels
1.  connect.txt descibe the adjacency relation of the network. The data is a n*3 array.The ith row of the data ( [a,b,c])   corresponds to the ith vessel. a, b denote the two endpoints of the blood vessel, while c denote the inlet status of the vessel.(c=0, inlet.  c=1,outlet, c=2,otherwise).
2.  vessel.txt descibe the geometry of the centerline of each vessel. The ith row of the data( [a,b,c,d,...]) corresponds to the ith vessel. a, b, c,... denote the discrete points on the centerline.
3. diameter.txt descibe the diameter of each vessel. The ith row of the data denotes the diameter of the ith vessel.
4. point_total.txt store the space coordinates of each point in vessel.txt. The ith row of the data denotes the coordinate of the ith point.  £¨unit: 10 um£©

The network_visualize.m files are the matlab code to visualize the vessel network.
